# Supplementary material for: Integrated Analysis of miRNA-mRNA Network Reveals Different Regulatory Patterns in the Endometrium of Meishan and Duroc Sows during Mid-Late Gestation
Source: Animals (Basel). 2020 Mar 3;10(3):420. doi: 10.3390/ani10030420 (PMC7143271; doi:10.3390/ani10030420)
Supplement: Supplementary file 1 [file animals-10-00420-s001.zip]

Archive with 14 entries (13 files):
- Supplementary Materials/
- Supplementary Materials/Figure S1 Crucial pathways were clustered from DE miRNAs target genes.docx
- Supplementary Materials/Table S1 PCR primers for qRT-PCR validation of differentially expressed genes and miRNAs between Meishan and Duroc sows at GD49 and GD72.docx
- Supplementary Materials/Table S10 List of DEGs enriched in GO categories in Meishan and Duroc sows' endometrium at GD49 and GD72.xlsx
- Supplementary Materials/Table S11 List of DEGs enriched in KEGG pathways in Meishan and Duroc sows' endometrium at GD49 and GD72.xlsx
- Supplementary Materials/Table S12  The predicted miRNA-gene pairs in Meishan and Duroc sows' endometrium at GD49 and GD72.xlsx
- Supplementary Materials/Table S2 Sequences of primers used for amplification of wild type EGF CDS region and ESR1 3’UTR region.docx
- Supplementary Materials/Table S3. The basic statistics for RNA-seq reads generated from endometrium tissues of 12 sows with Meishan and Duroc during the mid-late gestation.docx
- Supplementary Materials/Table S4 Distribution of clean reads in the pig genome.docx
- Supplementary Materials/Table S5. The basic statistics for miRNA-seq reads generated from endometrium tissues of 12 sows with Meishan and Duroc during the mid-late gestation.docx
- Supplementary Materials/Table S6 Annotated mature miRNAs and precursors.xlsx
- Supplementary Materials/Table S7 Novel mature miRNA sequence and precursor sequence.xlsx
- Supplementary Materials/Table S8 Differentially expressed genes in Meishan and Duroc sows' endometrium at GD49 and GD72.xlsx
- Supplementary Materials/Table S9 Differentially expressed miRNAs in Meishan and Duroc sows' endometrium at GD49 and GD72.xlsx
