# Supplementary material for: Integrated Analysis of miRNA-mRNA Network Reveals Different Regulatory Patterns in the Endometrium of Meishan and Duroc Sows during Mid-Late Gestation
Source: Animals (Basel). 2020 Mar 3;10(3):420. doi: 10.3390/ani10030420 (PMC7143271; doi:10.3390/ani10030420)
Supplement: Supplementary file 1 [file animals-10-00420-s001.zip › Supplementary Materials/Table S10 List of DEGs enriched in GO categories in Meishan and Duroc sows' endometrium at GD49 and GD72.xlsx]

## Sheet: DU49 vs. DU72
Table S10A. List of DEGs enriched in GO categories in Endometrium Tissues Between GD49 and GD72 in Duroc sows.
Category	GO	Description	Hits	LogP	Log(q-value)	GROUP_ID
GO Biological Processes	GO:0010038	response to metal ion	ALOX15|ASS1|ATP7B|CASR|CRIP1|CYBB|FBP1|FGG|GOT1|GPLD1|MT1B|MT1F|MT1G|MT1H|MT1M|NFATC4|PTGS2|STAR|TFAP2A|PTGES|PPIF|WNK1|SYT15|LRRK2|SLFN14|MT1HL1	-10.1215	-6.13011	1
GO Biological Processes	GO:0071248	cellular response to metal ion	ALOX15|CYBB|FBP1|GPLD1|MT1B|MT1F|MT1G|MT1H|MT1M|NFATC4|PTGS2|STAR|TFAP2A|PPIF|WNK1|SYT15|LRRK2|SLFN14|MT1HL1	-10.0283	-6.13011	1
GO Biological Processes	GO:0071241	cellular response to inorganic substance	ALOX15|CYBB|FBP1|GPLD1|MT1B|MT1F|MT1G|MT1H|MT1M|NFATC4|PTGS2|STAR|TFAP2A|PPIF|WNK1|SYT15|LRRK2|SLFN14|MT1HL1	-9.14261	-5.64232	1
GO Biological Processes	GO:0010035	response to inorganic substance	AKR1B1|ALOX15|ASS1|ATP7B|CASR|CRIP1|CYBB|FBP1|FGG|GOT1|GPLD1|GPR37|HP|MT1B|MT1F|MT1G|MT1H|MT1M|NFATC4|PTGS2|STAR|TFAP2A|RGN|PTGES|PPIF|WNK1|SYT15|LRRK2|SLFN14|MT1HL1	-8.60942	-5.31325	1
GO Biological Processes	GO:0010273	detoxification of copper ion	MT1B|MT1F|MT1G|MT1H|MT1M|MT1HL1	-7.29937	-4.25406	1
GO Biological Processes	GO:1990169	stress response to copper ion	MT1B|MT1F|MT1G|MT1H|MT1M|MT1HL1	-7.29937	-4.25406	1
GO Biological Processes	GO:0006882	cellular zinc ion homeostasis	ATP7B|MT1B|MT1F|MT1G|MT1H|MT1M|SLC39A4|MT1HL1	-7.28722	-4.25406	1
GO Biological Processes	GO:0071276	cellular response to cadmium ion	CYBB|MT1B|MT1F|MT1G|MT1H|MT1M|STAR|MT1HL1	-7.18712	-4.19198	1
GO Biological Processes	GO:0061687	detoxification of inorganic compound	MT1B|MT1F|MT1G|MT1H|MT1M|MT1HL1	-7.10079	-4.16966	1
GO Biological Processes	GO:0055069	zinc ion homeostasis	ATP7B|MT1B|MT1F|MT1G|MT1H|MT1M|SLC39A4|MT1HL1	-7.09017	-4.16966	1
GO Biological Processes	GO:0097501	stress response to metal ion	MT1B|MT1F|MT1G|MT1H|MT1M|MT1HL1	-6.91728	-4.08543	1
GO Biological Processes	GO:0046686	response to cadmium ion	CYBB|GOT1|MT1B|MT1F|MT1G|MT1H|MT1M|STAR|MT1HL1	-6.31665	-3.61961	1
GO Biological Processes	GO:0071294	cellular response to zinc ion	MT1B|MT1F|MT1G|MT1H|MT1M|MT1HL1	-6.03898	-3.3712	1
GO Biological Processes	GO:0010043	response to zinc ion	ASS1|CRIP1|MT1B|MT1F|MT1G|MT1H|MT1M|MT1HL1	-5.79091	-3.19371	1
GO Biological Processes	GO:0071280	cellular response to copper ion	MT1B|MT1F|MT1G|MT1H|MT1M|MT1HL1	-5.39954	-2.87768	1
GO Biological Processes	GO:0098754	detoxification	APOE|HP|MT1B|MT1F|MT1G|MT1H|MT1M|PTGS2|RGN|KDM3B|MT1HL1	-5.36964	-2.87021	1
GO Biological Processes	GO:0046688	response to copper ion	ATP7B|MT1B|MT1F|MT1G|MT1H|MT1M|MT1HL1	-5.33512	-2.85186	1
GO Biological Processes	GO:0009636	response to toxic substance	AHR|APOE|ASS1|CHRNA3|CHRNB4|CYBB|FGFR2|GPR37|GUCY2C|HP|LEP|MT1B|MT1F|MT1G|MT1H|MT1M|PTGS2|STAR|RGN|PPIF|KDM3B|LRRK2|MT1HL1	-5.28877	-2.81378	1
GO Biological Processes	GO:0045926	negative regulation of growth	ADRB1|EPHA7|ESR2|FBP1|MT1B|MT1F|MT1G|MT1H|MT1M|NDUFS3|NOTCH2|PPARG|RAI1|CDHR2	-4.29573	-2.04809	1
GO Biological Processes	GO:0055076	transition metal ion homeostasis	ATP7B|MT1B|MT1F|MT1G|MT1H|MT1M|SLC39A4|STEAP4|MT1HL1	-3.62044	-1.5642	1
GO Biological Processes	GO:0046916	cellular transition metal ion homeostasis	ATP7B|MT1B|MT1F|MT1G|MT1H|MT1M|SLC39A4|MT1HL1	-3.60283	-1.5497	1
GO Biological Processes	GO:0040008	regulation of growth	ADRB1|APOE|MEGF8|EPHA7|ESR2|FBP1|FGFR2|FN1|IGF2|LEP|MT1B|MT1F|MT1G|MT1H|MT1M|NDUFS3|NOTCH2|PPARG|PROX1|RAI1|CDHR2|DAB2IP	-3.05033	-1.20518	1
GO Biological Processes	GO:1901617	organic hydroxy compound biosynthetic process	AKR1B1|ALOX15|APOE|CYP3A4|CYP51A1|GOT1|GPR37|LEP|P2RY6|PLEK|PROX1|MSMO1|SCD|SPR|STAR|TM7SF2|EBP|PLCH1|NSDHL|ISYNA1|WNT4|IP6K3	-9.77252	-6.09498	2
GO Biological Processes	GO:0046165	alcohol biosynthetic process	AKR1B1|APOE|CYP3A4|CYP51A1|GOT1|LEP|P2RY6|PLEK|MSMO1|SCD|SPR|TM7SF2|EBP|PLCH1|NSDHL|ISYNA1|WNT4|IP6K3	-9.69218	-6.09498	2
GO Biological Processes	GO:0006694	steroid biosynthetic process	AKR1B1|APOE|CYP3A4|CYP11A1|CYP51A1|FDX1|HSD11B2|LEP|PROX1|MSMO1|SCD|STAR|TM7SF2|HSD17B6|EBP|NSDHL|HSD17B14|WNT4	-8.96427	-5.54316	2
GO Biological Processes	GO:0044283	small molecule biosynthetic process	ABCD2|AKR1B1|ALOX15|AMPD3|APOE|ASPA|ASS1|CYP3A4|CYP51A1|FBP1|GALK1|GATM|GLUL|GOT1|LEP|LPL|OAT|P2RY6|PGAM1|PLEK|PROX1|PTGS2|MSMO1|SCD|SPR|STAR|TM7SF2|RGN|PTGES|EBP|PLCH1|NSDHL|CHST15|ISYNA1|WNT4|IP6K3|SOGA1	-8.8826	-5.52844	2
GO Biological Processes	GO:0006066	alcohol metabolic process	ALDH3B2|AKR1B1|APOE|CYP3A4|CYP11A1|CYP51A1|FDX1|GALK1|GOT1|LEP|P2RY6|PLEK|MSMO1|SCD|SPR|STAR|TM7SF2|EBP|PLCH1|NSDHL|ISYNA1|WNT4|IP6K3	-8.18111	-4.9361	2
GO Biological Processes	GO:0062012	regulation of small molecule metabolic process	ABCD2|APOE|CYP51A1|FBP1|GPLD1|IGF2|LEP|NOS2|ODC1|P2RY6|PGAM1|PLEK|PPARG|PROX1|PTGS2|SCD|STAR|TM7SF2|RGN|NCOR2|PPIF|WNT4|PPP1R3F|SOGA1	-7.09634	-4.16966	2
GO Biological Processes	GO:0008610	lipid biosynthetic process	ALDH3B2|ABCD2|AKR1B1|ALOX15|APOE|CYP3A4|CYP11A1|CYP51A1|FDX1|GPLD1|HEXB|HSD11B2|LEP|LPL|PROX1|PTGS2|MSMO1|SCD|STAR|TM7SF2|HSD17B6|RGN|PTGES|EBP|NSDHL|HSD17B14|ISYNA1|WNT4|SPTLC3|CWH43|MBOAT2	-7.02071	-4.14366	2
GO Biological Processes	GO:0008202	steroid metabolic process	AKR1B1|APOE|CYP3A7|CYP3A4|CYP3A5|CYP11A1|CYP51A1|FDX1|HSD11B2|LEP|PROX1|MSMO1|SCD|STAR|TM7SF2|HSD17B6|EBP|NSDHL|HSD17B14|WNT4	-6.92705	-4.08543	2
GO Biological Processes	GO:1901615	organic hydroxy compound metabolic process	ALDH3B2|AKR1B1|ALOX15|APOE|CYP3A4|CYP11A1|CYP51A1|FDX1|GALK1|GOT1|GPR37|LEP|P2RY6|PLEK|PROX1|MSMO1|SCD|SPR|STAR|TM7SF2|EBP|PLCH1|NSDHL|ISYNA1|WNT4|IP6K3	-6.88675	-4.08543	2
GO Biological Processes	GO:1902652	secondary alcohol metabolic process	APOE|CYP3A4|CYP11A1|CYP51A1|FDX1|LEP|MSMO1|SCD|STAR|TM7SF2|EBP|NSDHL	-5.39437	-2.87768	2
GO Biological Processes	GO:0008203	cholesterol metabolic process	APOE|CYP11A1|CYP51A1|FDX1|LEP|MSMO1|SCD|STAR|TM7SF2|EBP|NSDHL	-4.77105	-2.39133	2
GO Biological Processes	GO:0046890	regulation of lipid biosynthetic process	ABCD2|APOE|CYP51A1|GPLD1|LEP|PROX1|PTGS2|SCD|STAR|TM7SF2|RGN|WNT4	-4.4951	-2.19893	2
GO Biological Processes	GO:0019216	regulation of lipid metabolic process	ABCD2|APOE|CIDEA|CYP51A1|GPLD1|LEP|PPARG|PROX1|PTGS2|SCD|STAR|TM7SF2|RGN|NCOR2|WNT4|CHD9|DAB2IP|PSAPL1	-4.42204	-2.13659	2
GO Biological Processes	GO:0016125	sterol metabolic process	APOE|CYP11A1|CYP51A1|FDX1|LEP|MSMO1|SCD|STAR|TM7SF2|EBP|NSDHL	-4.36028	-2.09158	2
GO Biological Processes	GO:0050810	regulation of steroid biosynthetic process	APOE|CYP51A1|LEP|PROX1|SCD|STAR|TM7SF2|WNT4	-4.0512	-1.86478	2
GO Biological Processes	GO:0006695	cholesterol biosynthetic process	APOE|CYP51A1|MSMO1|SCD|TM7SF2|EBP|NSDHL	-3.86226	-1.73488	2
GO Biological Processes	GO:1902653	secondary alcohol biosynthetic process	APOE|CYP51A1|MSMO1|SCD|TM7SF2|EBP|NSDHL	-3.82588	-1.71652	2
GO Biological Processes	GO:0016126	sterol biosynthetic process	APOE|CYP51A1|MSMO1|SCD|TM7SF2|EBP|NSDHL	-3.65222	-1.58968	2
GO Biological Processes	GO:1902930	regulation of alcohol biosynthetic process	APOE|CYP51A1|P2RY6|PLEK|SCD|TM7SF2|WNT4	-3.65222	-1.58968	2
GO Biological Processes	GO:0019218	regulation of steroid metabolic process	APOE|CYP51A1|LEP|PROX1|SCD|STAR|TM7SF2|WNT4	-3.27221	-1.33063	2
GO Biological Processes	GO:0045540	regulation of cholesterol biosynthetic process	APOE|CYP51A1|SCD|TM7SF2	-2.16923	-0.631667	2
GO Biological Processes	GO:0106118	regulation of sterol biosynthetic process	APOE|CYP51A1|SCD|TM7SF2	-2.16923	-0.631667	2
GO Biological Processes	GO:0042476	odontogenesis	AQP5|DLX2|DLX3|FGFR2|LRP6|MSX2|TFAP2A|WNT6|TP63|HAND1|SNX10|BCOR|SP6|ACP4	-8.09191	-4.89265	3
GO Biological Processes	GO:0001501	skeletal system development	CDKN1C|DLX2|MEGF8|FGFR2|GLG1|GPLD1|HEXB|IGF2|LEP|LRP6|MGP|MMP13|MSX2|NOTCH2|ROR2|PITX1|TFAP2A|TP63|RGN|HAND1|GDF3|EBP|RAI1|KIAA1217	-5.87145	-3.25198	3
GO Biological Processes	GO:0048598	embryonic morphogenesis	CDKN1C|DLX2|MEGF8|FGFR2|FN1|FOLR1|IGF2|LRP6|MSX2|ROR2|PITX1|PROX1|TFAP2A|WNT6|GCM1|TP63|APLN|HAND1|GDF3|MAFB|GJB6|WNT4|SALL4|WNK1	-5.06105	-2.63994	3
GO Biological Processes	GO:0035107	appendage morphogenesis	MEGF8|FGFR2|LRP6|MSX2|ROR2|PITX1|TFAP2A|TFAP2B|TP63|SALL4	-4.08813	-1.89145	3
GO Biological Processes	GO:0035108	limb morphogenesis	MEGF8|FGFR2|LRP6|MSX2|ROR2|PITX1|TFAP2A|TFAP2B|TP63|SALL4	-4.08813	-1.89145	3
GO Biological Processes	GO:0048568	embryonic organ development	CDKN1C|DLX2|MEGF8|FGFR2|FOLR1|IGF2|LRP6|KMT2A|ROR2|PROX1|TFAP2A|GCM1|HAND1|GDF3|MAFB|GJB6|NSDHL	-3.57062	-1.5277	3
GO Biological Processes	GO:0061448	connective tissue development	CASR|CRIP1|DLX2|GLG1|GPLD1|LEP|LRP6|MGP|MMP13|MSX2|ROR2|PITX1|HAND1	-3.5686	-1.5277	3
GO Biological Processes	GO:0051216	cartilage development	DLX2|GLG1|GPLD1|LEP|LRP6|MGP|MMP13|MSX2|ROR2|PITX1|HAND1	-3.47145	-1.45116	3
GO Biological Processes	GO:0048736	appendage development	MEGF8|FGFR2|LRP6|MSX2|ROR2|PITX1|TFAP2A|TFAP2B|TP63|SALL4	-3.43043	-1.43193	3
GO Biological Processes	GO:0060173	limb development	MEGF8|FGFR2|LRP6|MSX2|ROR2|PITX1|TFAP2A|TFAP2B|TP63|SALL4	-3.43043	-1.43193	3
GO Biological Processes	GO:0042475	odontogenesis of dentin-containing tooth	DLX2|DLX3|LRP6|MSX2|WNT6|TP63|HAND1	-3.4298	-1.43193	3
GO Biological Processes	GO:1904888	cranial skeletal system development	DLX2|MEGF8|FGFR2|MSX2|TFAP2A|TP63	-3.28603	-1.34204	3
GO Biological Processes	GO:0030326	embryonic limb morphogenesis	MEGF8|LRP6|MSX2|ROR2|PITX1|TFAP2A|TP63|SALL4	-3.2022	-1.28925	3
GO Biological Processes	GO:0035113	embryonic appendage morphogenesis	MEGF8|LRP6|MSX2|ROR2|PITX1|TFAP2A|TP63|SALL4	-3.2022	-1.28925	3
GO Biological Processes	GO:0035112	genitalia morphogenesis	LRP6|ROR2|TP63	-2.96165	-1.14822	3
GO Biological Processes	GO:0060348	bone development	MEGF8|FGFR2|GLG1|LEP|LRP6|MMP13|MSX2|NOTCH2|TFAP2A|RGN	-2.81301	-1.06685	3
GO Biological Processes	GO:0060349	bone morphogenesis	MEGF8|FGFR2|GLG1|LRP6|MMP13|MSX2|TFAP2A	-2.80666	-1.06224	3
GO Biological Processes	GO:0043009	chordate embryonic development	CDKN1C|DLX2|MEGF8|FGFR2|FOLR1|IGF2|LRP6|TM4SF1|ROR2|PROX1|TFAP2A|GCM1|HAND1|GDF3|NSDHL|BCOR|KIAA1217|SALL4|ZMIZ1	-2.6482	-0.955444	3
GO Biological Processes	GO:0009792	embryo development ending in birth or egg hatching	CDKN1C|DLX2|MEGF8|FGFR2|FOLR1|IGF2|LRP6|TM4SF1|ROR2|PROX1|TFAP2A|GCM1|HAND1|GDF3|NSDHL|BCOR|KIAA1217|SALL4|ZMIZ1	-2.49348	-0.848106	3
GO Biological Processes	GO:0048705	skeletal system morphogenesis	DLX2|MEGF8|FGFR2|GLG1|LRP6|MGP|MMP13|MSX2|ROR2|TFAP2A	-2.45066	-0.819054	3
GO Biological Processes	GO:0048562	embryonic organ morphogenesis	DLX2|MEGF8|FGFR2|FOLR1|LRP6|ROR2|PROX1|TFAP2A|HAND1|MAFB|GJB6	-2.38864	-0.777999	3
GO Biological Processes	GO:0007389	pattern specification process	DLX2|MEGF8|FGFR2|FOLR1|LRP6|MSX2|ROR2|WNT6|TP63|HAND1|GDF3|MAFB|IRX4|BCOR	-2.16912	-0.631667	3
GO Biological Processes	GO:0072507	divalent inorganic cation homeostasis	ABL2|APOE|ATP7B|CASR|ACKR2|CX3CR1|S1PR3|GOT1|HEXB|LRP6|MT1B|MT1F|MT1G|MT1H|MT1M|NMB|P2RY6|TFAP2B|RGN|HERPUD1|PLCH1|SNX10|SLC39A4|S100A14|GPR157|UBASH3B|MT1HL1	-7.70792	-4.55005	4
GO Biological Processes	GO:0055080	cation homeostasis	ABL2|APOE|ATP6V0B|ATP7B|CASR|ACKR2|CX3CR1|S1PR3|GOT1|GRN|HEXB|LRP6|MT1B|MT1F|MT1G|MT1H|MT1M|NMB|P2RY6|SCNN1A|TFAP2B|RGN|HERPUD1|PLCH1|SNX10|SLC39A4|S100A14|STEAP4|GPR157|UBASH3B|LRRK2|MT1HL1	-7.04838	-4.15015	4
GO Biological Processes	GO:0098771	inorganic ion homeostasis	ABL2|APOE|ATP6V0B|ATP7B|CASR|ACKR2|CX3CR1|S1PR3|GOT1|GRN|HEXB|LRP6|MT1B|MT1F|MT1G|MT1H|MT1M|NMB|P2RY6|SCNN1A|TFAP2B|RGN|HERPUD1|PLCH1|SNX10|SLC39A4|S100A14|STEAP4|GPR157|UBASH3B|LRRK2|MT1HL1	-6.90244	-4.08543	4
GO Biological Processes	GO:0055065	metal ion homeostasis	ABL2|APOE|ATP7B|CASR|ACKR2|CX3CR1|S1PR3|GOT1|HEXB|LRP6|MT1B|MT1F|MT1G|MT1H|MT1M|NMB|P2RY6|SCNN1A|TFAP2B|RGN|HERPUD1|PLCH1|SNX10|SLC39A4|S100A14|STEAP4|GPR157|UBASH3B|MT1HL1	-6.55818	-3.80608	4
GO Biological Processes	GO:0072503	cellular divalent inorganic cation homeostasis	ABL2|APOE|ATP7B|CASR|ACKR2|CX3CR1|S1PR3|GOT1|HEXB|LRP6|MT1B|MT1F|MT1G|MT1H|MT1M|NMB|P2RY6|RGN|HERPUD1|PLCH1|SLC39A4|GPR157|UBASH3B|MT1HL1	-6.31372	-3.61961	4
GO Biological Processes	GO:0030003	cellular cation homeostasis	ABL2|APOE|ATP6V0B|ATP7B|CASR|ACKR2|CX3CR1|S1PR3|GOT1|GRN|HEXB|LRP6|MT1B|MT1F|MT1G|MT1H|MT1M|NMB|P2RY6|RGN|HERPUD1|PLCH1|SLC39A4|GPR157|UBASH3B|LRRK2|MT1HL1	-5.61682	-3.05103	4
GO Biological Processes	GO:0006873	cellular ion homeostasis	ABL2|APOE|ATP6V0B|ATP7B|CASR|ACKR2|CX3CR1|S1PR3|GOT1|GRN|HEXB|LRP6|MT1B|MT1F|MT1G|MT1H|MT1M|NMB|P2RY6|RGN|HERPUD1|PLCH1|SLC39A4|GPR157|UBASH3B|LRRK2|MT1HL1	-5.46965	-2.93314	4
GO Biological Processes	GO:0006875	cellular metal ion homeostasis	ABL2|APOE|ATP7B|CASR|ACKR2|CX3CR1|S1PR3|GOT1|HEXB|LRP6|MT1B|MT1F|MT1G|MT1H|MT1M|NMB|P2RY6|RGN|HERPUD1|PLCH1|SLC39A4|GPR157|UBASH3B|MT1HL1	-5.08603	-2.64928	4
GO Biological Processes	GO:0055074	calcium ion homeostasis	ABL2|APOE|ATP7B|CASR|ACKR2|CX3CR1|S1PR3|GOT1|HEXB|LRP6|NMB|P2RY6|TFAP2B|RGN|HERPUD1|PLCH1|SNX10|S100A14|GPR157|UBASH3B	-4.48457	-2.1938	4
GO Biological Processes	GO:0006874	cellular calcium ion homeostasis	ABL2|APOE|ATP7B|CASR|ACKR2|CX3CR1|S1PR3|GOT1|HEXB|LRP6|NMB|P2RY6|RGN|HERPUD1|PLCH1|GPR157|UBASH3B	-3.233	-1.30789	4
GO Biological Processes	GO:0001763	morphogenesis of a branching structure	RERE|CASR|CTSZ|DLX2|EPHA7|FGFR2|LRP6|TACSTD2|MSX2|NFATC4|PROX1|WNT6|GCM1|TP63|WNT4|LRRK2	-7.27723	-4.25406	5
GO Biological Processes	GO:0002009	morphogenesis of an epithelium	CASR|CTSZ|MEGF8|EPHA7|FGFR2|FOLR1|LRP6|TACSTD2|MSX2|NFATC4|ROR2|PROX1|TFAP2A|WNT6|GCM1|TP63|HAND1|WNT4|SALL4|STARD13|SYNE4|PLET1	-4.69582	-2.34166	5
GO Biological Processes	GO:0061138	morphogenesis of a branching epithelium	CASR|CTSZ|FGFR2|LRP6|TACSTD2|MSX2|NFATC4|PROX1|WNT6|GCM1|TP63|WNT4	-4.65709	-2.32115	5
GO Biological Processes	GO:0060562	epithelial tube morphogenesis	CASR|CTSZ|MEGF8|EPHA7|FGFR2|FOLR1|LRP6|TACSTD2|MSX2|NFATC4|PROX1|WNT6|HAND1|WNT4|SALL4|STARD13	-4.59501	-2.2751	5
GO Biological Processes	GO:0048729	tissue morphogenesis	CASR|CTSZ|MEGF8|EPHA7|FGFR2|FOLR1|LRP6|TACSTD2|MSX2|MYBPC2|NFATC4|ROR2|PROX1|TFAP2A|WNT6|GCM1|TP63|HAND1|WNT4|SALL4|STARD13|SYNE4|PLET1	-3.67312	-1.59771	5
GO Biological Processes	GO:0035148	tube formation	FGFR2|FOLR1|LRP6|PROX1|WNT6|HAND1|WNT4|SALL4|DAB2IP	-3.43761	-1.43193	5
GO Biological Processes	GO:0016331	morphogenesis of embryonic epithelium	FGFR2|FOLR1|LRP6|TFAP2A|WNT6|TP63|HAND1|WNT4|SALL4	-3.35099	-1.37445	5
GO Biological Processes	GO:0048754	branching morphogenesis of an epithelial tube	CASR|CTSZ|FGFR2|LRP6|TACSTD2|MSX2|NFATC4|WNT6|WNT4	-3.32981	-1.35843	5
GO Biological Processes	GO:0072175	epithelial tube formation	FGFR2|FOLR1|LRP6|PROX1|WNT6|HAND1|WNT4|SALL4	-3.06842	-1.21355	5
GO Biological Processes	GO:0060603	mammary gland duct morphogenesis	FGFR2|LRP6|MSX2|WNT4	-2.83263	-1.07452	5
GO Biological Processes	GO:0022612	gland morphogenesis	CRIP1|FGFR2|LRP6|MSX2|PROX1|TP63|WNT4	-2.63552	-0.947083	5
GO Biological Processes	GO:0048863	stem cell differentiation	FGFR2|FN1|FOLR1|LMO1|LRP6|TACSTD2|KMT2A|FOXO4|MSX2|TP63	-2.32609	-0.734281	5
GO Biological Processes	GO:0060443	mammary gland morphogenesis	FGFR2|LRP6|MSX2|WNT4	-2.29845	-0.717239	5
GO Biological Processes	GO:0002067	glandular epithelial cell differentiation	FGFR2|PROX1|TP63|WNT4	-2.26492	-0.697106	5
GO Biological Processes	GO:0060411	cardiac septum morphogenesis	FGFR2|MSX2|NOTCH2|PROX1|HAND1	-2.23421	-0.669423	5
GO Biological Processes	GO:0060444	branching involved in mammary gland duct morphogenesis	LRP6|MSX2|WNT4	-2.21425	-0.657453	5
GO Biological Processes	GO:0003279	cardiac septum development	FGFR2|MSX2|NOTCH2|PROX1|HAND1|SALL4	-2.20698	-0.652448	5
GO Biological Processes	GO:0007507	heart development	CRIP1|MEGF8|FGFR2|FOLR1|LRP6|MSX2|MYBPC2|NFATC4|NOTCH2|PPARG|PROX1|APLN|HAND1|IRX4|BCOR|SALL4|ZMIZ1	-2.1699	-0.631667	5
GO Biological Processes	GO:0048755	branching morphogenesis of a nerve	RERE|DLX2|EPHA7|FGFR2|LRRK2	-6.74671	-3.96242	6
GO Biological Processes	GO:0046173	polyol biosynthetic process	AKR1B1|CYP3A4|GOT1|LEP|P2RY6|PLEK|SPR|PLCH1|ISYNA1|IP6K3	-6.67574	-3.90784	7
GO Biological Processes	GO:0019751	polyol metabolic process	AKR1B1|CYP3A4|GALK1|GOT1|LEP|P2RY6|PLEK|SPR|PLCH1|ISYNA1|IP6K3	-5.50313	-2.95708	7
GO Biological Processes	GO:0032958	inositol phosphate biosynthetic process	P2RY6|PLEK|PLCH1|IP6K3	-2.44175	-0.811866	7
GO Biological Processes	GO:0043647	inositol phosphate metabolic process	P2RY6|PLEK|PLCH1|ISYNA1|IP6K3	-2.35977	-0.759299	7
GO Biological Processes	GO:0007623	circadian rhythm	AHR|ASS1|LEP|KMT2A|NOS2|PAX4|PPARG|PROX1|STAR|NRIP1|SOX14|RAI1|NOCT|HEBP1|GPR157	-6.49498	-3.75812	8
GO Biological Processes	GO:0048511	rhythmic process	AHR|ASS1|LEP|KMT2A|NOS2|PAX4|PPARG|PROX1|STAR|TIMP4|NRIP1|SOX14|RAI1|NOCT|HEBP1|GPR157	-5.21169	-2.76062	8
GO Biological Processes	GO:0032922	circadian regulation of gene expression	AHR|KMT2A|NRIP1|RAI1|NOCT	-2.81279	-1.06685	8
GO Biological Processes	GO:0009991	response to extracellular stimulus	ADRB1|AIF1|APOE|ASS1|CASR|COX4I1|CYBB|FOLR1|GLUL|HSD11B2|LEP|FOXO4|NUCB2|PPARG|PROX1|PTGS2|SLC22A3|STAR|GDF3|SLC27A4|RRP8|NOCT|WNT4|SLC39A4|LRRK2	-6.34155	-3.61961	9
GO Biological Processes	GO:0031667	response to nutrient levels	ADRB1|APOE|ASS1|CASR|COX4I1|CYBB|FOLR1|GLUL|HSD11B2|LEP|FOXO4|NUCB2|PPARG|PROX1|PTGS2|SLC22A3|STAR|GDF3|SLC27A4|RRP8|WNT4|SLC39A4|LRRK2	-5.72978	-3.1433	9
GO Biological Processes	GO:0071496	cellular response to external stimulus	AIF1|CASR|CYBB|FOLR1|GLUL|GOT1|LEP|PPARG|PTGS2|TLR3|RRP8|TLR8|WNT4|SLC39A4|LRRK2	-3.72072	-1.62526	9
GO Biological Processes	GO:0031670	cellular response to nutrient	CASR|CYBB|FOLR1|LEP|PPARG|PTGS2	-3.18388	-1.28387	9
GO Biological Processes	GO:0031668	cellular response to extracellular stimulus	AIF1|CASR|CYBB|FOLR1|GLUL|LEP|PPARG|PTGS2|RRP8|WNT4|SLC39A4|LRRK2	-3.11566	-1.24681	9
GO Biological Processes	GO:0031669	cellular response to nutrient levels	CASR|CYBB|FOLR1|GLUL|LEP|PPARG|PTGS2|RRP8|WNT4|SLC39A4|LRRK2	-3.03034	-1.19469	9
GO Biological Processes	GO:0071295	cellular response to vitamin	CASR|FOLR1|LEP|PPARG	-2.88361	-1.10265	9
GO Biological Processes	GO:0007584	response to nutrient	ASS1|CASR|COX4I1|CYBB|FOLR1|LEP|PPARG|PTGS2|STAR|SLC27A4	-2.7386	-1.01226	9
GO Biological Processes	GO:0031214	biomineral tissue development	ALOX15|FGFR2|LEP|MGP|MMP13|MSX2|ROR2|PTGS2|TFAP2A|WNT6|SNX10|WNT4|BCOR	-6.06255	-3.3818	10
GO Biological Processes	GO:0030282	bone mineralization	ALOX15|FGFR2|LEP|MGP|MMP13|ROR2|PTGS2|TFAP2A|SNX10|WNT4|BCOR	-5.9757	-3.33274	10
GO Biological Processes	GO:0001503	ossification	ALOX15|CASR|FGFR2|GPLD1|IGF2|LEP|MGP|MMP13|MSX2|ROR2|PTGS2|TFAP2A|TP63|NOCT|SNX10|WNT4|BCOR	-4.0404	-1.85817	10
GO Biological Processes	GO:0098868	bone growth	FGFR2|LEP|MMP13|MSX2	-2.26492	-0.697106	10
GO Biological Processes	GO:0030278	regulation of ossification	FGFR2|MGP|MSX2|TFAP2A|TP63|NOCT|WNT4|BCOR	-2.01226	-0.517148	10
GO Biological Processes	GO:0015718	monocarboxylic acid transport	APOE|CASR|LEP|NMB|NOS2|PPARG|SLC16A7|SLC27A4|SLCO2B1|PLA2R1|STARD5|SLC16A13|SLC16A12	-6.00044	-3.34524	11
GO Biological Processes	GO:0015849	organic acid transport	APOE|CASR|FOLR1|LEP|NMB|NOS2|PPARG|SLC7A5|SLC16A7|SLC27A4|SLCO2B1|PLA2R1|SLC7A10|STARD5|SLC16A13|SLC16A12	-4.35133	-2.09158	11
GO Biological Processes	GO:0046942	carboxylic acid transport	APOE|CASR|FOLR1|LEP|NMB|NOS2|PPARG|SLC7A5|SLC16A7|SLC27A4|SLCO2B1|PLA2R1|SLC7A10|STARD5|SLC16A13|SLC16A12	-4.35133	-2.09158	11
GO Biological Processes	GO:0015711	organic anion transport	APOE|CA4|CASR|FOLR1|LEP|NMB|NOS2|PPARG|SLC7A5|SLC16A7|ATP8A1|SLC27A4|SLCO2B1|PLA2R1|SLC7A10|STARD5|SLC16A13|SLCO4C1|SLC16A12	-3.94723	-1.7933	11
GO Biological Processes	GO:0010876	lipid localization	APOE|CIDEA|HEXB|LEP|LPL|LRP6|NMB|NOS2|PPARG|STAR|NRIP1|ATP8A1|SLC27A4|SLCO2B1|PLA2R1|STARD5	-3.46613	-1.44871	11
GO Biological Processes	GO:0015908	fatty acid transport	APOE|LEP|NMB|NOS2|PPARG|SLC27A4|PLA2R1	-3.2007	-1.28925	11
GO Biological Processes	GO:0006820	anion transport	APOE|CA4|CASR|FOLR1|LEP|NMB|NOS2|P2RY6|PPARG|SLC7A5|SLC16A7|ATP8A1|SLC27A4|SLCO2B1|PLA2R1|SLC7A10|STARD5|SLC16A13|SLCO4C1|SLC16A12	-3.04149	-1.20017	11
GO Biological Processes	GO:0046717	acid secretion	CASR|LEP|NMB|NOS2|TFF2|PLA2R1|SNX10	-2.57511	-0.902546	11
GO Biological Processes	GO:0015909	long-chain fatty acid transport	APOE|NMB|PPARG|SLC27A4|PLA2R1	-2.41309	-0.795892	11
GO Biological Processes	GO:0032309	icosanoid secretion	LEP|NMB|NOS2|PLA2R1	-2.33286	-0.739977	11
GO Biological Processes	GO:0071715	icosanoid transport	LEP|NMB|NOS2|PLA2R1	-2.26492	-0.697106	11
GO Biological Processes	GO:1901571	fatty acid derivative transport	LEP|NMB|NOS2|PLA2R1	-2.26492	-0.697106	11
GO Biological Processes	GO:0006869	lipid transport	APOE|LEP|LRP6|NMB|NOS2|PPARG|STAR|ATP8A1|SLC27A4|SLCO2B1|PLA2R1|STARD5	-2.05996	-0.552665	11
GO Biological Processes	GO:0051048	negative regulation of secretion	CIDEA|CYP51A1|FN1|LEP|NMB|TFF2|PLA2R1|TLR8|WNK1	-2.05041	-0.546634	11
GO Biological Processes	GO:0044282	small molecule catabolic process	ALDH3B2|ABCD2|APOE|ASPA|DPYS|GALK1|GLUL|GOT1|HEXA|HEXB|LEP|NOS2|OAT|PGAM1|PRODH|TST|TKTL1|SLC27A4|NPL|AFMID|ALDH1L2|ENTPD8	-5.93427	-3.30321	12
GO Biological Processes	GO:0016054	organic acid catabolic process	ABCD2|ASPA|GLUL|GOT1|HEXA|HEXB|LEP|NOS2|OAT|PRODH|TST|SLC27A4|NPL|AFMID|ALDH1L2	-4.70306	-2.34265	12
GO Biological Processes	GO:0046395	carboxylic acid catabolic process	ABCD2|ASPA|GLUL|GOT1|HEXA|HEXB|LEP|NOS2|OAT|PRODH|TST|SLC27A4|NPL|AFMID|ALDH1L2	-4.70306	-2.34265	12
GO Biological Processes	GO:0043648	dicarboxylic acid metabolic process	ASPA|ASS1|FOLR1|GLUL|GOT1|OAT|PRODH|STAR|ALDH1L2	-4.385	-2.11002	12
GO Biological Processes	GO:0009065	glutamine family amino acid catabolic process	GLUL|GOT1|NOS2|OAT|PRODH	-4.25267	-2.02189	12
GO Biological Processes	GO:0043649	dicarboxylic acid catabolic process	ASPA|GLUL|GOT1|ALDH1L2	-3.88148	-1.74668	12
GO Biological Processes	GO:0006531	aspartate metabolic process	ASPA|ASS1|GOT1	-3.29068	-1.34427	12
GO Biological Processes	GO:0009063	cellular amino acid catabolic process	ASPA|GLUL|GOT1|NOS2|OAT|PRODH|TST|AFMID	-3.2253	-1.3025	12
GO Biological Processes	GO:1901606	alpha-amino acid catabolic process	ASPA|GLUL|GOT1|NOS2|OAT|PRODH|AFMID	-2.96973	-1.15068	12
GO Biological Processes	GO:0009064	glutamine family amino acid metabolic process	ASS1|GLUL|GOT1|NOS2|OAT|PRODH	-2.90667	-1.11626	12
GO Biological Processes	GO:0006520	cellular amino acid metabolic process	ASPA|ASS1|DPYS|GATM|GLUL|GOT1|NOS2|OAT|ODC1|PRODH|TST|AIMP2|SLC7A5|AFMID	-2.75733	-1.02196	12
GO Biological Processes	GO:0008652	cellular amino acid biosynthetic process	ASPA|ASS1|GATM|GLUL|GOT1|OAT	-2.71652	-0.998704	12
GO Biological Processes	GO:0009084	glutamine family amino acid biosynthetic process	ASS1|GLUL|OAT	-2.63047	-0.947083	12
GO Biological Processes	GO:1901605	alpha-amino acid metabolic process	ASPA|ASS1|GATM|GLUL|GOT1|NOS2|OAT|ODC1|PRODH|AFMID	-2.59676	-0.917323	12
GO Biological Processes	GO:0006536	glutamate metabolic process	GLUL|GOT1|OAT|PRODH	-2.51957	-0.86685	12
GO Biological Processes	GO:0006525	arginine metabolic process	ASS1|NOS2|OAT	-2.49494	-0.848343	12
GO Biological Processes	GO:1901607	alpha-amino acid biosynthetic process	ASS1|GATM|GLUL|GOT1|OAT	-2.41309	-0.795892	12
GO Biological Processes	GO:1901699	cellular response to nitrogen compound	AHR|AIF1|AKR1B1|ASS1|ATP6V0B|CASR|CHRM2|CHRNA3|CYBB|CYP11A1|FDX1|FOLR1|GOT1|GPLD1|IGF2|LEP|LPL|FOXO4|P2RY6|PDE3A|PPARG|PTGS2|STAR|TLR3|MZB1|LRRK2|SOGA1	-5.79379	-3.19371	13
GO Biological Processes	GO:0032870	cellular response to hormone stimulus	AIF1|ASS1|ATP6V0B|CHRM2|CHRNA3|CTSB|CTSL|CYP11A1|ESR2|GOT1|GPLD1|IGF2|LEP|LPL|FOXO4|MSX2|P2RY6|PPARG|STAR|KMT2D|NRIP1|TP63|NCOR2|MZB1|PAQR8|SOGA1|SRARP	-5.08512	-2.64928	13
GO Biological Processes	GO:0071417	cellular response to organonitrogen compound	AHR|AIF1|AKR1B1|ASS1|ATP6V0B|CASR|CYBB|CYP11A1|FDX1|FOLR1|GOT1|GPLD1|IGF2|LEP|LPL|FOXO4|P2RY6|PDE3A|PPARG|PTGS2|STAR|MZB1|LRRK2|SOGA1	-5.07352	-2.64511	13
GO Biological Processes	GO:0043434	response to peptide hormone	ASS1|ATP6V0B|CYBB|CYP11A1|GOT1|GPLD1|HSD11B2|IGF2|LEP|LPL|LRP6|FOXO4|PPARG|PTGS2|STAR|TIMP4|MZB1|SOGA1	-4.01775	-1.84787	13
GO Biological Processes	GO:1901652	response to peptide	AKR1B1|ASS1|ATP6V0B|CASR|CYBB|CYP11A1|GOT1|GPLD1|HSD11B2|IGF2|LEP|LPL|LRP6|FOXO4|PPARG|PTGS2|STAR|TIMP4|MZB1|SOGA1	-3.99492	-1.83309	13
GO Biological Processes	GO:0032869	cellular response to insulin stimulus	ATP6V0B|GOT1|GPLD1|IGF2|LEP|LPL|FOXO4|PPARG|STAR|MZB1|SOGA1	-3.36687	-1.38772	13
GO Biological Processes	GO:1901653	cellular response to peptide	AKR1B1|ASS1|ATP6V0B|CASR|CYP11A1|GOT1|GPLD1|IGF2|LEP|LPL|FOXO4|PPARG|STAR|MZB1|SOGA1	-3.1351	-1.25599	13
GO Biological Processes	GO:0032868	response to insulin	ATP6V0B|GOT1|GPLD1|HSD11B2|IGF2|LEP|LPL|FOXO4|PPARG|STAR|MZB1|SOGA1	-3.05937	-1.21229	13
GO Biological Processes	GO:0071375	cellular response to peptide hormone stimulus	ASS1|ATP6V0B|CYP11A1|GOT1|GPLD1|IGF2|LEP|LPL|FOXO4|PPARG|STAR|MZB1|SOGA1	-2.96009	-1.14822	13
GO Biological Processes	GO:0007169	transmembrane receptor protein tyrosine kinase signaling pathway	ATP6V0B|CHRNA3|CYBB|EPHA7|FGFR2|FLT4|GPLD1|HCK|IGF2|LEP|FOXO4|NFATC4|ROR2|APLN|MZB1|WNT4|JCAD|SPRY4|UBASH3B|ACP4|SOGA1|DAB2IP	-2.8313	-1.07452	13
GO Biological Processes	GO:1900076	regulation of cellular response to insulin stimulus	GPLD1|IGF2|LEP|LPL|MZB1	-2.3862	-0.777999	13
GO Biological Processes	GO:0008286	insulin receptor signaling pathway	ATP6V0B|GPLD1|IGF2|LEP|FOXO4|MZB1|SOGA1	-2.2659	-0.697106	13
GO Biological Processes	GO:0071396	cellular response to lipid	ABL2|AHR|ASS1|CASR|CX3CR1|ESR2|FDX1|FGFR2|GPLD1|HCK|LEP|LRP6|MSX2|NFATC4|NOS2|P2RY6|PPARG|STAR|WNT6|KMT2D|NRIP1|TP63|NCOR2|PAQR8|SRARP|DAB2IP	-5.6429	-3.06689	14
GO Biological Processes	GO:0071407	cellular response to organic cyclic compound	AHR|AIF1|ASS1|CASR|ESR2|FDX1|FOLR1|GPLD1|LRP6|MSX2|NFATC4|P2RY6|PDE3A|PPARG|PTGS2|STAR|TLR3|KMT2D|NRIP1|TP63|NCOR2|PAQR8|LRRK2|SRARP	-5.51781	-2.962	14
GO Biological Processes	GO:0048545	response to steroid hormone	AIF1|ASS1|CYBB|ESR2|GOT1|HSD11B2|PPARG|PTGS2|STAR|KMT2D|NRIP1|TP63|NCOR2|PAQR8|SRARP	-3.02167	-1.19162	14
GO Biological Processes	GO:0071383	cellular response to steroid hormone stimulus	ASS1|ESR2|PPARG|STAR|KMT2D|NRIP1|TP63|NCOR2|PAQR8|SRARP	-2.26653	-0.697106	14
GO Biological Processes	GO:0043401	steroid hormone mediated signaling pathway	ESR2|PPARG|KMT2D|NRIP1|TP63|NCOR2|PAQR8|SRARP	-2.14309	-0.609414	14
GO Biological Processes	GO:0045055	regulated exocytosis	ACPP|AMPD3|CHRM2|CHRNB4|CSTB|CTSB|CTSZ|CYBB|FGG|FN1|GRN|HCK|HEXB|HP|IGF2|ITGAL|PGAM1|PLEK|CTSA|SYN1|DYNLL1|RASGRP1|ATP8A1|QPCT|GCA|CLTRN|SYT15|LRRK2|SLCO4C1|UNC13C	-5.38675	-2.87768	15
GO Biological Processes	GO:0002274	myeloid leukocyte activation	ACPP|AIF1|AMPD3|CHRNB4|CSTB|CTSB|CTSZ|CYBB|GRN|HEXB|HP|ITGAL|MT1G|PGAM1|CTSA|TLR3|DYNLL1|RASGRP1|ATP8A1|QPCT|GCA|TLR8|LRRK2|SLCO4C1|MYO18A	-4.66416	-2.32115	15
GO Biological Processes	GO:0043299	leukocyte degranulation	ACPP|AMPD3|CHRNB4|CSTB|CTSB|CTSZ|CYBB|GRN|HCK|HEXB|HP|ITGAL|PGAM1|CTSA|DYNLL1|RASGRP1|ATP8A1|QPCT|GCA|SLCO4C1	-3.69655	-1.60788	15
GO Biological Processes	GO:0043312	neutrophil degranulation	ACPP|AMPD3|CHRNB4|CSTB|CTSB|CTSZ|CYBB|GRN|HEXB|HP|ITGAL|PGAM1|CTSA|DYNLL1|ATP8A1|QPCT|GCA|SLCO4C1	-3.33475	-1.3608	15
GO Biological Processes	GO:0002283	neutrophil activation involved in immune response	ACPP|AMPD3|CHRNB4|CSTB|CTSB|CTSZ|CYBB|GRN|HEXB|HP|ITGAL|PGAM1|CTSA|DYNLL1|ATP8A1|QPCT|GCA|SLCO4C1	-3.30347	-1.34427	15
GO Biological Processes	GO:0002446	neutrophil mediated immunity	ACPP|AMPD3|CHRNB4|CSTB|CTSB|CTSZ|CYBB|GRN|HEXB|HP|ITGAL|PGAM1|CTSA|DYNLL1|ATP8A1|QPCT|GCA|SLCO4C1	-3.19132	-1.28432	15
GO Biological Processes	GO:0042119	neutrophil activation	ACPP|AMPD3|CHRNB4|CSTB|CTSB|CTSZ|CYBB|GRN|HEXB|HP|ITGAL|PGAM1|CTSA|DYNLL1|ATP8A1|QPCT|GCA|SLCO4C1	-3.19132	-1.28432	15
GO Biological Processes	GO:0002275	myeloid cell activation involved in immune response	ACPP|AMPD3|CHRNB4|CSTB|CTSB|CTSZ|CYBB|GRN|HEXB|HP|ITGAL|PGAM1|CTSA|DYNLL1|RASGRP1|ATP8A1|QPCT|GCA|SLCO4C1	-3.17975	-1.28387	15
GO Biological Processes	GO:0036230	granulocyte activation	ACPP|AMPD3|CHRNB4|CSTB|CTSB|CTSZ|CYBB|GRN|HEXB|HP|ITGAL|PGAM1|CTSA|DYNLL1|ATP8A1|QPCT|GCA|SLCO4C1	-3.1318	-1.25476	15
GO Biological Processes	GO:0002444	myeloid leukocyte mediated immunity	ACPP|AMPD3|CHRNB4|CSTB|CTSB|CTSZ|CYBB|GRN|HEXB|HP|ITGAL|PGAM1|CTSA|DYNLL1|RASGRP1|ATP8A1|QPCT|GCA|SLCO4C1	-3.09517	-1.23437	15
GO Biological Processes	GO:0002366	leukocyte activation involved in immune response	ACPP|AMPD3|CHRNB4|CSTB|CTSB|CTSZ|CYBB|GPR183|GRN|HEXB|HP|ITGAL|NOTCH2|PGAM1|CTSA|DYNLL1|RASGRP1|ATP8A1|QPCT|GCA|RNF168|SLCO4C1	-2.96245	-1.14822	15
GO Biological Processes	GO:0002263	cell activation involved in immune response	ACPP|AMPD3|CHRNB4|CSTB|CTSB|CTSZ|CYBB|GPR183|GRN|HEXB|HP|ITGAL|NOTCH2|PGAM1|CTSA|DYNLL1|RASGRP1|ATP8A1|QPCT|GCA|RNF168|SLCO4C1	-2.93109	-1.12976	15
GO Biological Processes	GO:0003006	developmental process involved in reproduction	CDKN1C|CRIP1|CTSB|DLX3|FGFR2|HEXB|IGF2|LEP|LRP6|ROR2|PDE3A|PPARG|PTGS2|STAR|TAF4B|TLR3|KMT2D|NRIP1|GCM1|TP63|DYNLL1|HAND1|NSDHL|WNT4|PAQR8|GALNTL5|PSAPL1	-5.3619	-2.87021	16
GO Biological Processes	GO:0048608	reproductive structure development	CDKN1C|CRIP1|CTSB|DLX3|FGFR2|IGF2|LEP|LRP6|ROR2|PPARG|PTGS2|STAR|TLR3|NRIP1|GCM1|TP63|HAND1|NSDHL|WNT4|PSAPL1	-5.02563	-2.61169	16
GO Biological Processes	GO:0061458	reproductive system development	CDKN1C|CRIP1|CTSB|DLX3|FGFR2|IGF2|LEP|LRP6|ROR2|PPARG|PTGS2|STAR|TLR3|NRIP1|GCM1|TP63|HAND1|NSDHL|WNT4|PSAPL1	-4.98151	-2.57464	16
GO Biological Processes	GO:0001890	placenta development	CDKN1C|CTSB|DLX3|FGFR2|IGF2|LEP|PPARG|PTGS2|GCM1|HAND1|NSDHL	-4.71673	-2.34354	16
GO Biological Processes	GO:0060669	embryonic placenta morphogenesis	CDKN1C|FGFR2|IGF2|GCM1	-3.2339	-1.30789	16
GO Biological Processes	GO:0001892	embryonic placenta development	CDKN1C|FGFR2|IGF2|GCM1|HAND1|NSDHL	-2.64082	-0.950758	16
GO Biological Processes	GO:0055123	digestive system development	ASS1|CDKN1C|DAB1|MEGF8|FGFR2|IGF2|TP63	-2.20038	-0.650419	16
GO Biological Processes	GO:0042446	hormone biosynthetic process	AKR1B1|CYP3A4|CYP11A1|FDX1|HSD11B2|STAR|HSD17B6|HSD17B14|WNT4	-5.22038	-2.76102	17
GO Biological Processes	GO:0006700	C21-steroid hormone biosynthetic process	AKR1B1|CYP11A1|FDX1|STAR|WNT4	-4.41629	-2.1361	17
GO Biological Processes	GO:0008207	C21-steroid hormone metabolic process	AKR1B1|CYP11A1|FDX1|STAR|WNT4	-3.49125	-1.46027	17
GO Biological Processes	GO:0008211	glucocorticoid metabolic process	CYP11A1|HSD11B2|STAR|WNT4	-3.30129	-1.34427	17
GO Biological Processes	GO:0034754	cellular hormone metabolic process	AKR1B1|CYP3A4|CYP11A1|FDX1|STAR|HSD17B6|HSD17B14|WNT4	-3.29603	-1.34427	17
GO Biological Processes	GO:0042445	hormone metabolic process	AKR1B1|CTSZ|CYP3A4|CYP11A1|FDX1|HSD11B2|LEP|STAR|HSD17B6|HSD17B14|WNT4	-3.15345	-1.27016	17
GO Biological Processes	GO:0006704	glucocorticoid biosynthetic process	CYP11A1|HSD11B2|WNT4	-2.63047	-0.947083	17
GO Biological Processes	GO:1902644	tertiary alcohol metabolic process	AKR1B1|CYP11A1|WNT4	-2.56068	-0.89497	17
GO Biological Processes	GO:0001568	blood vessel development	AHR|APOE|CX3CR1|CYBB|DLX3|MEGF8|FGFR2|FLT4|FN1|FOLR1|GLUL|GPLD1|GRN|LEP|FOXO4|NFATC4|PPARG|PROX1|PTGS2|TFAP2B|TLR3|APLN|HAND1|NSDHL|WNT4|ZMIZ1|JCAD|STARD13|DAB2IP	-5.21992	-2.76102	18
GO Biological Processes	GO:0048514	blood vessel morphogenesis	APOE|CX3CR1|CYBB|FGFR2|FLT4|FN1|FOLR1|GLUL|GPLD1|GRN|LEP|FOXO4|NFATC4|PPARG|PROX1|PTGS2|TFAP2B|TLR3|APLN|HAND1|WNT4|ZMIZ1|JCAD|STARD13|DAB2IP	-4.3144	-2.05962	18
GO Biological Processes	GO:0010594	regulation of endothelial cell migration	APOE|FLT4|GLUL|GPLD1|GRN|PPARG|PROX1|PTGS2|JCAD|STARD13|DAB2IP	-3.16926	-1.28387	18
GO Biological Processes	GO:0001667	ameboidal-type cell migration	APOE|ARHGDIB|MEGF8|FLT4|FN1|FOLR1|GLUL|GPLD1|GRN|TACSTD2|PPARG|PROX1|PTGS2|TNS1|JCAD|STARD13|DAB2IP	-3.12806	-1.25309	18
GO Biological Processes	GO:0050678	regulation of epithelial cell proliferation	APOE|CDKN1C|FGFR2|FLT4|GLUL|GRN|LEP|TACSTD2|PPARG|PROX1|TP63|APLN|RGN|JCAD|DAB2IP	-3.12355	-1.25063	18
GO Biological Processes	GO:0040017	positive regulation of locomotion	AIF1|CASR|MEGF8|FLT4|FN1|GPLD1|GRN|FOXO4|ROR2|P2RY6|PROX1|PTGS2|RIPOR2|ATP8A1|S100A14|JCAD|WNK1|DAB2IP|PLET1	-2.84605	-1.07815	18
GO Biological Processes	GO:0010632	regulation of epithelial cell migration	APOE|FLT4|GLUL|GPLD1|GRN|TACSTD2|PPARG|PROX1|PTGS2|JCAD|STARD13|DAB2IP	-2.82022	-1.06685	18
GO Biological Processes	GO:0001525	angiogenesis	CX3CR1|CYBB|FGFR2|FLT4|FN1|GLUL|GPLD1|GRN|LEP|FOXO4|NFATC4|PPARG|PTGS2|TLR3|APLN|HAND1|JCAD|STARD13|DAB2IP	-2.7454	-1.01449	18
GO Biological Processes	GO:0051272	positive regulation of cellular component movement	AIF1|MEGF8|FLT4|FN1|GPLD1|GRN|FOXO4|ROR2|P2RY6|PROX1|PTGS2|RIPOR2|ATP8A1|S100A14|JCAD|WNK1|DAB2IP|PLET1	-2.60263	-0.921887	18
GO Biological Processes	GO:0050673	epithelial cell proliferation	APOE|CDKN1C|FGFR2|FLT4|GLUL|GRN|LEP|TACSTD2|PPARG|PROX1|TP63|APLN|RGN|JCAD|DAB2IP	-2.54373	-0.882026	18
GO Biological Processes	GO:0030335	positive regulation of cell migration	AIF1|FLT4|FN1|GPLD1|GRN|FOXO4|ROR2|P2RY6|PROX1|PTGS2|RIPOR2|ATP8A1|S100A14|JCAD|WNK1|DAB2IP|PLET1	-2.54224	-0.882026	18
GO Biological Processes	GO:0043542	endothelial cell migration	APOE|FLT4|GLUL|GPLD1|GRN|PPARG|PROX1|PTGS2|JCAD|STARD13|DAB2IP	-2.54221	-0.882026	18
GO Biological Processes	GO:2000147	positive regulation of cell motility	AIF1|FLT4|FN1|GPLD1|GRN|FOXO4|ROR2|P2RY6|PROX1|PTGS2|RIPOR2|ATP8A1|S100A14|JCAD|WNK1|DAB2IP|PLET1	-2.34896	-0.750667	18
GO Biological Processes	GO:0008285	negative regulation of cell proliferation	AIF1|APOE|CDKN1C|DPT|FGFR2|GPLD1|FOXO4|MSX2|ROR2|PPARG|PROX1|PTGS2|STRN|TFAP2A|TFAP2B|AIMP2|APLN|RGN|PTGES|GJB6|DAB2IP	-2.18187	-0.638702	18
GO Biological Processes	GO:0010631	epithelial cell migration	APOE|FLT4|GLUL|GPLD1|GRN|TACSTD2|PPARG|PROX1|PTGS2|JCAD|STARD13|DAB2IP	-2.15222	-0.617601	18
GO Biological Processes	GO:0090132	epithelium migration	APOE|FLT4|GLUL|GPLD1|GRN|TACSTD2|PPARG|PROX1|PTGS2|JCAD|STARD13|DAB2IP	-2.1241	-0.595971	18
GO Biological Processes	GO:0090130	tissue migration	APOE|FLT4|GLUL|GPLD1|GRN|TACSTD2|PPARG|PROX1|PTGS2|JCAD|STARD13|DAB2IP	-2.069	-0.560819	18
GO Biological Processes	GO:0035690	cellular response to drug	AHR|AIF1|ASS1|CHRM2|CHRNA3|CYBB|FBP1|FDX1|FOLR1|GPLD1|GPR37|KMT2A|NOS2|PTGS2|STAR|TLR3|PPIF|LRRK2	-4.93701	-2.53709	19
GO Biological Processes	GO:0097306	cellular response to alcohol	AHR|CYBB|FDX1|GPLD1|LRP6|P2RY6|PPARG	-3.39979	-1.41004	19
GO Biological Processes	GO:0014074	response to purine-containing compound	AHR|ASS1|FDX1|P2RY6|PAX4|PDE3A|PPARG|PTGS2|STAR	-3.26734	-1.32815	19
GO Biological Processes	GO:1901655	cellular response to ketone	AHR|AKR1B1|ASS1|FDX1|P2RY6|PPARG|STAR	-3.25571	-1.32127	19
GO Biological Processes	GO:0046683	response to organophosphorus	AHR|ASS1|FDX1|P2RY6|PAX4|PDE3A|PTGS2|STAR	-2.92198	-1.12524	19
GO Biological Processes	GO:0071236	cellular response to antibiotic	AHR|CRIP1|CYBB|FDX1|GPR37|STAR|PPIF|LRRK2	-2.74736	-1.01496	19
GO Biological Processes	GO:0097305	response to alcohol	AHR|CYBB|FDX1|FGFR2|GPLD1|LEP|LRP6|P2RY6|PPARG|STAR	-2.48953	-0.845361	19
GO Biological Processes	GO:0071320	cellular response to cAMP	AHR|ASS1|FDX1|STAR	-2.08017	-0.565118	19
GO Biological Processes	GO:0001655	urogenital system development	AKR1B1|ASS1|CDKN1C|CRIP1|EPHA7|FGFR2|TACSTD2|ODC1|PROX1|TFAP2A|TFAP2B|WNT6|TP63|RGN|WNT4|LRRK2|PSAPL1	-4.87355	-2.48046	20
GO Biological Processes	GO:0001822	kidney development	AKR1B1|ASS1|CDKN1C|EPHA7|FGFR2|TACSTD2|ODC1|PROX1|TFAP2A|TFAP2B|WNT6|RGN|WNT4|LRRK2	-4.00507	-1.83923	20
GO Biological Processes	GO:0072001	renal system development	AKR1B1|ASS1|CDKN1C|EPHA7|FGFR2|TACSTD2|ODC1|PROX1|TFAP2A|TFAP2B|WNT6|RGN|WNT4|LRRK2	-3.76816	-1.66581	20
GO Biological Processes	GO:0048732	gland development	ASS1|ATP7B|CDKN1C|CRIP1|FGFR2|IGF2|LRP6|MSX2|PITX1|PROX1|TP63|APLN|RGN|MAFB|WNT4|PSAPL1	-2.96287	-1.14822	20
GO Biological Processes	GO:0010817	regulation of hormone levels	AKR1B1|CASR|CHRNA3|CTSZ|CYP3A4|CYP11A1|FDX1|FGG|GLUL|GPLD1|HSD11B2|LEP|NMB|NOS2|STAR|TFAP2B|HSD17B6|DYNLL1|APLN|HSD17B14|WNT4|CLTRN	-4.77142	-2.39133	21
GO Biological Processes	GO:0051046	regulation of secretion	AIF1|CASR|CHRM2|CHRNA3|CHRNB4|CIDEA|CYP51A1|FGG|FN1|GLUL|GPLD1|LEP|LPL|NMB|NOS2|SYN1|TFAP2B|TFF2|DYNLL1|APLN|RASGRP1|PLA2R1|TLR8|CLTRN|WNK1|SYT15|LRRK2|MYO18A	-4.52194	-2.21477	21
GO Biological Processes	GO:0002791	regulation of peptide secretion	AIF1|CASR|CIDEA|CYP51A1|FGG|FN1|GLUL|GPLD1|LEP|LPL|NOS2|TFAP2B|DYNLL1|APLN|RASGRP1|TLR8|CLTRN|LRRK2|MYO18A	-3.86479	-1.73488	21
GO Biological Processes	GO:1903530	regulation of secretion by cell	AIF1|CASR|CHRM2|CHRNA3|CHRNB4|CIDEA|CYP51A1|FGG|FN1|GLUL|GPLD1|LEP|LPL|NMB|NOS2|SYN1|TFAP2B|DYNLL1|APLN|RASGRP1|TLR8|CLTRN|SYT15|LRRK2|MYO18A	-3.8516	-1.72875	21
GO Biological Processes	GO:0046887	positive regulation of hormone secretion	CASR|FGG|GLUL|GPLD1|LEP|NMB|DYNLL1|APLN|CLTRN	-3.81741	-1.71157	21
GO Biological Processes	GO:0050708	regulation of protein secretion	AIF1|CASR|CIDEA|CYP51A1|FGG|FN1|GLUL|GPLD1|LEP|LPL|NOS2|TFAP2B|DYNLL1|RASGRP1|TLR8|CLTRN|LRRK2|MYO18A	-3.72347	-1.62526	21
GO Biological Processes	GO:0002793	positive regulation of peptide secretion	AIF1|CASR|FGG|GLUL|GPLD1|LPL|DYNLL1|APLN|RASGRP1|TLR8|CLTRN|LRRK2|MYO18A	-3.53795	-1.50304	21
GO Biological Processes	GO:0002790	peptide secretion	AIF1|CASR|CIDEA|CYP51A1|FGG|FN1|GLUL|GPLD1|LEP|LPL|NOS2|PLEK|TFAP2B|DYNLL1|APLN|RASGRP1|TLR8|CLTRN|GNPTAB|LRRK2|MYO18A	-3.47845	-1.45528	21
GO Biological Processes	GO:0009306	protein secretion	AIF1|CASR|CIDEA|CYP51A1|FGG|FN1|GLUL|GPLD1|LEP|LPL|NOS2|PLEK|TFAP2B|DYNLL1|RASGRP1|TLR8|CLTRN|GNPTAB|LRRK2|MYO18A	-3.38202	-1.3976	21
GO Biological Processes	GO:0050714	positive regulation of protein secretion	AIF1|CASR|FGG|GLUL|GPLD1|LPL|DYNLL1|RASGRP1|TLR8|CLTRN|LRRK2|MYO18A	-3.292	-1.34427	21
GO Biological Processes	GO:0090277	positive regulation of peptide hormone secretion	CASR|FGG|GLUL|GPLD1|DYNLL1|APLN|CLTRN	-3.25571	-1.32127	21
GO Biological Processes	GO:0051047	positive regulation of secretion	AIF1|CASR|FGG|GLUL|GPLD1|LEP|LPL|NMB|DYNLL1|APLN|RASGRP1|PLA2R1|TLR8|CLTRN|LRRK2|MYO18A	-3.22079	-1.30028	21
GO Biological Processes	GO:0023061	signal release	CASR|CHRM2|CHRNA3|CHRNB4|FGG|GLUL|GPLD1|LEP|NMB|NOS2|SYN1|TFAP2B|DYNLL1|APLN|CLTRN|LRRK2|UNC13C	-3.1384	-1.2572	21
GO Biological Processes	GO:0046883	regulation of hormone secretion	CASR|CHRNA3|FGG|GLUL|GPLD1|LEP|NMB|NOS2|TFAP2B|DYNLL1|APLN|CLTRN	-3.11566	-1.24681	21
GO Biological Processes	GO:0009743	response to carbohydrate	CASR|GLUL|GOT1|GPLD1|LEP|LPL|PTGS2|STAR|DYNLL1|GJB6|CLTRN	-3.10658	-1.24178	21
GO Biological Processes	GO:1903532	positive regulation of secretion by cell	AIF1|CASR|FGG|GLUL|GPLD1|LEP|LPL|NMB|DYNLL1|APLN|RASGRP1|TLR8|CLTRN|LRRK2|MYO18A	-3.1006	-1.2378	21
GO Biological Processes	GO:0090276	regulation of peptide hormone secretion	CASR|FGG|GLUL|GPLD1|LEP|NOS2|TFAP2B|DYNLL1|APLN|CLTRN	-2.93728	-1.13102	21
GO Biological Processes	GO:0042593	glucose homeostasis	CASR|GPLD1|LEP|FOXO4|NMB|PPARG|STAR|TFAP2B|DYNLL1|GJB6|CLTRN	-2.91297	-1.12025	21
GO Biological Processes	GO:0034284	response to monosaccharide	CASR|GLUL|GPLD1|LEP|LPL|PTGS2|STAR|DYNLL1|GJB6|CLTRN	-2.90559	-1.11626	21
GO Biological Processes	GO:0033500	carbohydrate homeostasis	CASR|GPLD1|LEP|FOXO4|NMB|PPARG|STAR|TFAP2B|DYNLL1|GJB6|CLTRN	-2.89869	-1.1144	21
GO Biological Processes	GO:0090087	regulation of peptide transport	AIF1|CASR|CIDEA|CYP51A1|FGG|FN1|GLUL|GPLD1|LEP|LPL|NOS2|PTGS2|TFAP2B|DYNLL1|APLN|ARHGAP44|RASGRP1|TLR8|CLTRN|LRRK2|MYO18A	-2.57418	-0.902546	21
GO Biological Processes	GO:1904951	positive regulation of establishment of protein localization	AIF1|CASR|FGG|GLUL|GPLD1|LEP|LPL|PTGS2|TP63|DYNLL1|RASGRP1|TLR8|CLTRN|LRRK2|MYO18A	-2.52522	-0.868786	21
GO Biological Processes	GO:0046879	hormone secretion	CASR|CHRNA3|FGG|GLUL|GPLD1|LEP|NMB|NOS2|TFAP2B|DYNLL1|APLN|CLTRN	-2.52239	-0.868436	21
GO Biological Processes	GO:0070201	regulation of establishment of protein localization	AIF1|CASR|CIDEA|CYP51A1|FGG|FN1|GLUL|GPLD1|LEP|LPL|NOS2|PTGS2|TFAP2B|TP63|DYNLL1|ARHGAP44|RASGRP1|TLR8|CLTRN|LRRK2|MYO18A	-2.46875	-0.831371	21
GO Biological Processes	GO:0051222	positive regulation of protein transport	AIF1|CASR|FGG|GLUL|GPLD1|LEP|LPL|PTGS2|DYNLL1|RASGRP1|TLR8|CLTRN|LRRK2|MYO18A	-2.46399	-0.828214	21
GO Biological Processes	GO:0051223	regulation of protein transport	AIF1|CASR|CIDEA|CYP51A1|FGG|FN1|GLUL|GPLD1|LEP|LPL|NOS2|PTGS2|TFAP2B|DYNLL1|ARHGAP44|RASGRP1|TLR8|CLTRN|LRRK2|MYO18A	-2.45011	-0.819054	21
GO Biological Processes	GO:0009746	response to hexose	CASR|GLUL|GPLD1|LPL|PTGS2|STAR|DYNLL1|GJB6|CLTRN	-2.43321	-0.809869	21
GO Biological Processes	GO:0009914	hormone transport	CASR|CHRNA3|FGG|GLUL|GPLD1|LEP|NMB|NOS2|TFAP2B|DYNLL1|APLN|CLTRN	-2.42383	-0.803205	21
GO Biological Processes	GO:0032024	positive regulation of insulin secretion	CASR|GLUL|GPLD1|DYNLL1|CLTRN	-2.3862	-0.777999	21
GO Biological Processes	GO:0030072	peptide hormone secretion	CASR|FGG|GLUL|GPLD1|LEP|NOS2|TFAP2B|DYNLL1|APLN|CLTRN	-2.33821	-0.742094	21
GO Biological Processes	GO:0071326	cellular response to monosaccharide stimulus	CASR|GPLD1|LEP|STAR|DYNLL1|GJB6|CLTRN	-2.31673	-0.72919	21
GO Biological Processes	GO:0050796	regulation of insulin secretion	CASR|GLUL|GPLD1|LEP|NOS2|TFAP2B|DYNLL1|CLTRN	-2.31399	-0.727516	21
GO Biological Processes	GO:0071322	cellular response to carbohydrate stimulus	CASR|GPLD1|LEP|STAR|DYNLL1|GJB6|CLTRN	-2.18438	-0.640205	21
GO Biological Processes	GO:0016051	carbohydrate biosynthetic process	AKR1B1|FBP1|GOT1|IGF2|LEP|P2RY6|PGAM1|PLEK|RGN|CHST15|ISYNA1|PPP1R3F|SOGA1	-4.66187	-2.32115	22
GO Biological Processes	GO:0019318	hexose metabolic process	AKR1B1|FBP1|GALK1|GOT1|GPLD1|IGF2|LEP|PGAM1|TFAP2B|TKTL1|RGN|CHST15|PPP1R3F|SOGA1	-4.59362	-2.2751	22
GO Biological Processes	GO:0044262	cellular carbohydrate metabolic process	AKR1B1|FBP1|GALK1|GOT1|GPLD1|IGF2|LEP|P2RY6|PGAM1|PLEK|RGN|ISYNA1|GNPTAB|PPP1R3F|SOGA1	-4.53998	-2.22721	22
GO Biological Processes	GO:0010675	regulation of cellular carbohydrate metabolic process	FBP1|GPLD1|IGF2|LEP|P2RY6|PGAM1|PLEK|RGN|PPP1R3F|SOGA1	-4.29311	-2.04809	22
GO Biological Processes	GO:0019401	alditol biosynthetic process	AKR1B1|GOT1|LEP	-4.18274	-1.97342	22
GO Biological Processes	GO:0005975	carbohydrate metabolic process	AKR1B1|CTBS|FBP1|GALK1|GOT1|GPLD1|HEXA|HEXB|IGF2|LEP|P2RY6|PGAM1|PLEK|SPAM1|TFAP2B|TKTL1|RGN|CHST15|ISYNA1|GNPTAB|NPL|PPP1R3F|SOGA1	-4.18146	-1.97342	22
GO Biological Processes	GO:0046364	monosaccharide biosynthetic process	AKR1B1|FBP1|GOT1|LEP|PGAM1|RGN|CHST15|SOGA1	-3.92347	-1.77728	22
GO Biological Processes	GO:0005996	monosaccharide metabolic process	AKR1B1|FBP1|GALK1|GOT1|GPLD1|IGF2|LEP|PGAM1|TFAP2B|TKTL1|RGN|CHST15|PPP1R3F|SOGA1	-3.84522	-1.72875	22
GO Biological Processes	GO:0034637	cellular carbohydrate biosynthetic process	AKR1B1|FBP1|GOT1|IGF2|LEP|ISYNA1|PPP1R3F	-3.55414	-1.51625	22
GO Biological Processes	GO:0006006	glucose metabolic process	FBP1|GOT1|GPLD1|IGF2|LEP|PGAM1|TFAP2B|TKTL1|RGN|PPP1R3F|SOGA1	-3.48927	-1.46027	22
GO Biological Processes	GO:0019400	alditol metabolic process	AKR1B1|GALK1|GOT1|LEP	-3.44587	-1.43694	22
GO Biological Processes	GO:0019319	hexose biosynthetic process	AKR1B1|FBP1|GOT1|LEP|PGAM1|CHST15|SOGA1	-3.31218	-1.34592	22
GO Biological Processes	GO:0043255	regulation of carbohydrate biosynthetic process	FBP1|IGF2|LEP|P2RY6|PLEK|PPP1R3F|SOGA1	-3.17373	-1.28387	22
GO Biological Processes	GO:0006109	regulation of carbohydrate metabolic process	FBP1|GPLD1|IGF2|LEP|P2RY6|PGAM1|PLEK|RGN|PPP1R3F|SOGA1	-3.03497	-1.19554	22
GO Biological Processes	GO:0010906	regulation of glucose metabolic process	FBP1|GPLD1|IGF2|LEP|RGN|PPP1R3F|SOGA1	-2.74069	-1.01272	22
GO Biological Processes	GO:0072593	reactive oxygen species metabolic process	AIF1|ABCD2|ASS1|CX3CR1|CYBB|HP|LEP|NDUFS3|NOS2|PTGS2|SPR|TFAP2A|RGN|PLA2R1|LRRK2	-4.59355	-2.2751	23
GO Biological Processes	GO:1903409	reactive oxygen species biosynthetic process	AIF1|ABCD2|ASS1|CX3CR1|CYBB|NOS2|PTGS2|SPR|RGN	-4.08639	-1.89145	23
GO Biological Processes	GO:0006809	nitric oxide biosynthetic process	AIF1|ASS1|CX3CR1|NOS2|PTGS2|SPR|RGN	-3.82588	-1.71652	23
GO Biological Processes	GO:0046209	nitric oxide metabolic process	AIF1|ASS1|CX3CR1|NOS2|PTGS2|SPR|RGN	-3.6859	-1.60058	23
GO Biological Processes	GO:2001057	reactive nitrogen species metabolic process	AIF1|ASS1|CX3CR1|NOS2|PTGS2|SPR|RGN	-3.58636	-1.53938	23
GO Biological Processes	GO:0042136	neurotransmitter biosynthetic process	AIF1|ASS1|CX3CR1|NOS2|PTGS2|SPR|RGN	-2.96973	-1.15068	23
GO Biological Processes	GO:0032496	response to lipopolysaccharide	ASS1|CX3CR1|FGFR2|HCK|NOS2|PTGS2|STAR|TIMP4|PTGES|GJB6|NOCT|S100A14|DAB2IP	-2.81526	-1.06685	23
GO Biological Processes	GO:0002237	response to molecule of bacterial origin	ASS1|CX3CR1|FGFR2|HCK|NOS2|PTGS2|STAR|TIMP4|PTGES|GJB6|NOCT|S100A14|DAB2IP	-2.66712	-0.968914	23
GO Biological Processes	GO:0042133	neurotransmitter metabolic process	AIF1|ASS1|CX3CR1|DPYS|NOS2|PTGS2|SPR|RGN	-2.65633	-0.961239	23
GO Biological Processes	GO:2000377	regulation of reactive oxygen species metabolic process	AIF1|ABCD2|ASS1|CX3CR1|HP|LEP|PTGS2|TFAP2A|RGN	-2.59458	-0.916455	23
GO Biological Processes	GO:0045428	regulation of nitric oxide biosynthetic process	AIF1|ASS1|CX3CR1|PTGS2|RGN	-2.52564	-0.868786	23
GO Biological Processes	GO:1903426	regulation of reactive oxygen species biosynthetic process	AIF1|ABCD2|ASS1|CX3CR1|PTGS2|RGN	-2.43164	-0.809869	23
GO Biological Processes	GO:0006953	acute-phase response	ASS1|FN1|HP|PTGS2	-2.26492	-0.697106	23
GO Biological Processes	GO:0071346	cellular response to interferon-gamma	AIF1|ASS1|HCK|NOS2|PPARG|STAR|TLR3|RAB7B	-2.24082	-0.67503	23
GO Biological Processes	GO:0007292	female gamete generation	HEXB|LEP|PDE3A|PTGS2|TAF4B|KMT2D|NRIP1|WNT4|ZMIZ1|PAQR8	-4.51346	-2.21182	24
GO Biological Processes	GO:0048477	oogenesis	HEXB|PDE3A|TAF4B|KMT2D|WNT4|PAQR8	-2.82273	-1.06751	24
GO Biological Processes	GO:0007276	gamete generation	HEXB|LEP|PDE3A|PTGS2|TAF4B|KMT2D|NRIP1|TP63|DYNLL1|HERC2|RGN|WNT4|ZMIZ1|PAQR8|LRRK2|ASZ1|CFAP54|GALNTL5|SLCO4C1	-2.041	-0.541573	24
GO Biological Processes	GO:0046394	carboxylic acid biosynthetic process	ABCD2|ALOX15|ASPA|ASS1|CYP3A4|FBP1|GALK1|GATM|GLUL|GOT1|LPL|OAT|PGAM1|PROX1|PTGS2|SCD|STAR|RGN|PTGES	-4.27038	-2.03016	25
GO Biological Processes	GO:0016053	organic acid biosynthetic process	ABCD2|ALOX15|ASPA|ASS1|CYP3A4|FBP1|GALK1|GATM|GLUL|GOT1|LPL|OAT|PGAM1|PROX1|PTGS2|SCD|STAR|RGN|PTGES	-4.25743	-2.02196	25
GO Biological Processes	GO:0062013	positive regulation of small molecule metabolic process	ABCD2|GPLD1|IGF2|NOS2|P2RY6|PPARG|PTGS2|STAR|RGN|WNT4	-4.0635	-1.87284	25
GO Biological Processes	GO:0046889	positive regulation of lipid biosynthetic process	ABCD2|APOE|GPLD1|PTGS2|STAR|RGN|WNT4	-3.65222	-1.58968	25
GO Biological Processes	GO:0042180	cellular ketone metabolic process	ABCD2|AKR1B1|CYP11A1|ODC1|PPARG|PROX1|PTGS2|STAR|RGN|NCOR2|WNT4|AFMID	-3.44815	-1.43694	25
GO Biological Processes	GO:0006636	unsaturated fatty acid biosynthetic process	ABCD2|ALOX15|PTGS2|SCD|PTGES	-2.99732	-1.17121	25
GO Biological Processes	GO:0010565	regulation of cellular ketone metabolic process	ABCD2|ODC1|PPARG|PROX1|PTGS2|STAR|RGN|NCOR2|WNT4	-2.85375	-1.07937	25
GO Biological Processes	GO:0045834	positive regulation of lipid metabolic process	ABCD2|APOE|GPLD1|PPARG|PTGS2|STAR|RGN|WNT4	-2.84258	-1.07788	25
GO Biological Processes	GO:0072330	monocarboxylic acid biosynthetic process	ABCD2|ALOX15|CYP3A4|FBP1|GALK1|LPL|PGAM1|PROX1|PTGS2|SCD|STAR|RGN|PTGES	-2.83884	-1.07574	25
GO Biological Processes	GO:0045923	positive regulation of fatty acid metabolic process	ABCD2|PPARG|PTGS2|RGN	-2.73584	-1.01226	25
GO Biological Processes	GO:0006633	fatty acid biosynthetic process	ABCD2|ALOX15|CYP3A4|LPL|PTGS2|SCD|RGN|PTGES	-2.55225	-0.888285	25
GO Biological Processes	GO:0045723	positive regulation of fatty acid biosynthetic process	ABCD2|PTGS2|RGN	-2.49494	-0.848343	25
GO Biological Processes	GO:0042759	long-chain fatty acid biosynthetic process	ALOX15|CYP3A4|PTGS2	-2.03245	-0.53562	25
GO Biological Processes	GO:0031344	regulation of cell projection organization	ABL2|APOE|CHRNA3|CTSZ|DAB1|MEGF8|EPHA7|FN1|GRN|TACSTD2|MARK1|NFATC4|DYNLL1|RIPOR2|ARHGAP44|MYCBP2|CDHR2|ESPN|SSH2|ACP4|LRRK2|TBC1D16|PLK5|PROM2|DAB2IP	-4.22365	-1.99751	26
GO Biological Processes	GO:0120035	regulation of plasma membrane bounded cell projection organization	ABL2|APOE|CHRNA3|CTSZ|DAB1|MEGF8|EPHA7|FN1|GRN|TACSTD2|MARK1|NFATC4|DYNLL1|RIPOR2|ARHGAP44|MYCBP2|CDHR2|ESPN|SSH2|ACP4|LRRK2|TBC1D16|PLK5|DAB2IP	-3.90289	-1.76053	26
GO Biological Processes	GO:0010975	regulation of neuron projection development	ABL2|APOE|CHRNA3|CTSZ|DAB1|MEGF8|EPHA7|FN1|GRN|MARK1|NFATC4|ARHGAP44|MYCBP2|SSH2|ACP4|LRRK2|PLK5|DAB2IP	-3.30347	-1.34427	26
GO Biological Processes	GO:0010769	regulation of cell morphogenesis involved in differentiation	APOE|CHRNA3|DAB1|MEGF8|EPHA7|FGG|FN1|TACSTD2|NFATC4|ARHGAP44|MYCBP2|SSH2|LRRK2	-3.20686	-1.28925	26
GO Biological Processes	GO:0016358	dendrite development	APOE|RERE|CHRNA3|DAB1|MARK1|NFATC4|STRN|ARHGAP44|LRRK2|DAB2IP	-2.69509	-0.9861	26
GO Biological Processes	GO:0045664	regulation of neuron differentiation	ABL2|APOE|CHRNA3|CTSZ|DAB1|DLX2|MEGF8|EPHA7|FN1|GRN|MARK1|NFATC4|PROX1|ARHGAP44|MYCBP2|SSH2|ACP4|LRRK2|PLK5|DAB2IP	-2.65681	-0.961239	26
GO Biological Processes	GO:1905809	negative regulation of synapse organization	APOE|EPHA7|NFATC4	-2.26495	-0.697106	26
GO Biological Processes	GO:0050773	regulation of dendrite development	APOE|CHRNA3|MARK1|NFATC4|ARHGAP44|LRRK2|DAB2IP	-2.23283	-0.669051	26
GO Biological Processes	GO:0022604	regulation of cell morphogenesis	APOE|CHRNA3|DAB1|MEGF8|EPHA7|FGG|FN1|HCK|HEXB|TACSTD2|NFATC4|ARHGAP44|MYCBP2|SSH2|LRRK2	-2.20629	-0.652448	26
GO Biological Processes	GO:0031345	negative regulation of cell projection organization	APOE|CTSZ|DAB1|EPHA7|TACSTD2|NFATC4|ACP4|LRRK2	-2.15673	-0.621173	26
GO Biological Processes	GO:0010977	negative regulation of neuron projection development	APOE|CTSZ|DAB1|EPHA7|NFATC4|ACP4|LRRK2	-2.07647	-0.565118	26
GO Biological Processes	GO:0019915	lipid storage	APOE|CIDEA|HEXB|LEP|LPL|PPARG|NRIP1	-4.21827	-1.99673	27
GO Biological Processes	GO:0010889	regulation of sequestering of triglyceride	CIDEA|LPL|PPARG	-3.17061	-1.28387	27
GO Biological Processes	GO:0030730	sequestering of triglyceride	CIDEA|LPL|PPARG	-2.8696	-1.09194	27
GO Biological Processes	GO:0055094	response to lipoprotein particle	APOE|CASR|LPL|PPARG	-2.83263	-1.07452	27
GO Biological Processes	GO:0071402	cellular response to lipoprotein particle stimulus	APOE|CASR|LPL|PPARG	-2.73584	-1.01226	27
GO Biological Processes	GO:0010883	regulation of lipid storage	CIDEA|LEP|LPL|PPARG	-2.33286	-0.739977	27
GO Biological Processes	GO:0071404	cellular response to low-density lipoprotein particle stimulus	CASR|LPL|PPARG	-2.31812	-0.729514	27
GO Biological Processes	GO:1905954	positive regulation of lipid localization	APOE|CIDEA|LPL|ATP8A1|PLA2R1	-2.11854	-0.595971	27
GO Biological Processes	GO:1905952	regulation of lipid localization	APOE|CIDEA|LEP|LPL|PPARG|ATP8A1|PLA2R1	-2.04689	-0.543981	27
GO Biological Processes	GO:0002933	lipid hydroxylation	CYP3A7|CYP3A4|CYP3A5	-4.18274	-1.97342	28
GO Biological Processes	GO:0001505	regulation of neurotransmitter levels	AIF1|ASS1|CHRM2|CHRNA3|CHRNB4|CX3CR1|DPYS|GLUL|NOS2|PTGS2|SLC22A3|SPR|SYN1|RGN|LRRK2|UNC13C	-4.03523	-1.85716	29
GO Biological Processes	GO:0050804	modulation of chemical synaptic transmission	APOE|CHRM2|CHRNA3|CHRNB4|CX3CR1|GLUL|GUCY1A1|NFATC4|ROR2|PTGS2|STAR|SYN1|ACP4|LRRK2|UNC13C	-2.59061	-0.915097	29
GO Biological Processes	GO:0099177	regulation of trans-synaptic signaling	APOE|CHRM2|CHRNA3|CHRNB4|CX3CR1|GLUL|GUCY1A1|NFATC4|ROR2|PTGS2|STAR|SYN1|ACP4|LRRK2|UNC13C	-2.58117	-0.906949	29
GO Biological Processes	GO:0006940	regulation of smooth muscle contraction	CHRM2|CHRNA3|CHRNB4|GUCY1A1|PTGS2	-2.52564	-0.868786	29
GO Biological Processes	GO:0071242	cellular response to ammonium ion	AIF1|ASS1|CHRM2|CHRNA3|LRRK2	-2.46834	-0.831371	29
GO Biological Processes	GO:0007271	synaptic transmission, cholinergic	APOE|CHRNA3|CHRNB4	-2.03245	-0.53562	29
GO Biological Processes	GO:0021700	developmental maturation	RERE|BFSP1|CDKN1C|CX3CR1|FGG|LEP|MSX2|NFATC4|PDE3A|PPARG|LRRK2|DAB2IP|SLFN14|UNC13C	-4.02149	-1.84787	30
GO Biological Processes	GO:0071695	anatomical structure maturation	RERE|CDKN1C|CX3CR1|FGG|LEP|MSX2|PDE3A|LRRK2|SLFN14	-3.07017	-1.21355	30
GO Biological Processes	GO:0046580	negative regulation of Ras protein signal transduction	ABL2|FBP1|RIPOR2|ARHGAP44|SPRY4|DAB2IP	-3.99081	-1.83294	31
GO Biological Processes	GO:0051058	negative regulation of small GTPase mediated signal transduction	ABL2|FBP1|RIPOR2|ARHGAP44|SPRY4|DAB2IP	-3.71343	-1.62138	31
GO Biological Processes	GO:0046578	regulation of Ras protein signal transduction	ABL2|APOE|ARHGDIB|FBP1|NOTCH2|TRIO|RIPOR2|ARHGAP44|RASGRP1|SPRY4|DAB2IP	-3.03034	-1.19469	31
GO Biological Processes	GO:0051056	regulation of small GTPase mediated signal transduction	ABL2|APOE|ARHGDIB|FBP1|NOTCH2|TRIO|RIPOR2|STARD8|ARHGAP44|RASGRP1|SPRY4|STARD13|DAB2IP	-2.7344	-1.01226	31
GO Biological Processes	GO:0007610	behavior	ABL2|APOE|CASR|CHRNA3|CHRNB4|CSTB|CX3CR1|DAB1|GATM|GPR37|HEXB|LEP|NFATC4|PTGS2|STAR|STRN|APLN|ATP8A1|ADAM22|GPR157|ESPN|LRRK2	-3.93219	-1.78215	32
GO Biological Processes	GO:0007626	locomotory behavior	APOE|CHRNA3|CHRNB4|CSTB|DAB1|GPR37|HEXB|STRN|ADAM22|ESPN|LRRK2	-3.67415	-1.59771	32
GO Biological Processes	GO:0030155	regulation of cell adhesion	ABL2|AIF1|ALOX15|ARHGDIB|ASS1|DAB1|EPHA7|FGG|FN1|IGF2|LEP|TACSTD2|UTRN|RIPOR2|TESPA1|RASGRP1|NFAT5|ADAM22|WNT4|ZMIZ1|WNK1|UBASH3B|EMID1|PLET1	-3.88381	-1.74668	33
GO Biological Processes	GO:0022407	regulation of cell-cell adhesion	AIF1|ALOX15|ASS1|EPHA7|FGG|IGF2|LEP|RIPOR2|TESPA1|RASGRP1|NFAT5|WNT4|ZMIZ1|WNK1|UBASH3B	-2.93409	-1.13102	33
GO Biological Processes	GO:0007159	leukocyte cell-cell adhesion	AIF1|ASS1|CX3CR1|IGF2|ITGAL|LEP|RIPOR2|TESPA1|RASGRP1|CLEC4M|NFAT5|ZMIZ1|WNK1	-2.72306	-1.00237	33
GO Biological Processes	GO:0050865	regulation of cell activation	AHR|AIF1|APOE|GPR183|FGG|GRN|IGF2|LEP|LMO1|PLEK|RIPOR2|TESPA1|RASGRP1|MZB1|ZMIZ1|UBASH3B|LRRK2|MYO18A	-2.20226	-0.650419	33
GO Biological Processes	GO:0045785	positive regulation of cell adhesion	AIF1|ALOX15|FGG|FN1|IGF2|LEP|UTRN|TESPA1|RASGRP1|NFAT5|WNT4|ZMIZ1|EMID1	-2.08333	-0.565118	33
GO Biological Processes	GO:0090287	regulation of cellular response to growth factor stimulus	CDKN1C|CIDEA|FGFR2|FOLR1|GLG1|GOT1|MSX2|TFAP2B|APLN|GDF3|WNT4|JCAD|SPRY4|DAB2IP	-3.84522	-1.72875	34
GO Biological Processes	GO:0071363	cellular response to growth factor stimulus	CASR|CDKN1C|CIDEA|CX3CR1|MEGF8|FGFR2|FLT4|FOLR1|GLG1|GOT1|MSX2|MT1G|ROR2|PDE3A|STAR|TFAP2B|APLN|GDF3|WNT4|JCAD|SPRY4|PLK5|DAB2IP	-3.31736	-1.34855	34
GO Biological Processes	GO:0070848	response to growth factor	CASR|CDKN1C|CIDEA|CX3CR1|MEGF8|FGFR2|FLT4|FOLR1|GLG1|GOT1|MSX2|MT1G|ROR2|PDE3A|STAR|TFAP2B|APLN|GDF3|WNT4|JCAD|SPRY4|PLK5|DAB2IP	-3.06459	-1.21283	34
GO Biological Processes	GO:0071560	cellular response to transforming growth factor beta stimulus	CDKN1C|CIDEA|CX3CR1|FGFR2|FOLR1|GLG1|GOT1|PDE3A|STAR|WNT4	-2.30205	-0.718743	34
GO Biological Processes	GO:0071559	response to transforming growth factor beta	CDKN1C|CIDEA|CX3CR1|FGFR2|FOLR1|GLG1|GOT1|PDE3A|STAR|WNT4	-2.22013	-0.659341	34
GO Biological Processes	GO:0001101	response to acid chemical	ABL2|AKR1B1|ASS1|CYBB|FGFR2|FOLR1|LEP|NFATC4|P2RY6|PPARG|PTGS2|SCD|WNT6|PTGES|TRIML2	-3.67899	-1.59771	35
GO Biological Processes	GO:0032526	response to retinoic acid	ABL2|FGFR2|LEP|PPARG|WNT6|PTGES|TRIML2	-2.9456	-1.13728	35
GO Biological Processes	GO:0071229	cellular response to acid chemical	ABL2|ASS1|CYBB|FGFR2|FOLR1|LEP|NFATC4|P2RY6|PPARG|WNT6	-2.92139	-1.12524	35
GO Biological Processes	GO:0070542	response to fatty acid	ASS1|NFATC4|P2RY6|PPARG|PTGS2|SCD	-2.74249	-1.01305	35
GO Biological Processes	GO:0071300	cellular response to retinoic acid	ABL2|FGFR2|LEP|PPARG|WNT6	-2.3862	-0.777999	35
GO Biological Processes	GO:0071398	cellular response to fatty acid	ASS1|NFATC4|P2RY6|PPARG	-2.02412	-0.528148	35
GO Biological Processes	GO:0070372	regulation of ERK1 and ERK2 cascade	ALOX15|APOE|CASR|GPR183|EPHA7|FGFR2|FGG|FLT4|FN1|NOTCH2|P2RY6|RASGRP1|SPRY4|DAB2IP	-3.66332	-1.59116	36
GO Biological Processes	GO:0070371	ERK1 and ERK2 cascade	ALOX15|APOE|CASR|GPR183|EPHA7|FGFR2|FGG|FLT4|FN1|NOTCH2|P2RY6|RASGRP1|SPRY4|DAB2IP	-3.40893	-1.41379	36
GO Biological Processes	GO:0043408	regulation of MAPK cascade	ALOX15|APOE|CASR|GPR183|EPHA7|MECOM|FGFR2|FGG|FLT4|FN1|GPR37|IGF2|LEP|NOTCH2|ROR2|P2RY6|TLR3|GDF3|RASGRP1|TNFRSF19|JCAD|SPRY4|LRRK2|DAB2IP	-3.17463	-1.28387	36
GO Biological Processes	GO:0043410	positive regulation of MAPK cascade	ALOX15|APOE|CASR|GPR183|FGFR2|FGG|FLT4|GPR37|IGF2|LEP|NOTCH2|ROR2|P2RY6|TLR3|RASGRP1|TNFRSF19|JCAD|LRRK2|DAB2IP	-3.17024	-1.28387	36
GO Biological Processes	GO:0070374	positive regulation of ERK1 and ERK2 cascade	ALOX15|APOE|CASR|GPR183|FGFR2|FGG|FLT4|NOTCH2|P2RY6|RASGRP1	-2.78296	-1.04309	36
GO Biological Processes	GO:0009895	negative regulation of catabolic process	CIDEA|CYP51A1|FBP1|GPLD1|HP|LEP|NOS2|CTSA|TIMP4|RGN|MYCBP2|NOCT|LRRK2|DAB2IP	-3.63399	-1.57461	37
GO Biological Processes	GO:0031330	negative regulation of cellular catabolic process	FBP1|GPLD1|HP|LEP|CTSA|TIMP4|RGN|NOCT|LRRK2|DAB2IP	-2.19733	-0.648381	37
GO Biological Processes	GO:0097755	positive regulation of blood vessel diameter	ADRB1|APOE|CASR|GUCY1A1|LEP|APLN	-3.58757	-1.53938	38
GO Biological Processes	GO:0008217	regulation of blood pressure	ADRB1|CTSZ|GUCY1A1|HSD11B2|LEP|NOS2|PPARG|PTGS2|APLN|WNK1	-3.39182	-1.40475	38
GO Biological Processes	GO:0002021	response to dietary excess	ADRB1|APOE|LEP|GDF3	-3.37185	-1.39007	38
GO Biological Processes	GO:0035296	regulation of tube diameter	ADRB1|APOE|CASR|FGG|GUCY1A1|LEP|PTGS2|APLN	-3.02556	-1.19365	38
GO Biological Processes	GO:0097746	regulation of blood vessel diameter	ADRB1|APOE|CASR|FGG|GUCY1A1|LEP|PTGS2|APLN	-3.02556	-1.19365	38
GO Biological Processes	GO:0003018	vascular process in circulatory system	ADRB1|APOE|CASR|FGG|GUCY1A1|LEP|PDE3A|PTGS2|APLN	-2.99572	-1.17121	38
GO Biological Processes	GO:0050880	regulation of blood vessel size	ADRB1|APOE|CASR|FGG|GUCY1A1|LEP|PTGS2|APLN	-2.88191	-1.1026	38
GO Biological Processes	GO:0035150	regulation of tube size	ADRB1|APOE|CASR|FGG|GUCY1A1|LEP|PTGS2|APLN	-2.86215	-1.08613	38
GO Biological Processes	GO:0042311	vasodilation	ADRB1|APOE|CASR|GUCY1A1	-2.83263	-1.07452	38
GO Biological Processes	GO:0019229	regulation of vasoconstriction	CASR|FGG|LEP|PTGS2|APLN	-2.81279	-1.06685	38
GO Biological Processes	GO:0090066	regulation of anatomical structure size	ADRB1|ALOX15|APOE|CASR|MEGF8|EPHA7|FGG|FN1|GUCY1A1|HCK|LEP|PLEK|PTGS2|APLN|CDHR2|SSH2|LRRK2	-2.7602	-1.02334	38
GO Biological Processes	GO:0031649	heat generation	ADRB1|PTGS2|APLN	-2.70481	-0.994095	38
GO Biological Processes	GO:0008015	blood circulation	ADRB1|APOE|CASR|CHRM2|CTSZ|DES|FGG|GUCY1A1|HSD11B2|LEP|NOS2|PDE3A|PPARG|PTGS2|APLN|KCNE3|WNK1	-2.45989	-0.825296	38
GO Biological Processes	GO:0003013	circulatory system process	ADRB1|APOE|CASR|CHRM2|CTSZ|DES|FGG|GUCY1A1|HSD11B2|LEP|NOS2|PDE3A|PPARG|PTGS2|APLN|KCNE3|WNK1	-2.38801	-0.777999	38
GO Biological Processes	GO:1903524	positive regulation of blood circulation	ADRB1|CASR|FGG|PTGS2|APLN	-2.35977	-0.759299	38
GO Biological Processes	GO:0042310	vasoconstriction	CASR|FGG|LEP|PTGS2|APLN	-2.30827	-0.723905	38
GO Biological Processes	GO:0044057	regulation of system process	ACPP|ADRB1|AIF1|CASR|CHRM2|CHRNA3|CHRNB4|DES|FGG|GUCY1A1|LEP|PTGS2|TFF2|UTRN|APLN|KCNE3|WNK1|LRRK2	-2.25156	-0.68476	38
GO Biological Processes	GO:0097756	negative regulation of blood vessel diameter	CASR|FGG|LEP|PTGS2|APLN	-2.11854	-0.595971	38
GO Biological Processes	GO:0042737	drug catabolic process	ALDH3B2|AMPD3|CTBS|CYP3A4|CYP3A5|CYP4B1|DPYS|HP|NPL	-3.48208	-1.45601	39
GO Biological Processes	GO:0016999	antibiotic metabolic process	ALDH3B2|AKR1B1|CYBB|CYP4B1|HP|STAR|NPL	-2.10659	-0.585852	39
GO Biological Processes	GO:0034505	tooth mineralization	MSX2|TFAP2A|WNT6|BCOR	-3.44587	-1.43694	40
GO Biological Processes	GO:0070170	regulation of tooth mineralization	TFAP2A|WNT6|BCOR	-3.29068	-1.34427	40
GO Biological Processes	GO:0042481	regulation of odontogenesis	TFAP2A|WNT6|BCOR|SP6	-3.16942	-1.28387	40
GO Biological Processes	GO:0009798	axis specification	LRP6|WNT6|GDF3|IRX4|BCOR	-2.05337	-0.547833	40
GO Biological Processes	GO:0042063	gliogenesis	ASPA|CX3CR1|DAB1|DLX2|GPR183|GRN|HEXB|ROR2|PPARG|GCM1|ADAM22|GPR157|DAB2IP	-3.40383	-1.4114	41
GO Biological Processes	GO:0010001	glial cell differentiation	ASPA|DAB1|DLX2|GRN|ROR2|PPARG|GCM1|ADAM22|GPR157	-2.33684	-0.741804	41
GO Biological Processes	GO:0010720	positive regulation of cell development	ABL2|APOE|ASPA|CX3CR1|DAB1|DLX2|MEGF8|FGG|FN1|GRN|PDE3A|PPARG|PROX1|STAR|PLK5|DAB2IP	-2.04508	-0.543777	41
GO Biological Processes	GO:0006182	cGMP biosynthetic process	GUCY1A2|GUCY1A1|GUCY2C	-3.29068	-1.34427	42
GO Biological Processes	GO:0007263	nitric oxide mediated signal transduction	APOE|GUCY1A2|GUCY1A1|NOS2	-3.04831	-1.20508	42
GO Biological Processes	GO:0046068	cGMP metabolic process	GUCY1A2|GUCY1A1|GUCY2C	-2.70481	-0.994095	42
GO Biological Processes	GO:0009190	cyclic nucleotide biosynthetic process	GUCY1A2|GUCY1A1|GUCY2C	-2.37399	-0.771322	42
GO Biological Processes	GO:0052652	cyclic purine nucleotide metabolic process	GUCY1A2|GUCY1A1|GUCY2C	-2.37399	-0.771322	42
GO Biological Processes	GO:0001774	microglial cell activation	AIF1|GRN|TLR3|TLR8|LRRK2	-3.24922	-1.31947	43
GO Biological Processes	GO:0002269	leukocyte activation involved in inflammatory response	AIF1|GRN|TLR3|TLR8|LRRK2	-3.24922	-1.31947	43
GO Biological Processes	GO:0032760	positive regulation of tumor necrosis factor production	CYBB|LEP|NFATC4|TLR3|RASGRP1|LRRK2	-2.93552	-1.13102	43
GO Biological Processes	GO:0032680	regulation of tumor necrosis factor production	CIDEA|CX3CR1|CYBB|LEP|NFATC4|TLR3|RASGRP1|LRRK2	-2.92198	-1.12524	43
GO Biological Processes	GO:0032640	tumor necrosis factor production	CIDEA|CX3CR1|CYBB|LEP|NFATC4|TLR3|RASGRP1|LRRK2	-2.90185	-1.11588	43
GO Biological Processes	GO:1903557	positive regulation of tumor necrosis factor superfamily cytokine production	CYBB|LEP|NFATC4|TLR3|RASGRP1|LRRK2	-2.85028	-1.07858	43
GO Biological Processes	GO:0061900	glial cell activation	AIF1|GRN|TLR3|TLR8|LRRK2	-2.84809	-1.07858	43
GO Biological Processes	GO:1903555	regulation of tumor necrosis factor superfamily cytokine production	CIDEA|CX3CR1|CYBB|LEP|NFATC4|TLR3|RASGRP1|LRRK2	-2.84258	-1.07788	43
GO Biological Processes	GO:0071706	tumor necrosis factor superfamily cytokine production	CIDEA|CX3CR1|CYBB|LEP|NFATC4|TLR3|RASGRP1|LRRK2	-2.78492	-1.04354	43
GO Biological Processes	GO:0042116	macrophage activation	AIF1|GRN|TLR3|TLR8|LRRK2|MYO18A	-2.56824	-0.897891	43
GO Biological Processes	GO:0072604	interleukin-6 secretion	AIF1|LEP|NOS2|TLR8	-2.56021	-0.89497	43
GO Biological Processes	GO:0150076	neuroinflammatory response	AIF1|GRN|TLR3|TLR8|LRRK2	-2.46834	-0.831371	43
GO Biological Processes	GO:0001816	cytokine production	AIF1|ABCD2|CIDEA|CX3CR1|CYBB|S1PR3|FLT4|FN1|LEP|LPL|NFATC4|NOS2|PTGS2|TLR3|RASGRP1|IGF2BP3|NFAT5|PLA2R1|TLR8|LRRK2|RAB7B	-2.21912	-0.659341	43
GO Biological Processes	GO:0050663	cytokine secretion	AIF1|CIDEA|FN1|LEP|LPL|NOS2|RASGRP1|TLR8|LRRK2	-2.16961	-0.631667	43
GO Biological Processes	GO:0032103	positive regulation of response to external stimulus	AIF1|CASR|MEGF8|GRN|LPL|PTGS2|TLR3|RIPOR2|S100A14|WNK1|LRRK2	-2.07191	-0.562843	43
GO Biological Processes	GO:0001817	regulation of cytokine production	AIF1|ABCD2|CIDEA|CX3CR1|CYBB|S1PR3|FLT4|FN1|LEP|LPL|NFATC4|NOS2|PTGS2|TLR3|RASGRP1|IGF2BP3|TLR8|LRRK2|RAB7B	-2.03477	-0.536208	43
GO Biological Processes	GO:0060742	epithelial cell differentiation involved in prostate gland development	FGFR2|TP63|PSAPL1	-3.17061	-1.28387	44
GO Biological Processes	GO:0045605	negative regulation of epidermal cell differentiation	MSX2|TP63|GDF3	-3.06153	-1.21251	44
GO Biological Processes	GO:0045683	negative regulation of epidermis development	MSX2|TP63|GDF3	-2.70481	-0.994095	44
GO Biological Processes	GO:0035137	hindlimb morphogenesis	MSX2|PITX1|TFAP2B|TP63	-2.68982	-0.9861	44
GO Biological Processes	GO:0035136	forelimb morphogenesis	MSX2|TFAP2A|TFAP2B|TP63	-2.4801	-0.837145	44
GO Biological Processes	GO:0048483	autonomic nervous system development	FN1|TFAP2A|TFAP2B|TP63	-2.29845	-0.717239	44
GO Biological Processes	GO:0030850	prostate gland development	CRIP1|FGFR2|TP63|PSAPL1	-2.26492	-0.697106	44
GO Biological Processes	GO:0030857	negative regulation of epithelial cell differentiation	S1PR3|MSX2|TP63|GDF3	-2.26492	-0.697106	44
GO Biological Processes	GO:0042303	molting cycle	FGFR2|MSX2|PTGS2|TP63|NSDHL|TNFRSF19	-2.13247	-0.601594	44
GO Biological Processes	GO:0042633	hair cycle	FGFR2|MSX2|PTGS2|TP63|NSDHL|TNFRSF19	-2.13247	-0.601594	44
GO Biological Processes	GO:0035116	embryonic hindlimb morphogenesis	MSX2|PITX1|TP63	-2.07507	-0.565118	44
GO Biological Processes	GO:0060512	prostate gland morphogenesis	CRIP1|FGFR2|TP63	-2.07507	-0.565118	44
GO Biological Processes	GO:0006706	steroid catabolic process	APOE|CYP3A4|HSD17B6|HSD17B14	-3.16942	-1.28387	45
GO Biological Processes	GO:0016042	lipid catabolic process	ABCD2|APOE|CIDEA|CYP3A4|GPLD1|HEXB|LEP|LPL|HSD17B6|SLC27A4|PLCH1|HSD17B14|LIPM	-2.78029	-1.04193	45
GO Biological Processes	GO:0008209	androgen metabolic process	CYP3A4|HSD17B6|WNT4	-2.07507	-0.565118	45
GO Biological Processes	GO:0090407	organophosphate biosynthetic process	ALOX15|AMPD3|FBP1|GALK1|GUCY1A2|GUCY1A1|GUCY2C|HEXB|NOS2|P2RY6|PGAM1|PLEK|PRPSAP1|PTGS2|SCD|PLCH1|ISYNA1|CWH43|IP6K3|AFMID|MBOAT2|ENTPD8	-3.10754	-1.24178	46
GO Biological Processes	GO:1901293	nucleoside phosphate biosynthetic process	AMPD3|FBP1|GALK1|GUCY1A2|GUCY1A1|GUCY2C|NOS2|PGAM1|PRPSAP1|PTGS2|SCD|AFMID|ENTPD8	-2.28011	-0.700981	46
GO Biological Processes	GO:0062014	negative regulation of small molecule metabolic process	APOE|FBP1|PLEK|PROX1|PPIF|WNT4|SOGA1	-3.0692	-1.21355	47
GO Biological Processes	GO:0045833	negative regulation of lipid metabolic process	APOE|CIDEA|GPLD1|PROX1|WNT4|DAB2IP	-2.71652	-0.998704	47
GO Biological Processes	GO:0060840	artery development	APOE|FOLR1|LEP|PROX1|TFAP2B|ZMIZ1	-2.47597	-0.835414	47
GO Biological Processes	GO:0048844	artery morphogenesis	APOE|FOLR1|PROX1|TFAP2B|ZMIZ1	-2.30827	-0.723905	47
GO Biological Processes	GO:0010894	negative regulation of steroid biosynthetic process	APOE|PROX1|WNT4	-2.07507	-0.565118	47
GO Biological Processes	GO:0006091	generation of precursor metabolites and energy	AKR1B1|COX4I1|CYBB|FBP1|FDX1|GALK1|IGF2|LEP|NDUFA4|NDUFS3|NFATC4|NOS2|PGAM1|HSD17B6|PPIF|GLRX5|STEAP4|PPP1R3F	-3.06379	-1.21283	48
GO Biological Processes	GO:0022900	electron transport chain	AKR1B1|COX4I1|CYBB|FDX1|NDUFA4|NDUFS3|HSD17B6|GLRX5|STEAP4	-2.68816	-0.985824	48
GO Biological Processes	GO:0008347	glial cell migration	CX3CR1|DAB1|GPR183|HEXB|DAB2IP	-2.99732	-1.17121	49
GO Biological Processes	GO:0007252	I-kappaB phosphorylation	CX3CR1|TLR3|DAB2IP	-2.63047	-0.947083	49
GO Biological Processes	GO:0060074	synapse maturation	CX3CR1|NFATC4|DAB2IP	-2.21425	-0.657453	49
GO Biological Processes	GO:0010543	regulation of platelet activation	APOE|FGG|PLEK|UBASH3B	-2.99131	-1.16863	50
GO Biological Processes	GO:0010544	negative regulation of platelet activation	APOE|FGG|UBASH3B	-2.63047	-0.947083	50
GO Biological Processes	GO:0051043	regulation of membrane protein ectodomain proteolysis	APOE|GPLD1|TIMP4	-2.31812	-0.729514	50
GO Biological Processes	GO:0051341	regulation of oxidoreductase activity	ABL2|APOE|HP|LEP|SPR|RGN|LRRK2	-2.9456	-1.13728	51
GO Biological Processes	GO:0035640	exploration behavior	ABL2|APOE|LRRK2	-2.21425	-0.657453	51
GO Biological Processes	GO:0060627	regulation of vesicle-mediated transport	ABL2|ALOX15|APOE|CHRM2|FGG|HCK|PPARG|SYN1|APLN|DNAJC6|ARHGAP44|CLTRN|SYT15|LRRK2|PROM2|MYO18A	-2.18457	-0.640205	51
GO Biological Processes	GO:0030100	regulation of endocytosis	ABL2|ALOX15|APOE|HCK|PPARG|APLN|DNAJC6|LRRK2|PROM2|MYO18A	-2.04488	-0.543777	51
GO Biological Processes	GO:0051402	neuron apoptotic process	APOE|CTSZ|CX3CR1|EPHA7|GRN|NFATC4|STAR|TFAP2A|TFAP2B|TP63|VSTM2L	-2.91297	-1.12025	52
GO Biological Processes	GO:0043525	positive regulation of neuron apoptotic process	CTSZ|EPHA7|GRN|TFAP2A|TFAP2B	-2.84809	-1.07858	52
GO Biological Processes	GO:0043523	regulation of neuron apoptotic process	APOE|CTSZ|CX3CR1|EPHA7|GRN|NFATC4|STAR|TFAP2A|TFAP2B|VSTM2L	-2.79794	-1.05504	52
GO Biological Processes	GO:1901216	positive regulation of neuron death	CTSZ|EPHA7|GRN|TFAP2A|TFAP2B|AIMP2	-2.61629	-0.934221	52
GO Biological Processes	GO:0070997	neuron death	APOE|CTSZ|CX3CR1|EPHA7|GRN|NFATC4|STAR|TFAP2A|TFAP2B|AIMP2|TP63|LRRK2|VSTM2L	-2.59087	-0.915097	52
GO Biological Processes	GO:1901214	regulation of neuron death	APOE|CTSZ|CX3CR1|EPHA7|GRN|NFATC4|STAR|TFAP2A|TFAP2B|AIMP2|LRRK2|VSTM2L	-2.52239	-0.868436	52
GO Biological Processes	GO:0043524	negative regulation of neuron apoptotic process	APOE|CX3CR1|GRN|NFATC4|STAR|TFAP2B|VSTM2L	-2.07647	-0.565118	52
GO Biological Processes	GO:0045088	regulation of innate immune response	APOE|CTSB|CTSL|FGG|GRN|HCK|HMGB3|LEP|PPARG|TLR3|RASGRP1|TLR8|S100A14|MUC16|DAB2IP|RAB7B	-2.90184	-1.11588	53
GO Biological Processes	GO:0002224	toll-like receptor signaling pathway	CTSB|CTSL|FGG|TLR3|TLR8|S100A14|DAB2IP|RAB7B	-2.74736	-1.01496	53
GO Biological Processes	GO:0031349	positive regulation of defense response	CTSB|CTSL|FGG|GRN|HCK|HMGB3|LPL|PTGS2|TLR3|RASGRP1|TLR8|S100A14|MUC16|LRRK2|DAB2IP|RAB7B	-2.28525	-0.705083	53
GO Biological Processes	GO:0031529	ruffle organization	AIF1|TACSTD2|PLEK|SNX10|AIF1L	-2.88416	-1.10265	54
GO Biological Processes	GO:0097178	ruffle assembly	AIF1|TACSTD2|SNX10|AIF1L	-2.40446	-0.788399	54
GO Biological Processes	GO:0015893	drug transport	AQP5|CHRNA3|FOLR1|SLC15A2|SLC22A3|EBP|SLC47A1|SLC7A10|SYT15|SLC16A12	-2.81301	-1.06685	55
GO Biological Processes	GO:0006855	drug transmembrane transport	FOLR1|SLC22A3|EBP|SLC47A1|SLC16A12	-2.11854	-0.595971	55
GO Biological Processes	GO:0045444	fat cell differentiation	ADRB1|LEP|MSX2|PPARG|PTGS2|TFAP2B|TRIO|GDF3|NOCT|STEAP4	-2.7095	-0.994095	56
GO Biological Processes	GO:0045598	regulation of fat cell differentiation	LEP|MSX2|PPARG|PTGS2|TRIO|GDF3|NOCT	-2.47856	-0.83681	56
GO Biological Processes	GO:0030728	ovulation	LEP|PTGS2|NRIP1	-2.43282	-0.809869	56
GO Biological Processes	GO:0060850	regulation of transcription involved in cell fate commitment	DLX2|PPARG|PROX1	-2.70481	-0.994095	57
GO Biological Processes	GO:0045165	cell fate commitment	DLX2|FGFR2|NOTCH2|ROR2|PITX1|PPARG|PROX1|WNT6|GCM1|GDF3|WNT4	-2.69398	-0.9861	57
GO Biological Processes	GO:0051592	response to calcium ion	ALOX15|CASR|FGG|GPLD1|PTGES|PPIF|WNK1|SYT15	-2.69226	-0.9861	58
GO Biological Processes	GO:0034114	regulation of heterotypic cell-cell adhesion	ALOX15|FGG|WNK1	-2.11948	-0.595971	58
GO Biological Processes	GO:0071277	cellular response to calcium ion	ALOX15|GPLD1|PPIF|WNK1|SYT15	-2.09648	-0.576647	58
GO Biological Processes	GO:0045730	respiratory burst	CYBB|GRN|HCK|PGAM1	-2.68982	-0.9861	59
GO Biological Processes	GO:0007040	lysosome organization	GRN|HEXB|GNPTAB|LRRK2|RAB7B	-2.67878	-0.979202	60
GO Biological Processes	GO:0080171	lytic vacuole organization	GRN|HEXB|GNPTAB|LRRK2|RAB7B	-2.67878	-0.979202	60
GO Biological Processes	GO:0045596	negative regulation of cell differentiation	APOE|CTSZ|DAB1|DLX2|S1PR3|EPHA7|TACSTD2|FOXO4|MSX2|NFATC4|PPARG|TLR3|TRIO|TP63|GDF3|MAFB|NOCT|WNT4|UBASH3B|ACP4|LRRK2|DAB2IP	-2.65535	-0.961239	61
GO Biological Processes	GO:0010942	positive regulation of cell death	CTSZ|EPHA7|GPLD1|GRN|HP|HPR|LEP|MSX2|NFATC4|PPARG|PRODH|PTGS2|TFAP2A|TFAP2B|TLR3|TRIO|AIMP2|TP63|PPIF|LRRK2|DAB2IP	-2.51744	-0.865953	61
GO Biological Processes	GO:0097193	intrinsic apoptotic signaling pathway	CRIP1|NDUFS3|NFATC4|PRODH|PTGS2|TP63|HERPUD1|PPIF|RRP8|LRRK2|DAB2IP	-2.3435	-0.746296	61
GO Biological Processes	GO:0040036	regulation of fibroblast growth factor receptor signaling pathway	FGFR2|APLN|WNT4|SPRY4	-2.64526	-0.953853	62
GO Biological Processes	GO:0040037	negative regulation of fibroblast growth factor receptor signaling pathway	APLN|WNT4|SPRY4	-2.37399	-0.771322	62
GO Biological Processes	GO:0010955	negative regulation of protein processing	CTSZ|GLG1|ACP4|LRRK2	-2.56021	-0.89497	63
GO Biological Processes	GO:1903318	negative regulation of protein maturation	CTSZ|GLG1|ACP4|LRRK2	-2.56021	-0.89497	63
GO Biological Processes	GO:0030316	osteoclast differentiation	GPR183|NOTCH2|TLR3|MAFB|SNX10|UBASH3B	-2.49857	-0.848682	64
GO Biological Processes	GO:0002573	myeloid leukocyte differentiation	GPR183|MT1G|NOTCH2|ROR2|PPARG|TLR3|MAFB|SNX10|UBASH3B	-2.41916	-0.799678	64
GO Biological Processes	GO:0045671	negative regulation of osteoclast differentiation	TLR3|MAFB|UBASH3B	-2.11948	-0.595971	64
GO Biological Processes	GO:0046849	bone remodeling	LEP|LRP6|NOTCH2|SNX10|UBASH3B	-2.05337	-0.547833	64
GO Biological Processes	GO:0019932	second-messenger-mediated signaling	ADRB1|AHR|APOE|ACKR2|CX3CR1|GUCY1A2|GUCY1A1|NFATC4|NOS2|P2RY6|PDE3A|PLEK|RGN|NFAT5|LRRK2	-2.49772	-0.848682	65
GO Biological Processes	GO:0006898	receptor-mediated endocytosis	APOE|ACKR2|FOLR1|HP|HPR|LRP6|MASP1|APLN|DNAJC6|PLA2R1|TMPRSS5|TMPRSS13|PROM2	-2.45542	-0.822007	66
GO Biological Processes	GO:0032098	regulation of appetite	LEP|NUCB2|SLC22A3	-2.43282	-0.809869	67
GO Biological Processes	GO:0010042	response to manganese ion	PTGS2|LRRK2|SLFN14	-2.43282	-0.809869	68
GO Biological Processes	GO:0045932	negative regulation of muscle contraction	GUCY1A1|PTGS2|KCNE3	-2.07507	-0.565118	68
GO Biological Processes	GO:0035357	peroxisome proliferator activated receptor signaling pathway	ALOX15|LEP|PPARG	-2.43282	-0.809869	69
GO Biological Processes	GO:0030301	cholesterol transport	APOE|LEP|LRP6|PPARG|STAR|STARD5	-2.38845	-0.777999	69
GO Biological Processes	GO:0015850	organic hydroxy compound transport	APOE|LEP|LRP6|PPARG|SLC22A3|STAR|SLC16A7|SLCO2B1|STARD5|SYT15	-2.23163	-0.668857	69
GO Biological Processes	GO:0015918	sterol transport	APOE|LEP|LRP6|PPARG|STAR|STARD5	-2.18802	-0.641009	69
GO Biological Processes	GO:0060191	regulation of lipase activity	ABL2|FGFR2|LPL|P2RY6|RASGRP1|PLA2R1	-2.43164	-0.809869	70
GO Biological Processes	GO:0010517	regulation of phospholipase activity	ABL2|FGFR2|P2RY6|RASGRP1|PLA2R1	-2.3862	-0.777999	70
GO Biological Processes	GO:0033622	integrin activation	FN1|PLEK|MZB1	-2.37399	-0.771322	71
GO Biological Processes	GO:0071577	zinc ion transmembrane transport	SLC39A2|SLC39A4|SLC39A11	-2.37399	-0.771322	72
GO Biological Processes	GO:0000041	transition metal ion transport	ATP6V0B|ATP7B|SLC39A2|SLC39A4|STEAP4|SLC39A11	-2.18802	-0.641009	72
GO Biological Processes	GO:0006829	zinc ion transport	SLC39A2|SLC39A4|SLC39A11	-2.11948	-0.595971	72
GO Biological Processes	GO:0006766	vitamin metabolic process	ACPP|CYP3A4|CYP11A1|FOLR1|TKTL1|RGN|ALDH1L2	-2.35145	-0.752069	73
GO Biological Processes	GO:0016338	calcium-independent cell-cell adhesion via plasma membrane cell-adhesion molecules	CLDN6|CLDN9|CLDN23	-2.31812	-0.729514	74
GO Biological Processes	GO:0042537	benzene-containing compound metabolic process	CYP4B1|STAR|AFMID	-2.26495	-0.697106	75
GO Biological Processes	GO:0051345	positive regulation of hydrolase activity	ABL2|ADRB1|ARHGDIB|CASR|FGFR2|FN1|GPLD1|GRN|P2RY6|PLEK|PPARG|DYNLL1|RGN|STARD8|ARHGAP44|RASGRP1|WNT4|STARD13|LRRK2|TBC1D16|DAB2IP	-2.21912	-0.659341	76
GO Biological Processes	GO:0048871	multicellular organismal homeostasis	ADRB1|AKR1B1|AMPD3|CIDEA|GATM|LEP|PTGS2|SCD|SCNN1A|TFAP2B|TFF2|TP63|APLN|SNX10|UBASH3B	-2.20629	-0.652448	77
GO Biological Processes	GO:0060042	retina morphogenesis in camera-type eye	LRP6|PROX1|TFAP2A|TFAP2B	-2.20035	-0.650419	78
GO Biological Processes	GO:0048596	embryonic camera-type eye morphogenesis	LRP6|PROX1|TFAP2A	-2.16582	-0.629317	78
GO Biological Processes	GO:0042471	ear morphogenesis	FGFR2|ROR2|PROX1|TFAP2A|MAFB|GJB6	-2.07882	-0.565118	78
GO Biological Processes	GO:0034260	negative regulation of GTPase activity	RGN|WNK1|LRRK2|DAB2IP	-2.20035	-0.650419	79
GO Biological Processes	GO:0006469	negative regulation of protein kinase activity	APOE|CDKN1C|LRP6|RGN|WNK1|SPRY4|UBASH3B|ACP4|DAB2IP	-2.05041	-0.546634	79
GO Biological Processes	GO:0007369	gastrulation	MEGF8|FGFR2|FN1|LRP6|APLN|HAND1|GDF3|WNK1	-2.18433	-0.640205	80
GO Biological Processes	GO:0001702	gastrulation with mouth forming second	MEGF8|LRP6|GDF3	-2.07507	-0.565118	80
GO Biological Processes	GO:0044706	multi-multicellular organism process	AKR1B1|ARHGDIB|CTSB|HEXB|HSD11B2|LEP|PTGS2|EDDM3A|WNT4	-2.16961	-0.631667	81
GO Biological Processes	GO:0030855	epithelial cell differentiation	BFSP1|CDKN1C|CTSB|CTSL|DLX3|S1PR3|FGFR2|MSX2|PPARG|PROX1|TST|UPK2|AIMP2|TP63|GDF3|WNT4|CDHR2|DEUP1|SYNE4|LIPM|PSAPL1	-2.13912	-0.606376	82
GO Biological Processes	GO:0097066	response to thyroid hormone	AKR1B1|CTSB|CTSL	-2.11948	-0.595971	83
GO Biological Processes	GO:0032963	collagen metabolic process	CTSB|CTSL|GOT1|MMP13|PPARG|WNT4	-2.11438	-0.592727	83
GO Biological Processes	GO:0035902	response to immobilization stress	GOT1|FOXO4|PPARG	-2.11948	-0.595971	84
GO Biological Processes	GO:0010811	positive regulation of cell-substrate adhesion	ALOX15|FGG|FN1|UTRN|WNT4|EMID1	-2.04407	-0.543777	85

## Sheet: DU49 vs. MS49
Table S10B. List of DEGs enriched in GO categories in Endometrium Tissues Between Meishan and Duroc sows at GD49.
Category	GO	Description	Hits	LogP	Log(q-value)	GROUP_ID
GO Biological Processes	GO:1901615	organic hydroxy compound metabolic process	ABAT|ACACB|ADH1A|ADH1B|ADH1C|ALDH3B2|AKR1B1|CEBPA|CHKA|CHRNB2|CYP3A4|CYP11A1|CYP19A1|DDC|CYB5R3|FDX1|GATA3|GCH1|GOT1|GPR37|LEP|CITED1|MT3|NPC1|PAH|PTH1R|SCD|SOAT1|SOD1|SPR|STAR|SULT1A2|SULT1A1|SULT1A3|SULT2B1|TGFB2|TM7SF2|TPO|TTR|VDR|ABCB11|DPM2|ALDH1A2|SYNJ2|SPHK1|CACNA1H|CYP7B1|HAND2|ABCG1|PPIP5K1|ZEB2|DHRS9|PLCH1|SLC7A11|INPP5J|SULT1C4|GCNT4|DUOX1|WNT4|MIOX|ACSS1|IP6K3|SGPP2|SDR16C5|SULT1A4	-15.3474	-11.1482	1
GO Biological Processes	GO:0006066	alcohol metabolic process	ACACB|ADH1A|ADH1B|ADH1C|ALDH3B2|AKR1B1|CEBPA|CHKA|CYP3A4|CYP11A1|CYB5R3|FDX1|GCH1|GOT1|LEP|MT3|NPC1|PTH1R|SCD|SOAT1|SOD1|SPR|STAR|SULT1A2|SULT1A1|SULT1A3|SULT2B1|TM7SF2|TTR|VDR|DPM2|ALDH1A2|SYNJ2|SPHK1|CACNA1H|CYP7B1|ABCG1|PPIP5K1|DHRS9|PLCH1|INPP5J|SULT1C4|WNT4|MIOX|ACSS1|IP6K3|SGPP2|SDR16C5	-12.7245	-9.00237	1
GO Biological Processes	GO:1901617	organic hydroxy compound biosynthetic process	ACACB|AKR1B1|CYP3A4|CYP19A1|DDC|CYB5R3|GATA3|GCH1|GOT1|GPR37|LEP|CITED1|PAH|PTH1R|SCD|SOD1|SPR|STAR|TGFB2|TM7SF2|VDR|ABCB11|SPHK1|CACNA1H|CYP7B1|HAND2|ABCG1|PPIP5K1|ZEB2|PLCH1|SLC7A11|WNT4|IP6K3	-7.92404	-5.29298	1
GO Biological Processes	GO:0008202	steroid metabolic process	ACACB|AGT|AKR1B1|CEBPA|CYP3A7|CYP2D6|CYP3A4|CYP3A5|CYP11A1|CYP19A1|CYB5R3|FDX1|HSD3B1|HSD3B2|HSD11B2|LEP|MT3|NPC1|SCD|SOAT1|SOD1|STAR|SULT1A2|SULT1A1|SULT1A3|SULT2B1|TM7SF2|VDR|ABCB11|CACNA1H|CYP7B1|ABCG1|DHRS9|WNT4|SULT1A4	-7.0303	-4.58691	1
GO Biological Processes	GO:0046165	alcohol biosynthetic process	ACACB|AKR1B1|CYP3A4|CYB5R3|GCH1|GOT1|LEP|PTH1R|SCD|SOD1|SPR|TM7SF2|VDR|SPHK1|CACNA1H|ABCG1|PPIP5K1|PLCH1|WNT4|IP6K3	-4.5884	-2.50971	1
GO Biological Processes	GO:0006694	steroid biosynthetic process	ACACB|AKR1B1|CYP3A4|CYP11A1|CYP19A1|CYB5R3|FDX1|HSD3B1|HSD3B2|HSD11B2|LEP|SCD|SOD1|STAR|TM7SF2|VDR|ABCB11|CACNA1H|CYP7B1|ABCG1|WNT4	-4.43483	-2.38785	1
GO Biological Processes	GO:0019751	polyol metabolic process	AKR1B1|CYP3A4|GCH1|GOT1|LEP|PTH1R|SPR|SYNJ2|SPHK1|PPIP5K1|PLCH1|INPP5J|MIOX|IP6K3|SGPP2	-3.85684	-1.93633	1
GO Biological Processes	GO:1902652	secondary alcohol metabolic process	ACACB|CEBPA|CYP3A4|CYP11A1|CYB5R3|FDX1|LEP|MT3|NPC1|SCD|SOAT1|SOD1|STAR|SULT2B1|TM7SF2|CYP7B1|ABCG1	-3.83717	-1.92121	1
GO Biological Processes	GO:0046173	polyol biosynthetic process	AKR1B1|CYP3A4|GCH1|GOT1|LEP|PTH1R|SPR|SPHK1|PPIP5K1|PLCH1|IP6K3	-3.68928	-1.82648	1
GO Biological Processes	GO:0008203	cholesterol metabolic process	ACACB|CEBPA|CYP11A1|CYB5R3|FDX1|LEP|MT3|NPC1|SCD|SOAT1|SOD1|STAR|SULT2B1|TM7SF2|CYP7B1|ABCG1	-3.50928	-1.69183	1
GO Biological Processes	GO:0016125	sterol metabolic process	ACACB|CEBPA|CYP11A1|CYP19A1|CYB5R3|FDX1|LEP|MT3|NPC1|SCD|SOAT1|SOD1|STAR|SULT2B1|TM7SF2|CYP7B1|ABCG1	-3.47736	-1.68361	1
GO Biological Processes	GO:0033141	positive regulation of peptidyl-serine phosphorylation of STAT protein	IFNA1|IFNA2|IFNA4|IFNA5|IFNA6|IFNA7|IFNA8|IFNA10|IFNA13|IFNA14|IFNA16|IFNA17|IFNA21	-13.0459	-9.14767	2
GO Biological Processes	GO:0033139	regulation of peptidyl-serine phosphorylation of STAT protein	IFNA1|IFNA2|IFNA4|IFNA5|IFNA6|IFNA7|IFNA8|IFNA10|IFNA13|IFNA14|IFNA16|IFNA17|IFNA21	-12.3283	-8.73109	2
GO Biological Processes	GO:0060337	type I interferon signaling pathway	IFI6|IFIT2|IFIT3|IFNA1|IFNA2|IFNA4|IFNA5|IFNA6|IFNA7|IFNA8|IFNA10|IFNA13|IFNA14|IFNA16|IFNA17|IFNA21|MX1|IFITM1|ISG15|IFITM3|IFITM2|USP18|TRIM6	-11.9849	-8.56378	2
GO Biological Processes	GO:0071357	cellular response to type I interferon	IFI6|IFIT2|IFIT3|IFNA1|IFNA2|IFNA4|IFNA5|IFNA6|IFNA7|IFNA8|IFNA10|IFNA13|IFNA14|IFNA16|IFNA17|IFNA21|MX1|IFITM1|ISG15|IFITM3|IFITM2|USP18|TRIM6	-11.9849	-8.56378	2
GO Biological Processes	GO:0034340	response to type I interferon	IFI6|IFIT2|IFIT3|IFNA1|IFNA2|IFNA4|IFNA5|IFNA6|IFNA7|IFNA8|IFNA10|IFNA13|IFNA14|IFNA16|IFNA17|IFNA21|MX1|IFITM1|ISG15|IFITM3|IFITM2|USP18|TRIM6	-11.5662	-8.21206	2
GO Biological Processes	GO:0042501	serine phosphorylation of STAT protein	IFNA1|IFNA2|IFNA4|IFNA5|IFNA6|IFNA7|IFNA8|IFNA10|IFNA13|IFNA14|IFNA16|IFNA17|IFNA21	-11.149	-7.85283	2
GO Biological Processes	GO:0043330	response to exogenous dsRNA	IFNA1|IFNA2|IFNA4|IFNA5|IFNA6|IFNA7|IFNA8|IFNA10|IFNA13|IFNA14|IFNA16|IFNA17|IFNA21|NFKBIA|RFTN1|COLEC12	-10.7703	-7.52524	2
GO Biological Processes	GO:0009611	response to wounding	ABAT|ACHE|AIF1|ARRB1|CD36|ENTPD1|COL1A1|COL1A2|COL3A1|COL5A1|CX3CR1|DPYSL3|EVPL|F5|F11|FGG|FYN|GATA3|GNA12|GNA15|GRN|IFNA1|IFNA2|IFNA4|IFNA5|IFNA6|IFNA7|IFNA8|IFNA10|IFNA13|IFNA14|IFNA16|IFNA17|IFNA21|SMAD3|MAG|MATN2|MSX2|MYH10|CCN3|PRCP|PRKCA|PRKCE|PTPRS|SELP|SLC1A3|SOD1|SPARC|TGFB2|TFPI2|LARGE1|AIMP1|HPSE|DUSP10|SARM1|SLC7A11|DUOX1|WNT4|SCUBE1|EPPK1|C1QTNF1|DCBLD2|ADAMTS18|PLET1|PEAR1|ANXA8	-10.6568	-7.45759	2
GO Biological Processes	GO:0051607	defense response to virus	IFI6|IFIT2|IFIT3|IFNA1|IFNA2|IFNA4|IFNA5|IFNA6|IFNA7|IFNA8|IFNA10|IFNA13|IFNA14|IFNA16|IFNA17|IFNA21|MX1|RNASE1|TSPAN6|IFITM1|AIMP1|ISG15|ABCC9|IFITM3|SPON2|IFITM2|TLR8|TRIM34|RTP4|DHX58|AGBL4|IL33|TRIM6|IL23R	-9.84489	-6.75957	2
GO Biological Processes	GO:0002323	natural killer cell activation involved in immune response	IFNA1|IFNA2|IFNA4|IFNA5|IFNA6|IFNA7|IFNA8|IFNA10|IFNA13|IFNA14|IFNA16|IFNA17|IFNA21	-9.78975	-6.74195	2
GO Biological Processes	GO:0043331	response to dsRNA	IFNA1|IFNA2|IFNA4|IFNA5|IFNA6|IFNA7|IFNA8|IFNA10|IFNA13|IFNA14|IFNA16|IFNA17|IFNA21|NFKBIA|RFTN1|COLEC12	-9.73709	-6.74195	2
GO Biological Processes	GO:0050878	regulation of body fluid levels	ABAT|ADCY2|AKR1B1|AQP5|ARRB1|CD36|ENTPD1|COL1A1|COL1A2|COL3A1|EDNRB|F5|F11|FGG|FYN|GATA3|GNA12|GNA15|GOT2|HSD11B2|IFNA1|IFNA2|IFNA4|IFNA5|IFNA6|IFNA7|IFNA8|IFNA10|IFNA13|IFNA14|IFNA16|IFNA17|IFNA21|PRCP|PRKCA|PRKCE|SCNN1A|SCNN1G|SELP|SLC22A2|TFAP2B|VDR|TFPI2|TP63|HPSE|SLC7A11|GRHL1|SCUBE1|C1QTNF1|ADAMTS18|PEAR1|ANXA8	-9.43372	-6.46491	2
GO Biological Processes	GO:0009615	response to virus	BAD|IFI6|GATA3|IFIT2|IFIT3|IFNA1|IFNA2|IFNA4|IFNA5|IFNA6|IFNA7|IFNA8|IFNA10|IFNA13|IFNA14|IFNA16|IFNA17|IFNA21|LGALS9|MX1|ODC1|RNASE1|TSPAN6|IFITM1|AIMP1|ISG15|ABCC9|IFITM3|SPON2|IFI44|IFITM2|TLR8|TRIM34|RTP4|DHX58|AGBL4|IL33|TRIM6|IL23R	-9.01391	-6.15707	2
GO Biological Processes	GO:0042060	wound healing	ABAT|ARRB1|CD36|ENTPD1|COL1A1|COL1A2|COL3A1|COL5A1|EVPL|F5|F11|FGG|FYN|GATA3|GNA12|GNA15|IFNA1|IFNA2|IFNA4|IFNA5|IFNA6|IFNA7|IFNA8|IFNA10|IFNA13|IFNA14|IFNA16|IFNA17|IFNA21|SMAD3|MSX2|MYH10|CCN3|PRCP|PRKCA|PRKCE|SELP|SPARC|TGFB2|TFPI2|LARGE1|HPSE|DUSP10|SLC7A11|DUOX1|WNT4|SCUBE1|EPPK1|C1QTNF1|DCBLD2|ADAMTS18|PLET1|PEAR1|ANXA8	-8.70308	-5.93244	2
GO Biological Processes	GO:0002286	T cell activation involved in immune response	GPR183|GATA3|IFNA1|IFNA2|IFNA4|IFNA5|IFNA6|IFNA7|IFNA8|IFNA10|IFNA13|IFNA14|IFNA16|IFNA17|IFNA21|IL18|LGALS9|APBB1IP|LOXL3|IL23R	-8.65491	-5.90281	2
GO Biological Processes	GO:0007596	blood coagulation	ABAT|ARRB1|CD36|ENTPD1|COL1A1|COL1A2|COL3A1|F5|F11|FGG|FYN|GATA3|GNA12|GNA15|IFNA1|IFNA2|IFNA4|IFNA5|IFNA6|IFNA7|IFNA8|IFNA10|IFNA13|IFNA14|IFNA16|IFNA17|IFNA21|PRCP|PRKCA|PRKCE|SELP|TFPI2|HPSE|SLC7A11|SCUBE1|C1QTNF1|ADAMTS18|PEAR1|ANXA8	-8.56039	-5.82352	2
GO Biological Processes	GO:0007599	hemostasis	ABAT|ARRB1|CD36|ENTPD1|COL1A1|COL1A2|COL3A1|F5|F11|FGG|FYN|GATA3|GNA12|GNA15|IFNA1|IFNA2|IFNA4|IFNA5|IFNA6|IFNA7|IFNA8|IFNA10|IFNA13|IFNA14|IFNA16|IFNA17|IFNA21|PRCP|PRKCA|PRKCE|SELP|TFPI2|HPSE|SLC7A11|SCUBE1|C1QTNF1|ADAMTS18|PEAR1|ANXA8	-8.37867	-5.67077	2
GO Biological Processes	GO:0050817	coagulation	ABAT|ARRB1|CD36|ENTPD1|COL1A1|COL1A2|COL3A1|F5|F11|FGG|FYN|GATA3|GNA12|GNA15|IFNA1|IFNA2|IFNA4|IFNA5|IFNA6|IFNA7|IFNA8|IFNA10|IFNA13|IFNA14|IFNA16|IFNA17|IFNA21|PRCP|PRKCA|PRKCE|SELP|TFPI2|HPSE|SLC7A11|SCUBE1|C1QTNF1|ADAMTS18|PEAR1|ANXA8	-8.34282	-5.64871	2
GO Biological Processes	GO:0030101	natural killer cell activation	IFNA1|IFNA2|IFNA4|IFNA5|IFNA6|IFNA7|IFNA8|IFNA10|IFNA13|IFNA14|IFNA16|IFNA17|IFNA21|IL18|LEP|RASGRP1|RAET1E|IL23R	-8.01704	-5.37409	2
GO Biological Processes	GO:0042100	B cell proliferation	ABL1|CD38|CHRNB2|GPR183|IFNA1|IFNA2|IFNA4|IFNA5|IFNA6|IFNA7|IFNA8|IFNA10|IFNA13|IFNA14|IFNA16|IFNA17|IFNA21|MZB1	-7.61989	-5.06408	2
GO Biological Processes	GO:0033138	positive regulation of peptidyl-serine phosphorylation	ARRB1|IFNA1|IFNA2|IFNA4|IFNA5|IFNA6|IFNA7|IFNA8|IFNA10|IFNA13|IFNA14|IFNA16|IFNA17|IFNA21|PTGS2|BCAR3|SMYD3|TNKS1BP1|TRIM6	-7.50738	-4.99783	2
GO Biological Processes	GO:0033135	regulation of peptidyl-serine phosphorylation	ARRB1|IFNA1|IFNA2|IFNA4|IFNA5|IFNA6|IFNA7|IFNA8|IFNA10|IFNA13|IFNA14|IFNA16|IFNA17|IFNA21|PTGS2|BCAR3|INPP5J|SPTBN4|SMYD3|TNKS1BP1|TRIM6	-6.81352	-4.4136	2
GO Biological Processes	GO:0019221	cytokine-mediated signaling pathway	BAD|CD4|CD36|CEBPA|CMKLR1|COL1A2|CSF3R|CX3CR1|ACKR1|FYN|IFI6|GATA3|IFIT2|IFIT3|IFNA1|IFNA2|IFNA4|IFNA5|IFNA6|IFNA7|IFNA8|IFNA10|IFNA13|IFNA14|IFNA16|IFNA17|IFNA21|IL2RG|IL18|LEP|MT2A|MT3|MX1|NFKBIA|NOS2|TNFRSF11B|PPARG|PSMD9|PTGS2|PTPRN|CCL14|CCL15|CCL23|CCL24|SOD1|TFF2|TRAF2|IFITM1|SPHK1|ISG15|NOD1|IFITM3|IFITM2|USP18|TRIM34|DUOX1|TNFRSF19|PELI2|IL33|C1QTNF4|TRIM6|IL23R	-6.52243	-4.17443	2
GO Biological Processes	GO:0046425	regulation of JAK-STAT cascade	AGT|AKR1B1|DAB1|FYN|IFNA1|IFNA2|IFNA4|IFNA5|IFNA6|IFNA7|IFNA8|IFNA10|IFNA13|IFNA14|IFNA16|IFNA17|IFNA21|IL18|LEP|IL23R	-6.22267	-3.89159	2
GO Biological Processes	GO:0070661	leukocyte proliferation	ABL1|AIF1|CD4|CD38|CHRNB2|GPR183|FYN|IFNA1|IFNA2|IFNA4|IFNA5|IFNA6|IFNA7|IFNA8|IFNA10|IFNA13|IFNA14|IFNA16|IFNA17|IFNA21|IGF2|IHH|IL18|LEP|LGALS9|LMO1|GREM1|MZB1|WNT4|IL33|IL23R	-6.04381	-3.72536	2
GO Biological Processes	GO:1904892	regulation of STAT cascade	AGT|AKR1B1|DAB1|FYN|IFNA1|IFNA2|IFNA4|IFNA5|IFNA6|IFNA7|IFNA8|IFNA10|IFNA13|IFNA14|IFNA16|IFNA17|IFNA21|IL18|LEP|IL23R	-5.97212	-3.65935	2
GO Biological Processes	GO:0046651	lymphocyte proliferation	ABL1|AIF1|CD4|CD38|CHRNB2|GPR183|FYN|IFNA1|IFNA2|IFNA4|IFNA5|IFNA6|IFNA7|IFNA8|IFNA10|IFNA13|IFNA14|IFNA16|IFNA17|IFNA21|IGF2|IHH|IL18|LEP|LGALS9|LMO1|MZB1|WNT4|IL23R	-5.79294	-3.49677	2
GO Biological Processes	GO:0032943	mononuclear cell proliferation	ABL1|AIF1|CD4|CD38|CHRNB2|GPR183|FYN|IFNA1|IFNA2|IFNA4|IFNA5|IFNA6|IFNA7|IFNA8|IFNA10|IFNA13|IFNA14|IFNA16|IFNA17|IFNA21|IGF2|IHH|IL18|LEP|LGALS9|LMO1|MZB1|WNT4|IL23R	-5.72854	-3.4431	2
GO Biological Processes	GO:0002285	lymphocyte activation involved in immune response	ABL1|GPR183|GATA3|IFNA1|IFNA2|IFNA4|IFNA5|IFNA6|IFNA7|IFNA8|IFNA10|IFNA13|IFNA14|IFNA16|IFNA17|IFNA21|IL18|LGALS9|UNG|APBB1IP|LOXL3|IL23R	-5.62202	-3.34704	2
GO Biological Processes	GO:0007259	JAK-STAT cascade	AGT|AKR1B1|DAB1|FYN|IFNA1|IFNA2|IFNA4|IFNA5|IFNA6|IFNA7|IFNA8|IFNA10|IFNA13|IFNA14|IFNA16|IFNA17|IFNA21|IL18|LEP|IL23R	-5.37572	-3.1491	2
GO Biological Processes	GO:0097696	STAT cascade	AGT|AKR1B1|DAB1|FYN|IFNA1|IFNA2|IFNA4|IFNA5|IFNA6|IFNA7|IFNA8|IFNA10|IFNA13|IFNA14|IFNA16|IFNA17|IFNA21|IL18|LEP|IL23R	-5.16528	-2.96768	2
GO Biological Processes	GO:0018209	peptidyl-serine modification	ARRB1|IFNA1|IFNA2|IFNA4|IFNA5|IFNA6|IFNA7|IFNA8|IFNA10|IFNA13|IFNA14|IFNA16|IFNA17|IFNA21|MARK1|PRKCA|PRKCE|PTGS2|BCAR3|SGK2|MAST2|INPP5J|GALNT16|SPTBN4|SMYD3|TNKS1BP1|TRIM6|EGFLAM|MGAT5B|STK32C	-5.11362	-2.94351	2
GO Biological Processes	GO:0010469	regulation of signaling receptor activity	AGT|GRN|IFNA1|IFNA2|IFNA4|IFNA5|IFNA6|IFNA7|IFNA8|IFNA10|IFNA13|IFNA14|IFNA16|IFNA17|IFNA21|IGF2|IL18|LEP|NBL1|NMB|CCN3|NPTX1|TNFRSF11B|PDYN|PRKCE|CCL14|CCL15|CCL23|CCL24|SST|TFF1|TGFB2|TTR|AIMP1|HOMER3|GREM1|WNT4|NLGN3|CCL28|CXCL16|NETO2|IL33|UCN3|C1QTNF4|CMTM2|GDF7|GDF6	-5.09324	-2.9274	2
GO Biological Processes	GO:0098542	defense response to other organism	BPI|CD4|CD36|IFI6|GRN|IFIT2|IFIT3|IFNA1|IFNA2|IFNA4|IFNA5|IFNA6|IFNA7|IFNA8|IFNA10|IFNA13|IFNA14|IFNA16|IFNA17|IFNA21|MX1|NOS2|RNASE1|SELP|TSPAN6|IFITM1|AIMP1|ISG15|ABCC9|NOD1|IFITM3|SPON2|IFITM2|STAB1|COTL1|TLR8|TRIM34|RTP4|DHX58|AGBL4|IL33|TRIM6|IL23R|GBP6	-4.6921	-2.59202	2
GO Biological Processes	GO:0030098	lymphocyte differentiation	ABL1|BAD|CD4|GPR183|GATA3|IFNA1|IFNA2|IFNA4|IFNA5|IFNA6|IFNA7|IFNA8|IFNA10|IFNA13|IFNA14|IFNA16|IFNA17|IFNA21|IHH|IL18|LEP|LGALS9|SOD1|ZBTB16|TESPA1|MAFB|RASGRP1|DUSP10|WNT4|LOXL3|IL23R	-4.57402	-2.49861	2
GO Biological Processes	GO:0018105	peptidyl-serine phosphorylation	ARRB1|IFNA1|IFNA2|IFNA4|IFNA5|IFNA6|IFNA7|IFNA8|IFNA10|IFNA13|IFNA14|IFNA16|IFNA17|IFNA21|MARK1|PRKCA|PRKCE|PTGS2|BCAR3|SGK2|MAST2|INPP5J|SPTBN4|SMYD3|TNKS1BP1|TRIM6|STK32C	-4.44933	-2.39619	2
GO Biological Processes	GO:0030183	B cell differentiation	ABL1|BAD|GPR183|IFNA1|IFNA2|IFNA4|IFNA5|IFNA6|IFNA7|IFNA8|IFNA10|IFNA13|IFNA14|IFNA16|IFNA17|IFNA21	-4.33144	-2.32251	2
GO Biological Processes	GO:0042110	T cell activation	ABL1|AIF1|BAD|CD4|GPR183|FYN|GATA3|IFNA1|IFNA2|IFNA4|IFNA5|IFNA6|IFNA7|IFNA8|IFNA10|IFNA13|IFNA14|IFNA16|IFNA17|IFNA21|IGF2|IHH|IL18|LEP|LGALS9|LMO1|SMAD3|SOD1|ZBTB16|TESPA1|MAFB|RASGRP1|DUSP10|WNT4|APBB1IP|LOXL3|IL23R	-4.31434	-2.30984	2
GO Biological Processes	GO:0002521	leukocyte differentiation	ABL1|BAD|CD4|CEBPA|GPR183|GATA3|IFNA1|IFNA2|IFNA4|IFNA5|IFNA6|IFNA7|IFNA8|IFNA10|IFNA13|IFNA14|IFNA16|IFNA17|IFNA21|IHH|IL18|LEP|LGALS9|MT1G|ROR2|PPARG|PRKCA|SOD1|ZBTB16|TESPA1|MAFB|TSPAN2|RASGRP1|DUSP10|WNT4|LOXL3|PPARGC1B|IL23R	-3.75902	-1.87636	2
GO Biological Processes	GO:0030168	platelet activation	ABAT|ARRB1|COL1A1|COL1A2|COL3A1|FGG|FYN|GNA12|GNA15|PRKCA|PRKCE|SELP|SLC7A11|C1QTNF1|ADAMTS18|PEAR1	-3.34788	-1.60193	2
GO Biological Processes	GO:0010035	response to inorganic substance	ABAT|ABL1|ALAD|AKR1B1|ASS1|BAD|CASR|CD36|CEBPA|CNGA3|COL1A1|CRIP1|CYBB|FBP1|FGG|FYN|GCH1|GOT1|GPR37|LOXL2|MT1B|MT1F|MT1G|MT1H|MT1M|MT2A|MT3|NPC1|TNFRSF11B|PGAM2|PTGS2|SOD1|SPARC|STAR|TFAP2A|TFF1|TRAF2|SLC30A3|SPHK1|CACNA1H|CACNA1G|TRPA1|PKD2L1|RGN|PTGES|RASA4|TXNIP|ZNF277|HAAO|SYT17|SYT13|CYBRD1|SYT15|LRP11|ALG2|SLC30A8|MT1HL1|RASA4B	-10.4241	-7.26628	3
GO Biological Processes	GO:0010038	response to metal ion	ABAT|ALAD|ASS1|BAD|CASR|CEBPA|CNGA3|CRIP1|CYBB|FBP1|FGG|GOT1|LOXL2|MT1B|MT1F|MT1G|MT1H|MT1M|MT2A|MT3|NPC1|TNFRSF11B|PGAM2|PTGS2|SOD1|SPARC|STAR|TFAP2A|TFF1|SLC30A3|CACNA1H|CACNA1G|PTGES|RASA4|TXNIP|HAAO|SYT17|SYT13|CYBRD1|SYT15|ALG2|SLC30A8|MT1HL1|RASA4B	-10.1147	-6.99457	3
GO Biological Processes	GO:0046686	response to cadmium ion	ALAD|CYBB|GOT1|MT1B|MT1F|MT1G|MT1H|MT1M|MT2A|MT3|NPC1|SOD1|SPARC|STAR|HAAO|MT1HL1	-8.53504	-5.8129	3
GO Biological Processes	GO:0010043	response to zinc ion	ALAD|ASS1|CRIP1|MT1B|MT1F|MT1G|MT1H|MT1M|MT2A|MT3|SLC30A3|HAAO|SLC30A8|MT1HL1	-7.65508	-5.07907	3
GO Biological Processes	GO:0010273	detoxification of copper ion	MT1B|MT1F|MT1G|MT1H|MT1M|MT2A|MT3|MT1HL1	-7.50689	-4.99783	3
GO Biological Processes	GO:1990169	stress response to copper ion	MT1B|MT1F|MT1G|MT1H|MT1M|MT2A|MT3|MT1HL1	-7.50689	-4.99783	3
GO Biological Processes	GO:0061687	detoxification of inorganic compound	MT1B|MT1F|MT1G|MT1H|MT1M|MT2A|MT3|MT1HL1	-7.22136	-4.75449	3
GO Biological Processes	GO:0006882	cellular zinc ion homeostasis	MT1B|MT1F|MT1G|MT1H|MT1M|MT2A|MT3|SLC30A3|SLC39A4|SLC30A8|MT1HL1	-7.03637	-4.58691	3
GO Biological Processes	GO:0097501	stress response to metal ion	MT1B|MT1F|MT1G|MT1H|MT1M|MT2A|MT3|MT1HL1	-6.96064	-4.52481	3
GO Biological Processes	GO:0071276	cellular response to cadmium ion	CYBB|MT1B|MT1F|MT1G|MT1H|MT1M|MT2A|MT3|SOD1|STAR|MT1HL1	-6.89903	-4.4851	3
GO Biological Processes	GO:0055069	zinc ion homeostasis	MT1B|MT1F|MT1G|MT1H|MT1M|MT2A|MT3|SLC30A3|SLC39A4|SLC30A8|MT1HL1	-6.7665	-4.38015	3
GO Biological Processes	GO:0071294	cellular response to zinc ion	MT1B|MT1F|MT1G|MT1H|MT1M|MT2A|MT3|MT1HL1	-5.74875	-3.45797	3
GO Biological Processes	GO:0071241	cellular response to inorganic substance	ALAD|BAD|CEBPA|CYBB|FBP1|MT1B|MT1F|MT1G|MT1H|MT1M|MT2A|MT3|PTGS2|SOD1|STAR|TFAP2A|TRAF2|CACNA1H|RASA4|SYT17|SYT13|SYT15|MT1HL1|RASA4B	-5.27987	-3.06971	3
GO Biological Processes	GO:0071248	cellular response to metal ion	ALAD|CEBPA|CYBB|FBP1|MT1B|MT1F|MT1G|MT1H|MT1M|MT2A|MT3|PTGS2|SOD1|STAR|TFAP2A|CACNA1H|RASA4|SYT17|SYT13|SYT15|MT1HL1|RASA4B	-5.11535	-2.94351	3
GO Biological Processes	GO:0046688	response to copper ion	LOXL2|MT1B|MT1F|MT1G|MT1H|MT1M|MT2A|MT3|SOD1|MT1HL1	-5.06171	-2.90447	3
GO Biological Processes	GO:0071280	cellular response to copper ion	MT1B|MT1F|MT1G|MT1H|MT1M|MT2A|MT3|MT1HL1	-4.89908	-2.78239	3
GO Biological Processes	GO:0046916	cellular transition metal ion homeostasis	MT1B|MT1F|MT1G|MT1H|MT1M|MT2A|MT3|SOD1|SLC30A3|SLC39A4|CYBRD1|COX19|SLC30A8|MT1HL1	-3.95594	-2.02619	3
GO Biological Processes	GO:0055076	transition metal ion homeostasis	MT1B|MT1F|MT1G|MT1H|MT1M|MT2A|MT3|SOD1|SLC30A3|SLC39A4|STEAP4|CYBRD1|COX19|SFXN4|SLC30A8|MT1HL1	-3.93313	-2.00802	3
GO Biological Processes	GO:0009636	response to toxic substance	ABAT|ABL1|ASIC1|ALAD|ASS1|BAD|BPHL|CA3|CD36|CHKA|CHRNB2|COL1A1|CYBB|DDC|ESD|FYN|GATA3|GCH1|GOT2|GPR37|GPX3|GUCY2C|KCNK1|LEP|MGST3|MT1B|MT1F|MT1G|MT1H|MT1M|MT2A|MT3|OXCT1|PON3|PRKCE|PTGS2|SOD1|SPARC|STAR|TPO|SPHK1|TRPA1|RGN|TXNIP|ZNF277|NNT|SLC7A11|ABTB2|DUOX1|MARC2|WDR35|PDZD3|TRPM6|MT1HL1	-9.75307	-6.74195	4
GO Biological Processes	GO:0006979	response to oxidative stress	ABL1|AIF1|ALAD|BAD|CA3|CD36|CD38|COL1A1|CYBB|FYN|GCH1|GPR37|GPX3|IDH1|MT3|ND1|PRODH|PTGS2|PTPRN|SOD1|STAR|TPO|TRAF2|SPHK1|TRPA1|RGN|SGK2|ANGPTL7|TXNIP|ZNF277|PLA2R1|SLC7A11|DUOX1|SELENON|PPARGC1B|VKORC1L1	-4.18562	-2.2244	4
GO Biological Processes	GO:0045471	response to ethanol	ABAT|ALAD|BAD|CA3|CHRNB2|CYBB|FYN|GATA3|GOT2|LEP|OXCT1|PRKCE|SOD1|SPARC|STAR	-3.74111	-1.86613	4
GO Biological Processes	GO:0097305	response to alcohol	ABAT|ADCY2|ALAD|BAD|KLF9|CA3|CHRNB2|CYBB|FDX1|FYN|GATA3|GOT2|HSD3B1|HSD3B2|LEP|OXCT1|PPARG|PRKCE|SOD1|SPARC|STAR|TGFBR3	-3.68347	-1.82266	4
GO Biological Processes	GO:0046677	response to antibiotic	ABAT|ABL1|ADCY2|ALAD|BAD|CA3|CHRNB2|COL1A1|CRIP1|CYBB|FDX1|FYN|GATA3|GOT2|GPR37|LEP|OXCT1|PRKCE|SLC1A3|SOD1|SPARC|STAR|AOC3|SPHK1|TRPA1|TXNIP|ZNF277	-3.4848	-1.68443	4
GO Biological Processes	GO:0000302	response to reactive oxygen species	ABL1|BAD|CD36|COL1A1|FYN|GCH1|GPR37|MT3|PTPRN|SOD1|STAR|TRAF2|SPHK1|TRPA1|RGN|TXNIP|ZNF277|PPARGC1B	-2.24941	-0.812081	4
GO Biological Processes	GO:0018958	phenol-containing compound metabolic process	ABAT|AKR1B1|CHRNB2|DDC|GATA3|GCH1|GPR37|CITED1|PAH|STAR|SULT1A2|SULT1A1|SULT1A3|TGFB2|TPO|HAND2|ZEB2|SLC7A11|GCNT4|DUOX1|SULT1A4	-9.38304	-6.43905	5
GO Biological Processes	GO:0006584	catecholamine metabolic process	ABAT|AKR1B1|CHRNB2|DDC|GATA3|GCH1|GPR37|PAH|SULT1A2|SULT1A1|SULT1A3|TGFB2|HAND2|SULT1A4	-7.76652	-5.15833	5
GO Biological Processes	GO:0009712	catechol-containing compound metabolic process	ABAT|AKR1B1|CHRNB2|DDC|GATA3|GCH1|GPR37|PAH|SULT1A2|SULT1A1|SULT1A3|TGFB2|HAND2|SULT1A4	-7.76652	-5.15833	5
GO Biological Processes	GO:0046189	phenol-containing compound biosynthetic process	DDC|GATA3|GCH1|GPR37|CITED1|PAH|TGFB2|HAND2|ZEB2|SLC7A11	-5.15515	-2.96449	5
GO Biological Processes	GO:0009713	catechol-containing compound biosynthetic process	DDC|GATA3|GCH1|GPR37|PAH|TGFB2|HAND2	-4.9525	-2.82143	5
GO Biological Processes	GO:0042423	catecholamine biosynthetic process	DDC|GATA3|GCH1|GPR37|PAH|TGFB2|HAND2	-4.9525	-2.82143	5
GO Biological Processes	GO:0097164	ammonium ion metabolic process	ABAT|ACHE|AKR1B1|BCHE|CHKA|CHRNB2|DDC|FABP5|GCH1|GPR37|ODC1|SHMT1|SULT1A3|TGFB2|SPHK1|SMPDL3A|CHPT1|SLC44A4|AZIN2|MBOAT2|SGPP2	-4.02642	-2.09198	5
GO Biological Processes	GO:0042417	dopamine metabolic process	ABAT|CHRNB2|DDC|GCH1|GPR37|SULT1A3|TGFB2	-3.10302	-1.41026	5
GO Biological Processes	GO:0042416	dopamine biosynthetic process	DDC|GCH1|GPR37|TGFB2	-3.01694	-1.34142	5
GO Biological Processes	GO:0042737	drug catabolic process	ACAT1|ACHE|ALDH3B2|AMPD3|CTBS|CYP2D7|CYP2D6|CYP2J2|CYP3A4|CYP3A5|GPX3|MT3|OXCT1|PAH|SULT1A2|SULT1A1|SULT1A3|TPO|SDS|QPRT|NNT|SULT1C4|DUOX1|NPL|SDSL	-9.33915	-6.41864	6
GO Biological Processes	GO:0016999	antibiotic metabolic process	ADH1A|ADH1B|ADH1C|ALDH3B2|AKR1B1|CYBB|ESD|FYN|GPX3|HAL|IDH1|MT3|SOD1|STAR|SULT1A2|SULT1A1|SULT1A3|TPO|NNT|SULT1C4|DUOX1|NPL|ACSS1|MDH1B|ACOD1	-8.88773	-6.06868	6
GO Biological Processes	GO:0017001	antibiotic catabolic process	ALDH3B2|ESD|GPX3|MT3|SULT1A2|SULT1A1|SULT1A3|TPO|NNT|SULT1C4|DUOX1|NPL	-5.60693	-3.34216	6
GO Biological Processes	GO:0051187	cofactor catabolic process	ACAT1|AMBP|CBR3|GPX3|MT3|TPO|NNT|DUOX1|GGT6	-2.83438	-1.21581	6
GO Biological Processes	GO:0042743	hydrogen peroxide metabolic process	CYBB|FYN|GPX3|MT3|SOD1|TPO|NNT|DUOX1	-2.74169	-1.14694	6
GO Biological Processes	GO:0042744	hydrogen peroxide catabolic process	GPX3|MT3|TPO|NNT|DUOX1	-2.08598	-0.706264	6
GO Biological Processes	GO:0010817	regulation of hormone levels	ABAT|ACHE|ADH1A|ADH1B|ADH1C|AGT|AKR1B1|ARRB1|BAD|CASR|CD38|CPE|CRABP1|CTSZ|CYP3A4|CYP11A1|CYP19A1|FDX1|FGG|GALR1|GATA3|HSD3B1|HSD3B2|HSD11B2|LEP|NMB|NOS2|CCN3|OXCT1|PON3|PRKCA|PRKCE|PSMD9|PTPRN|STAR|SULT1A1|TFAP2B|TPO|TTR|VDR|ALDH1A2|CACNA1H|AIMP1|DHRS9|GCNT4|DUOX1|WNT4|CLTRN|SCPEP1|SLC44A4|C1QTNF1|SLC30A8|SDR16C5	-9.25988	-6.3722	7
GO Biological Processes	GO:0042445	hormone metabolic process	ACHE|ADH1A|ADH1B|ADH1C|AKR1B1|CPE|CRABP1|CTSZ|CYP3A4|CYP11A1|CYP19A1|FDX1|GATA3|HSD3B1|HSD3B2|HSD11B2|LEP|PON3|STAR|SULT1A1|TPO|TTR|VDR|ALDH1A2|CACNA1H|DHRS9|GCNT4|DUOX1|WNT4|SCPEP1|SLC44A4|SDR16C5	-9.24924	-6.3722	7
GO Biological Processes	GO:0034754	cellular hormone metabolic process	ADH1A|ADH1B|ADH1C|AKR1B1|CRABP1|CYP3A4|CYP11A1|CYP19A1|FDX1|HSD3B1|HSD3B2|STAR|SULT1A1|TTR|ALDH1A2|CACNA1H|DHRS9|WNT4|SCPEP1|SDR16C5	-7.18021	-4.72131	7
GO Biological Processes	GO:0042446	hormone biosynthetic process	AKR1B1|CYP3A4|CYP11A1|CYP19A1|FDX1|HSD3B1|HSD3B2|HSD11B2|STAR|TPO|VDR|CACNA1H|DUOX1|WNT4|SLC44A4	-5.84904	-3.54741	7
GO Biological Processes	GO:0008207	C21-steroid hormone metabolic process	AKR1B1|CYP11A1|FDX1|HSD3B1|HSD3B2|STAR|CACNA1H|DHRS9|WNT4	-4.65758	-2.5689	7
GO Biological Processes	GO:0008211	glucocorticoid metabolic process	CYP11A1|HSD3B1|HSD3B2|HSD11B2|STAR|CACNA1H|WNT4	-4.39684	-2.36784	7
GO Biological Processes	GO:0006704	glucocorticoid biosynthetic process	CYP11A1|HSD3B1|HSD3B2|HSD11B2|CACNA1H|WNT4	-4.3132	-2.30984	7
GO Biological Processes	GO:0006700	C21-steroid hormone biosynthetic process	AKR1B1|CYP11A1|FDX1|STAR|CACNA1H|WNT4	-3.3384	-1.59551	7
GO Biological Processes	GO:0008209	androgen metabolic process	CYP3A4|CYP19A1|HSD3B1|HSD3B2|DHRS9|WNT4	-3.15408	-1.45724	7
GO Biological Processes	GO:0006705	mineralocorticoid biosynthetic process	HSD3B1|HSD3B2|CACNA1H|WNT4	-2.8711	-1.23887	7
GO Biological Processes	GO:0008212	mineralocorticoid metabolic process	HSD3B1|HSD3B2|CACNA1H|WNT4	-2.8711	-1.23887	7
GO Biological Processes	GO:0061370	testosterone biosynthetic process	CYP19A1|STAR|WNT4	-2.70763	-1.12537	7
GO Biological Processes	GO:1902644	tertiary alcohol metabolic process	AKR1B1|CYP11A1|CACNA1H|WNT4	-2.21979	-0.791159	7
GO Biological Processes	GO:0034650	cortisol metabolic process	CYP11A1|CACNA1H|WNT4	-2.21155	-0.791159	7
GO Biological Processes	GO:0006702	androgen biosynthetic process	HSD3B1|HSD3B2|WNT4	-2.0862	-0.706264	7
GO Biological Processes	GO:0034308	primary alcohol metabolic process	ADH1A|ADH1B|ADH1C|ALDH3B2|AKR1B1|CHKA|CYP11A1|SULT1A2|SULT1A1|SULT1A3|TTR|ALDH1A2|CACNA1H|DHRS9|SULT1C4|WNT4|ACSS1|SDR16C5	-8.90982	-6.07229	8
GO Biological Processes	GO:0006067	ethanol metabolic process	ADH1A|ADH1B|ADH1C|ALDH3B2|SULT1A2|SULT1A1|SULT1A3|SULT1C4|ACSS1	-7.32969	-4.84643	8
GO Biological Processes	GO:0006721	terpenoid metabolic process	ADH1A|ADH1B|ADH1C|AKR1B1|CRABP1|CYP2D6|CYP3A4|GPC5|LPL|STAR|TTR|ALDH1A2|DHRS9|SCPEP1|SDR16C5	-4.40989	-2.37795	8
GO Biological Processes	GO:0042573	retinoic acid metabolic process	ADH1A|ADH1B|ADH1C|CRABP1|ALDH1A2|DHRS9|SCPEP1	-4.27578	-2.27517	8
GO Biological Processes	GO:0006720	isoprenoid metabolic process	ADH1A|ADH1B|ADH1C|AKR1B1|CRABP1|CYP2D6|CYP3A4|GPC5|LPL|STAR|TTR|DPM2|ALDH1A2|DHRS9|SCPEP1|SDR16C5	-4.16671	-2.208	8
GO Biological Processes	GO:0016101	diterpenoid metabolic process	ADH1A|ADH1B|ADH1C|AKR1B1|CRABP1|GPC5|LPL|STAR|TTR|ALDH1A2|DHRS9|SCPEP1|SDR16C5	-3.76854	-1.8831	8
GO Biological Processes	GO:0042572	retinol metabolic process	ADH1A|ADH1B|ADH1C|TTR|ALDH1A2|DHRS9|SDR16C5	-3.48401	-1.68443	8
GO Biological Processes	GO:0001523	retinoid metabolic process	ADH1A|ADH1B|ADH1C|AKR1B1|CRABP1|GPC5|LPL|TTR|ALDH1A2|DHRS9|SCPEP1|SDR16C5	-3.44887	-1.66875	8
GO Biological Processes	GO:0006069	ethanol oxidation	ADH1A|ADH1B|ADH1C|ACSS1	-3.01694	-1.34142	8
GO Biological Processes	GO:0042133	neurotransmitter metabolic process	ABAT|ACHE|AGT|AIF1|ASS1|BCHE|CD36|CHKA|CX3CR1|DDC|GCH1|SMAD3|NOS2|PAH|PTGS2|SHMT1|SLC1A3|SLC22A2|SPR|RGN|SDS|WDR35|SLC44A4|SDSL|PRIMA1	-8.76405	-5.96272	9
GO Biological Processes	GO:0042136	neurotransmitter biosynthetic process	ABAT|ACHE|AGT|AIF1|ASS1|CD36|CX3CR1|DDC|GCH1|SMAD3|NOS2|PAH|PTGS2|SHMT1|SLC1A3|SLC22A2|SPR|RGN|WDR35|SLC44A4	-8.26794	-5.58719	9
GO Biological Processes	GO:0072593	reactive oxygen species metabolic process	AGT|AIF1|ASS1|CD36|CX3CR1|CYBB|FYN|IFI6|GCH1|GPX3|LEP|SMAD3|MT3|ND2|NDUFS3|NOS2|PON3|PRCP|PTGS2|SOD1|SPR|TFAP2A|TPO|RGN|PLA2R1|NNT|DUOX1|WDR35|ACOD1	-5.53977	-3.28003	9
GO Biological Processes	GO:0001505	regulation of neurotransmitter levels	ABAT|ASIC1|ACHE|AGT|AIF1|ASS1|BCHE|CD36|CHKA|CHRNB2|CX3CR1|DDC|GCH1|KCNC4|SMAD3|NOS2|PAH|PTGS2|SHMT1|SLC1A1|SLC1A3|SLC22A2|SPR|RGN|SNPH|SDS|SLC7A11|SYT17|WDR35|SLC44A4|SDSL|PRIMA1	-4.90278	-2.78239	9
GO Biological Processes	GO:1903409	reactive oxygen species biosynthetic process	AGT|AIF1|ASS1|CD36|CX3CR1|CYBB|FYN|GCH1|SMAD3|NOS2|PTGS2|SOD1|SPR|RGN|DUOX1|WDR35	-4.68478	-2.58933	9
GO Biological Processes	GO:2001057	reactive nitrogen species metabolic process	AGT|AIF1|ASS1|CD36|CX3CR1|GCH1|SMAD3|NOS2|PTGS2|SPR|RGN|MARC2|WDR35	-4.62645	-2.54446	9
GO Biological Processes	GO:0006809	nitric oxide biosynthetic process	AGT|AIF1|ASS1|CD36|CX3CR1|GCH1|SMAD3|NOS2|PTGS2|SPR|RGN|WDR35	-4.35158	-2.33984	9
GO Biological Processes	GO:0046209	nitric oxide metabolic process	AGT|AIF1|ASS1|CD36|CX3CR1|GCH1|SMAD3|NOS2|PTGS2|SPR|RGN|WDR35	-4.12669	-2.17295	9
GO Biological Processes	GO:2000377	regulation of reactive oxygen species metabolic process	AGT|AIF1|ASS1|CD36|CX3CR1|FYN|GCH1|LEP|SMAD3|MT3|PON3|PRCP|PTGS2|SOD1|TFAP2A|RGN|NNT|WDR35|ACOD1	-3.61797	-1.77089	9
GO Biological Processes	GO:0045428	regulation of nitric oxide biosynthetic process	AGT|AIF1|ASS1|CD36|CX3CR1|SMAD3|PTGS2|RGN|WDR35	-2.97627	-1.31357	9
GO Biological Processes	GO:2000379	positive regulation of reactive oxygen species metabolic process	AGT|AIF1|ASS1|CD36|LEP|SMAD3|PTGS2|SOD1|RGN|NNT|ACOD1	-2.67135	-1.09946	9
GO Biological Processes	GO:1903426	regulation of reactive oxygen species biosynthetic process	AGT|AIF1|ASS1|CD36|CX3CR1|FYN|SMAD3|PTGS2|RGN|WDR35	-2.24301	-0.807178	9
GO Biological Processes	GO:0045429	positive regulation of nitric oxide biosynthetic process	AGT|AIF1|ASS1|CD36|SMAD3|PTGS2	-2.21577	-0.791159	9
GO Biological Processes	GO:1904407	positive regulation of nitric oxide metabolic process	AGT|AIF1|ASS1|CD36|SMAD3|PTGS2	-2.21577	-0.791159	9
GO Biological Processes	GO:0006805	xenobiotic metabolic process	NAT1|NAT2|BCHE|BPHL|CBR3|CYP3A7|CYP2D7|CYP2D6|CYP2J2|CYP3A4|CYP3A5|CYB5R3|FMO1|MGST3|PON3|STAR|SULT1A2|SULT1A1|SULT1A3|AOC3|MARC2|CMBL	-8.70034	-5.93244	10
GO Biological Processes	GO:0071466	cellular response to xenobiotic stimulus	NAT1|NAT2|AIF1|ASS1|BCHE|BPHL|CACNA1S|CBR3|CYP3A7|CYP2D7|CYP2D6|CYP2J2|CYP3A4|CYP3A5|CYB5R3|FMO1|MGST3|PON3|STAR|SULT1A2|SULT1A1|SULT1A3|AOC3|MARC2|SMYD3|CMBL	-8.06955	-5.41435	10
GO Biological Processes	GO:0009410	response to xenobiotic stimulus	NAT1|NAT2|ABAT|ASIC1|AIF1|ASS1|BCHE|BPHL|CACNA1S|CBR3|CHRNB2|CYP3A7|CYP2D7|CYP2D6|CYP2J2|CYP3A4|CYP3A5|CYB5R3|FMO1|GOT2|MGST3|PON3|PPARG|PRKCE|SOD1|STAR|SULT1A2|SULT1A1|SULT1A3|AOC3|MARC2|SMYD3|CMBL	-7.27555	-4.80056	10
GO Biological Processes	GO:0043062	extracellular structure organization	ABL1|AGT|CD36|COL1A1|COL1A2|COL3A1|COL5A1|CTSL|DPT|ELF3|ENG|FBLN2|FGG|ICAM4|IHH|LOXL2|LPL|SMAD3|MMP13|MMP19|TNFRSF11B|PLOD1|SOAT1|SPARC|SPINT1|TGFB2|TGFBI|TNXB|TTR|ADAMTS2|ABCG1|MMP24|GREM1|ZDHHC8|COL5A3|CSGALNACT1|MMP25|SCUBE1|ANTXR1|LOXL3|EGFLAM|CCDC80|MPZL3|COL28A1	-8.09919	-5.43141	11
GO Biological Processes	GO:0030198	extracellular matrix organization	ABL1|AGT|COL1A1|COL1A2|COL3A1|COL5A1|CTSL|DPT|ELF3|ENG|FBLN2|FGG|ICAM4|IHH|LOXL2|SMAD3|MMP13|MMP19|TNFRSF11B|PLOD1|SPARC|SPINT1|TGFB2|TGFBI|TNXB|TTR|ADAMTS2|MMP24|GREM1|COL5A3|CSGALNACT1|MMP25|SCUBE1|ANTXR1|LOXL3|EGFLAM|CCDC80|MPZL3|COL28A1	-7.49667	-4.99638	11
GO Biological Processes	GO:0030199	collagen fibril organization	COL1A1|COL1A2|COL3A1|COL5A1|DPT|LOXL2|PLOD1|TGFB2|TNXB|ADAMTS2|GREM1|COL5A3|LOXL3	-6.94475	-4.51634	11
GO Biological Processes	GO:0098771	inorganic ion homeostasis	ABL1|AGT|ANK2|ATP12A|CASR|CD4|CD36|CD38|CKB|CMKLR1|CX3CR1|EDNRB|FYN|GALR1|GNA15|GOT1|GRN|HEXB|SMAD3|MT1B|MT1F|MT1G|MT1H|MT1M|MT2A|MT3|NMB|PKHD1|PRKCE|PTH1R|SCNN1A|SCNN1G|CCL14|CCL15|CCL23|SLC4A3|SOD1|TFAP2B|VDR|SLC30A3|TRPA1|RGN|HERPUD1|PLCH1|ATP6V0A4|ATP6V1H|SLC39A4|CCL28|SELENON|TMPRSS3|SLC26A6|RIC3|STEAP4|CYBRD1|GPR157|TMEM175|COX19|C1QTNF1|SFXN4|SLC30A8|ATP6V0D2|MCOLN2|MT1HL1	-7.75264	-5.15544	12
GO Biological Processes	GO:0006873	cellular ion homeostasis	ABL1|AGT|ANK2|ATP12A|CASR|CD4|CD36|CD38|CKB|CMKLR1|CX3CR1|EDNRB|FYN|GALR1|GNA15|GOT1|GRN|HEXB|SMAD3|MT1B|MT1F|MT1G|MT1H|MT1M|MT2A|MT3|NMB|PKHD1|PRKCE|PTH1R|CCL14|CCL15|CCL23|SLC4A3|SOD1|VDR|SLC30A3|TRPA1|RGN|HERPUD1|PLCH1|ATP6V0A4|ATP6V1H|SLC39A4|CCL28|SELENON|TMPRSS3|SLC26A6|RIC3|CYBRD1|GPR157|TMEM175|COX19|C1QTNF1|SLC30A8|ATP6V0D2|MCOLN2|MT1HL1	-7.69494	-5.10847	12
GO Biological Processes	GO:0055080	cation homeostasis	ABL1|AGT|ANK2|ATP12A|CASR|CD4|CD36|CD38|CMKLR1|CX3CR1|EDNRB|FYN|GALR1|GNA15|GOT1|GRN|HEXB|SMAD3|MT1B|MT1F|MT1G|MT1H|MT1M|MT2A|MT3|NMB|PKHD1|PRKCE|PTH1R|SCNN1A|SCNN1G|CCL14|CCL15|CCL23|SLC4A3|SOD1|TFAP2B|VDR|SLC30A3|TRPA1|RGN|HERPUD1|PLCH1|ATP6V0A4|ATP6V1H|SLC39A4|CCL28|SELENON|TMPRSS3|SLC26A6|RIC3|STEAP4|CYBRD1|GPR157|TMEM175|COX19|C1QTNF1|SFXN4|SLC30A8|ATP6V0D2|MCOLN2|MT1HL1	-7.62023	-5.06408	12
GO Biological Processes	GO:0030003	cellular cation homeostasis	ABL1|AGT|ANK2|ATP12A|CASR|CD4|CD36|CD38|CMKLR1|CX3CR1|EDNRB|FYN|GALR1|GNA15|GOT1|GRN|HEXB|SMAD3|MT1B|MT1F|MT1G|MT1H|MT1M|MT2A|MT3|NMB|PKHD1|PRKCE|PTH1R|CCL14|CCL15|CCL23|SLC4A3|SOD1|VDR|SLC30A3|TRPA1|RGN|HERPUD1|PLCH1|ATP6V0A4|ATP6V1H|SLC39A4|CCL28|SELENON|TMPRSS3|SLC26A6|RIC3|CYBRD1|GPR157|TMEM175|COX19|C1QTNF1|SLC30A8|ATP6V0D2|MCOLN2|MT1HL1	-7.58523	-5.03918	12
GO Biological Processes	GO:0055065	metal ion homeostasis	ABL1|AGT|ANK2|ATP12A|CASR|CD4|CD36|CD38|CMKLR1|CX3CR1|EDNRB|FYN|GALR1|GNA15|GOT1|HEXB|SMAD3|MT1B|MT1F|MT1G|MT1H|MT1M|MT2A|MT3|NMB|PKHD1|PRKCE|PTH1R|SCNN1A|SCNN1G|CCL14|CCL15|CCL23|SOD1|TFAP2B|VDR|SLC30A3|TRPA1|RGN|HERPUD1|PLCH1|SLC39A4|CCL28|SELENON|TMPRSS3|RIC3|STEAP4|CYBRD1|GPR157|COX19|C1QTNF1|SFXN4|SLC30A8|MCOLN2|MT1HL1	-6.71867	-4.35183	12
GO Biological Processes	GO:0072503	cellular divalent inorganic cation homeostasis	ABL1|AGT|ANK2|CASR|CD4|CD36|CD38|CMKLR1|CX3CR1|EDNRB|FYN|GALR1|GNA15|GOT1|HEXB|SMAD3|MT1B|MT1F|MT1G|MT1H|MT1M|MT2A|MT3|NMB|PKHD1|PRKCE|PTH1R|CCL14|CCL15|CCL23|VDR|SLC30A3|TRPA1|RGN|HERPUD1|PLCH1|SLC39A4|CCL28|SELENON|RIC3|GPR157|C1QTNF1|SLC30A8|MCOLN2|MT1HL1	-6.71858	-4.35183	12
GO Biological Processes	GO:0006875	cellular metal ion homeostasis	ABL1|AGT|ANK2|ATP12A|CASR|CD4|CD36|CD38|CMKLR1|CX3CR1|EDNRB|FYN|GALR1|GNA15|GOT1|HEXB|SMAD3|MT1B|MT1F|MT1G|MT1H|MT1M|MT2A|MT3|NMB|PKHD1|PRKCE|PTH1R|CCL14|CCL15|CCL23|SOD1|VDR|SLC30A3|TRPA1|RGN|HERPUD1|PLCH1|SLC39A4|CCL28|SELENON|TMPRSS3|RIC3|CYBRD1|GPR157|COX19|C1QTNF1|SLC30A8|MCOLN2|MT1HL1	-6.61202	-4.25161	12
GO Biological Processes	GO:0072507	divalent inorganic cation homeostasis	ABL1|AGT|ANK2|CASR|CD4|CD36|CD38|CMKLR1|CX3CR1|EDNRB|FYN|GALR1|GNA15|GOT1|HEXB|SMAD3|MT1B|MT1F|MT1G|MT1H|MT1M|MT2A|MT3|NMB|PKHD1|PRKCE|PTH1R|CCL14|CCL15|CCL23|TFAP2B|VDR|SLC30A3|TRPA1|RGN|HERPUD1|PLCH1|SLC39A4|CCL28|SELENON|RIC3|GPR157|C1QTNF1|SLC30A8|MCOLN2|MT1HL1	-6.60219	-4.24803	12
GO Biological Processes	GO:0055074	calcium ion homeostasis	ABL1|AGT|ANK2|CASR|CD4|CD36|CD38|CMKLR1|CX3CR1|EDNRB|FYN|GALR1|GNA15|GOT1|HEXB|SMAD3|NMB|PKHD1|PRKCE|PTH1R|CCL14|CCL15|CCL23|TFAP2B|VDR|TRPA1|RGN|HERPUD1|PLCH1|CCL28|SELENON|RIC3|GPR157|C1QTNF1|MCOLN2	-3.524	-1.70314	12
GO Biological Processes	GO:0006874	cellular calcium ion homeostasis	ABL1|AGT|ANK2|CASR|CD4|CD36|CD38|CMKLR1|CX3CR1|EDNRB|FYN|GALR1|GNA15|GOT1|HEXB|SMAD3|NMB|PKHD1|PRKCE|PTH1R|CCL14|CCL15|CCL23|VDR|TRPA1|RGN|HERPUD1|PLCH1|CCL28|SELENON|RIC3|GPR157|C1QTNF1|MCOLN2	-3.4514	-1.66875	12
GO Biological Processes	GO:0007204	positive regulation of cytosolic calcium ion concentration	ABL1|AGT|ANK2|CD4|CD36|CD38|CMKLR1|CX3CR1|EDNRB|FYN|GALR1|GNA15|NMB|PRKCE|PTH1R|TRPA1|PLCH1|CCL28|SELENON|RIC3|GPR157|C1QTNF1|MCOLN2	-2.35589	-0.886016	12
GO Biological Processes	GO:0051480	regulation of cytosolic calcium ion concentration	ABL1|AGT|ANK2|CD4|CD36|CD38|CMKLR1|CX3CR1|EDNRB|FYN|GALR1|GNA15|GOT1|SMAD3|NMB|PRKCE|PTH1R|TRPA1|PLCH1|CCL28|SELENON|RIC3|GPR157|C1QTNF1|MCOLN2	-2.32988	-0.868602	12
GO Biological Processes	GO:0044282	small molecule catabolic process	ABAT|ACACB|ACAT1|ALDH3B2|BAD|CBR3|ENTPD1|CRABP1|ESD|GOT1|GOT2|HAL|HEXB|LEP|MT3|NOS2|OAT|OXCT1|PAH|PGAM2|PGM1|PON3|PRODH|SHMT1|SULT1A2|SULT1A1|SULT1A3|TKTL1|ACOX3|SYNJ2|SLC25A17|FUT9|SDS|QPRT|HAAO|INPP5J|SULT1C4|CRYL1|MIOX|NPL|LONP2|SDSL|GALM|ENTPD8	-7.56076	-5.02425	13
GO Biological Processes	GO:0043648	dicarboxylic acid metabolic process	ASS1|CPOX|GOT1|GOT2|HAL|IDH1|OAT|PRODH|SHMT1|SLC1A3|STAR|QPRT|HAAO|SLC7A11|MDH1B	-4.55087	-2.48194	13
GO Biological Processes	GO:0006536	glutamate metabolic process	CPOX|GOT1|GOT2|HAL|OAT|PRODH|SLC1A3|SLC7A11	-3.81473	-1.91037	13
GO Biological Processes	GO:0016054	organic acid catabolic process	ABAT|ACACB|ACAT1|CRABP1|GOT1|GOT2|HAL|HEXB|LEP|NOS2|OAT|PAH|PON3|PRODH|SHMT1|ACOX3|SLC25A17|SDS|QPRT|HAAO|CRYL1|NPL|LONP2|SDSL	-3.55352	-1.72376	13
GO Biological Processes	GO:0046395	carboxylic acid catabolic process	ABAT|ACACB|ACAT1|CRABP1|GOT1|GOT2|HAL|HEXB|LEP|NOS2|OAT|PAH|PON3|PRODH|SHMT1|ACOX3|SLC25A17|SDS|QPRT|HAAO|CRYL1|NPL|LONP2|SDSL	-3.55352	-1.72376	13
GO Biological Processes	GO:1901605	alpha-amino acid metabolic process	ACAT1|ASS1|CKB|CPOX|GOT1|GOT2|HAL|NOS2|OAT|ODC1|PAH|PLOD1|PRODH|SHMT1|SLC1A3|SDS|HAAO|SLC7A11|AZIN2|SDSL|P4HA3	-3.47291	-1.68358	13
GO Biological Processes	GO:0006520	cellular amino acid metabolic process	ABAT|ACAT1|ASS1|BPHL|CKB|CPOX|DDC|GOT1|GOT2|HAL|NOS2|OAT|ODC1|PAH|PLOD1|PRODH|PSMD9|SHMT1|SLC1A3|AIMP1|FARSB|SDS|HAAO|SLC7A11|OAZ3|RIMKLB|AZIN2|SDSL|P4HA3	-3.26995	-1.54198	13
GO Biological Processes	GO:1901606	alpha-amino acid catabolic process	ACAT1|GOT1|GOT2|HAL|NOS2|OAT|PAH|PRODH|SHMT1|SDS|HAAO|SDSL	-3.01065	-1.33643	13
GO Biological Processes	GO:0009064	glutamine family amino acid metabolic process	ASS1|CPOX|GOT1|GOT2|HAL|NOS2|OAT|PRODH|SLC1A3|SLC7A11	-2.93751	-1.28726	13
GO Biological Processes	GO:0009063	cellular amino acid catabolic process	ABAT|ACAT1|GOT1|GOT2|HAL|NOS2|OAT|PAH|PRODH|SHMT1|SDS|HAAO|SDSL	-2.86301	-1.23424	13
GO Biological Processes	GO:0008652	cellular amino acid biosynthetic process	ABAT|ASS1|GOT1|GOT2|OAT|PAH|PLOD1|SHMT1|SLC1A3|RIMKLB	-2.6553	-1.08544	13
GO Biological Processes	GO:0043650	dicarboxylic acid biosynthetic process	GOT1|GOT2|SLC1A3|HAAO	-2.61795	-1.06214	13
GO Biological Processes	GO:0006107	oxaloacetate metabolic process	GOT1|GOT2|MDH1B	-2.51655	-0.987533	13
GO Biological Processes	GO:0009065	glutamine family amino acid catabolic process	GOT1|GOT2|NOS2|OAT|PRODH	-2.34061	-0.876149	13
GO Biological Processes	GO:1901607	alpha-amino acid biosynthetic process	ASS1|GOT1|GOT2|OAT|PAH|PLOD1|SHMT1|SLC1A3	-2.21888	-0.791159	13
GO Biological Processes	GO:0006531	aspartate metabolic process	ASS1|GOT1|GOT2	-2.0862	-0.706264	13
GO Biological Processes	GO:0098754	detoxification	CD36|ESD|GCH1|GPX3|MGST3|MT1B|MT1F|MT1G|MT1H|MT1M|MT2A|MT3|PON3|PTGS2|SOD1|TPO|RGN|NNT|DUOX1|MARC2|MT1HL1	-7.38736	-4.89567	14
GO Biological Processes	GO:0006801	superoxide metabolic process	AGT|CD36|CYBB|GCH1|MT3|NOS2|PON3|SOD1|RGN|DUOX1	-3.30749	-1.57212	14
GO Biological Processes	GO:1990748	cellular detoxification	CD36|ESD|GCH1|GPX3|MGST3|MT3|PTGS2|SOD1|TPO|RGN|NNT|DUOX1	-2.79935	-1.19226	14
GO Biological Processes	GO:0097237	cellular response to toxic substance	ABL1|BAD|CD36|CYBB|ESD|GCH1|GPR37|GPX3|MGST3|MT3|PRKCE|PTGS2|SOD1|TPO|SPHK1|RGN|ZNF277|NNT|ABTB2|DUOX1	-2.6915	-1.11481	14
GO Biological Processes	GO:0090322	regulation of superoxide metabolic process	AGT|CD36|GCH1|PON3|SOD1|RGN	-2.6228	-1.06303	14
GO Biological Processes	GO:0098869	cellular oxidant detoxification	CD36|GCH1|GPX3|MGST3|MT3|PTGS2|SOD1|TPO|RGN|NNT|DUOX1	-2.60283	-1.05193	14
GO Biological Processes	GO:0019430	removal of superoxide radicals	CD36|GCH1|MT3|SOD1|RGN	-2.56488	-1.01883	14
GO Biological Processes	GO:0071450	cellular response to oxygen radical	CD36|GCH1|MT3|SOD1|RGN	-2.41177	-0.919162	14
GO Biological Processes	GO:0071451	cellular response to superoxide	CD36|GCH1|MT3|SOD1|RGN	-2.41177	-0.919162	14
GO Biological Processes	GO:0000303	response to superoxide	CD36|GCH1|MT3|SOD1|RGN	-2.20773	-0.790226	14
GO Biological Processes	GO:0000305	response to oxygen radical	CD36|GCH1|MT3|SOD1|RGN	-2.14556	-0.744953	14
GO Biological Processes	GO:0051341	regulation of oxidoreductase activity	ABL1|AGT|GCH1|LEP|MT3|SPR|VDR|AOC3|RGN|NOD1	-2.00883	-0.651179	14
GO Biological Processes	GO:0008610	lipid biosynthetic process	ACACB|ACHE|ALDH3B2|AKR1B1|ALOX15B|ALPI|CHKA|CYP2D6|CYP3A4|CYP11A1|CYP19A1|CYB5R3|FABP5|FDX1|HEXB|HSD3B1|HSD3B2|HSD11B2|IDH1|LEP|LPL|PIGA|PIGH|PLD2|PLP1|PTGS2|SCD|SOD1|STAR|TM7SF2|VDR|PIP5K1B|PIK3R3|ABCB11|DPM2|ALDH1A2|SYNJ2|SPHK1|CACNA1H|RGN|LARGE1|CYP7B1|PTGES|ABCG1|DHRS9|INPP5J|HPGDS|PGAP2|ST8SIA5|WNT4|AGPAT3|CHPT1|CWH43|SLC44A4|PITPNM3|ACSS1|MBOAT2|SGPP2	-6.9216	-4.50049	15
GO Biological Processes	GO:0090407	organophosphate biosynthetic process	ACACB|ACAT1|ACHE|ADCY2|ALPI|AMPD3|ATP5PF|CHKA|FABP5|FBP1|GCH1|GUCY2C|HEXB|IDH1|ATP8|NOS2|PGAM2|PGM1|PIGA|PIGH|PLD2|PRPSAP1|PTGS2|PTH1R|SCD|SHMT1|PIP5K1B|PIK3R3|DPM2|SYNJ2|PPIP5K1|PLCH1|QPRT|HAAO|TPK1|INPP5J|PGAP2|CRYL1|MOCOS|NAXD|AGPAT3|CHPT1|PDZD3|CWH43|HKDC1|SLC44A4|PITPNM3|ACSS1|IP6K3|CMPK2|MBOAT2|ENTPD8	-5.12211	-2.94351	15
GO Biological Processes	GO:0008654	phospholipid biosynthetic process	ACHE|ALPI|CHKA|FABP5|HEXB|IDH1|PIGA|PIGH|PLD2|PIP5K1B|PIK3R3|DPM2|SYNJ2|INPP5J|PGAP2|AGPAT3|CHPT1|CWH43|SLC44A4|PITPNM3|MBOAT2	-2.74082	-1.14694	15
GO Biological Processes	GO:0045017	glycerolipid biosynthetic process	ACHE|ALPI|CHKA|FABP5|LPL|PIGA|PIGH|PLD2|PIP5K1B|PIK3R3|DPM2|SYNJ2|RGN|INPP5J|PGAP2|AGPAT3|CHPT1|CWH43|SLC44A4|PITPNM3	-2.60953	-1.05667	15
GO Biological Processes	GO:0046474	glycerophospholipid biosynthetic process	ACHE|ALPI|CHKA|FABP5|PIGA|PIGH|PLD2|PIP5K1B|PIK3R3|DPM2|SYNJ2|INPP5J|PGAP2|AGPAT3|CHPT1|CWH43|SLC44A4|PITPNM3	-2.55305	-1.01086	15
GO Biological Processes	GO:0006506	GPI anchor biosynthetic process	PIGA|PIGH|DPM2|PGAP2|CWH43	-2.14556	-0.744953	15
GO Biological Processes	GO:0006505	GPI anchor metabolic process	PIGA|PIGH|DPM2|PGAP2|CWH43	-2.08598	-0.706264	15
GO Biological Processes	GO:0002366	leukocyte activation involved in immune response	SERPINA3|ABL1|ACPP|ALAD|AMPD3|BPI|CD36|CHI3L1|CSTB|CTSB|CTSZ|CYBB|CYB5R3|DNASE1|GPR183|FABP5|FUCA2|GATA3|GRN|HEXB|IDH1|IFNA1|IFNA2|IFNA4|IFNA5|IFNA6|IFNA7|IFNA8|IFNA10|IFNA13|IFNA14|IFNA16|IFNA17|IFNA21|IL18|LGALS9|NEU1|PGM1|PRCP|PRKCE|SELL|DYNLT1|TTR|UNG|MGAM|RASGRP1|HPSE|COTL1|GCA|ADGRE2|CALML5|APBB1IP|MMP25|LOXL3|IL33|LRG1|IL23R|SLCO4C1	-6.81695	-4.4136	16
GO Biological Processes	GO:0002263	cell activation involved in immune response	SERPINA3|ABL1|ACPP|ALAD|AMPD3|BPI|CD36|CHI3L1|CSTB|CTSB|CTSZ|CYBB|CYB5R3|DNASE1|GPR183|FABP5|FUCA2|GATA3|GRN|HEXB|IDH1|IFNA1|IFNA2|IFNA4|IFNA5|IFNA6|IFNA7|IFNA8|IFNA10|IFNA13|IFNA14|IFNA16|IFNA17|IFNA21|IL18|LGALS9|NEU1|PGM1|PRCP|PRKCE|SELL|DYNLT1|TTR|UNG|MGAM|RASGRP1|HPSE|COTL1|GCA|ADGRE2|CALML5|APBB1IP|MMP25|LOXL3|IL33|LRG1|IL23R|SLCO4C1	-6.73423	-4.35451	16
GO Biological Processes	GO:0045055	regulated exocytosis	SERPINA3|ACPP|ALAD|AMPD3|BPI|CD36|CHI3L1|CHRNB2|CSTB|CTSB|CTSZ|CYBB|CYB5R3|F5|FABP5|FGG|FUCA2|GRN|HEXB|IDH1|IGF2|ISLR|LGALS3BP|LGALS9|NEU1|PGM1|PRCP|SELL|SELP|SOD1|SPARC|DYNLT1|TGFB2|TTR|CACNA1H|CACNA1G|MGAM|SNPH|RASGRP1|ABCC4|HPSE|COTL1|GCA|ADGRE2|SYT17|CALML5|CLTRN|SYT13|MMP25|SYT15|LRG1|APOOL|SLCO4C1	-3.75548	-1.87636	16
GO Biological Processes	GO:0002274	myeloid leukocyte activation	SERPINA3|ACPP|AIF1|ALAD|AMPD3|BPI|CD36|CEBPA|CHI3L1|CSTB|CTSB|CTSZ|CYBB|CYB5R3|DNASE1|FABP5|FUCA2|GRN|HEXB|IDH1|IL18|LGALS9|MT1G|NEU1|PGM1|PRCP|PRKCE|SELL|DYNLT1|TTR|MGAM|RASGRP1|HPSE|COTL1|SHPK|GCA|ADGRE2|TLR8|CALML5|MMP25|IL33|LRG1|SLCO4C1	-3.03139	-1.35065	16
GO Biological Processes	GO:0002275	myeloid cell activation involved in immune response	SERPINA3|ACPP|ALAD|AMPD3|BPI|CD36|CHI3L1|CSTB|CTSB|CTSZ|CYBB|CYB5R3|DNASE1|FABP5|FUCA2|GRN|HEXB|IDH1|LGALS9|NEU1|PGM1|PRCP|PRKCE|SELL|DYNLT1|TTR|MGAM|RASGRP1|HPSE|COTL1|GCA|ADGRE2|CALML5|MMP25|IL33|LRG1|SLCO4C1	-2.92132	-1.27715	16
GO Biological Processes	GO:0002444	myeloid leukocyte mediated immunity	SERPINA3|ACPP|ALAD|AMPD3|BPI|CD36|CHI3L1|CSTB|CTSB|CTSZ|CYBB|CYB5R3|DNASE1|FABP5|FUCA2|GRN|HEXB|IDH1|LGALS9|NEU1|PGM1|PRCP|SELL|DYNLT1|TTR|MGAM|RASGRP1|SPON2|HPSE|COTL1|GCA|ADGRE2|CALML5|MMP25|LRG1|SLCO4C1	-2.53917	-1.00424	16
GO Biological Processes	GO:0042119	neutrophil activation	SERPINA3|ACPP|ALAD|AMPD3|BPI|CD36|CHI3L1|CSTB|CTSB|CTSZ|CYBB|CYB5R3|DNASE1|FABP5|FUCA2|GRN|HEXB|IDH1|IL18|NEU1|PGM1|PRCP|SELL|DYNLT1|TTR|MGAM|HPSE|COTL1|GCA|CALML5|MMP25|LRG1|SLCO4C1	-2.46505	-0.951529	16
GO Biological Processes	GO:0036230	granulocyte activation	SERPINA3|ACPP|ALAD|AMPD3|BPI|CD36|CHI3L1|CSTB|CTSB|CTSZ|CYBB|CYB5R3|DNASE1|FABP5|FUCA2|GRN|HEXB|IDH1|IL18|NEU1|PGM1|PRCP|SELL|DYNLT1|TTR|MGAM|HPSE|COTL1|GCA|CALML5|MMP25|LRG1|SLCO4C1	-2.38654	-0.904952	16
GO Biological Processes	GO:0002283	neutrophil activation involved in immune response	SERPINA3|ACPP|ALAD|AMPD3|BPI|CD36|CHI3L1|CSTB|CTSB|CTSZ|CYBB|CYB5R3|DNASE1|FABP5|FUCA2|GRN|HEXB|IDH1|NEU1|PGM1|PRCP|SELL|DYNLT1|TTR|MGAM|HPSE|COTL1|GCA|CALML5|MMP25|LRG1|SLCO4C1	-2.35288	-0.886016	16
GO Biological Processes	GO:0043299	leukocyte degranulation	SERPINA3|ACPP|ALAD|AMPD3|BPI|CD36|CHI3L1|CSTB|CTSB|CTSZ|CYBB|CYB5R3|FABP5|FUCA2|GRN|HEXB|IDH1|LGALS9|NEU1|PGM1|PRCP|SELL|DYNLT1|TTR|MGAM|RASGRP1|HPSE|COTL1|GCA|ADGRE2|CALML5|MMP25|LRG1|SLCO4C1	-2.27079	-0.828926	16
GO Biological Processes	GO:0002446	neutrophil mediated immunity	SERPINA3|ACPP|ALAD|AMPD3|BPI|CD36|CHI3L1|CSTB|CTSB|CTSZ|CYBB|CYB5R3|DNASE1|FABP5|FUCA2|GRN|HEXB|IDH1|NEU1|PGM1|PRCP|SELL|DYNLT1|TTR|MGAM|HPSE|COTL1|GCA|CALML5|MMP25|LRG1|SLCO4C1	-2.21317	-0.791159	16
GO Biological Processes	GO:0043312	neutrophil degranulation	SERPINA3|ACPP|ALAD|AMPD3|BPI|CD36|CHI3L1|CSTB|CTSB|CTSZ|CYBB|CYB5R3|FABP5|FUCA2|GRN|HEXB|IDH1|NEU1|PGM1|PRCP|SELL|DYNLT1|TTR|MGAM|HPSE|COTL1|GCA|CALML5|MMP25|LRG1|SLCO4C1	-2.14122	-0.741991	16
GO Biological Processes	GO:0061448	connective tissue development	ACAT1|CASR|CHI3L1|COL1A1|COL5A1|CRIP1|DLX2|HOXA11|IHH|LEP|LOXL2|SMAD3|MATN2|MGP|MMP13|MSX2|CCN3|ROR2|OXCT1|PTH1R|SHOX2|TGFBI|ZBTB16|HAND1|HAND2|SPART|GREM1|CSGALNACT1|OSR2|GDF7|GDF6	-6.78759	-4.39451	17
GO Biological Processes	GO:0051216	cartilage development	CHI3L1|COL1A1|DLX2|HOXA11|IHH|LEP|LOXL2|SMAD3|MATN2|MGP|MMP13|MSX2|CCN3|ROR2|PTH1R|SHOX2|TGFBI|ZBTB16|HAND1|HAND2|GREM1|CSGALNACT1|OSR2|GDF6	-5.49537	-3.2406	17
GO Biological Processes	GO:0035136	forelimb morphogenesis	HOXA11|HOXD9|MSX2|SHOX2|TFAP2A|TFAP2B|ZBTB16|TP63|ALDH1A2|OSR2	-5.45303	-3.21281	17
GO Biological Processes	GO:0001501	skeletal system development	CDKN1C|CHI3L1|CMKLR1|COL1A1|COL1A2|COL3A1|DLX2|ENG|HEXB|HOXA11|HOXB9|HOXD9|IGF2|IHH|LEP|LOXL2|SMAD3|MATN2|MGP|MMP13|MSX2|CCN3|ROR2|TNFRSF11B|PTH1R|SHOX2|SIX1|SPARC|TFAP2A|TGFB2|TGFBI|VDR|ZBTB16|TP63|RGN|HAND1|HAND2|GREM1|CSGALNACT1|OSR2|PPARGC1B|FREM1|GDF6	-5.27588	-3.06971	17
GO Biological Processes	GO:0035115	embryonic forelimb morphogenesis	HOXA11|HOXD9|MSX2|SHOX2|TFAP2A|TP63|ALDH1A2|OSR2	-4.45077	-2.39619	17
GO Biological Processes	GO:0030326	embryonic limb morphogenesis	GNA12|HOXA11|HOXD9|IHH|MSX2|ROR2|SHOX2|TFAP2A|TGFB2|ZBTB16|TP63|ALDH1A2|HAND2|GREM1|SALL4|OSR2	-4.41669	-2.37795	17
GO Biological Processes	GO:0035113	embryonic appendage morphogenesis	GNA12|HOXA11|HOXD9|IHH|MSX2|ROR2|SHOX2|TFAP2A|TGFB2|ZBTB16|TP63|ALDH1A2|HAND2|GREM1|SALL4|OSR2	-4.41669	-2.37795	17
GO Biological Processes	GO:0035107	appendage morphogenesis	GNA12|HOXA11|HOXD9|IHH|MSX2|ROR2|SHOX2|TFAP2A|TFAP2B|TGFB2|ZBTB16|TP63|ALDH1A2|HAND2|GREM1|SALL4|OSR2	-4.0875	-2.13866	17
GO Biological Processes	GO:0035108	limb morphogenesis	GNA12|HOXA11|HOXD9|IHH|MSX2|ROR2|SHOX2|TFAP2A|TFAP2B|TGFB2|ZBTB16|TP63|ALDH1A2|HAND2|GREM1|SALL4|OSR2	-4.0875	-2.13866	17
GO Biological Processes	GO:0048736	appendage development	GNA12|HOXA11|HOXD9|IHH|MSX2|ROR2|SHOX2|TFAP2A|TFAP2B|TGFB2|ZBTB16|TP63|ALDH1A2|HAND2|SLC7A11|GREM1|SALL4|SMOC1|OSR2	-4.05248	-2.11567	17
GO Biological Processes	GO:0060173	limb development	GNA12|HOXA11|HOXD9|IHH|MSX2|ROR2|SHOX2|TFAP2A|TFAP2B|TGFB2|ZBTB16|TP63|ALDH1A2|HAND2|SLC7A11|GREM1|SALL4|SMOC1|OSR2	-4.05248	-2.11567	17
GO Biological Processes	GO:0002062	chondrocyte differentiation	HOXA11|IHH|LOXL2|SMAD3|MATN2|MSX2|CCN3|PTH1R|SHOX2|TGFBI|ZBTB16|GREM1|OSR2|GDF6	-3.47318	-1.68358	17
GO Biological Processes	GO:0009954	proximal/distal pattern formation	DLX2|HOXA11|HOXD9|TP63|ALDH1A2|GREM1	-2.83186	-1.21579	17
GO Biological Processes	GO:0072498	embryonic skeletal joint development	HOXA11|IHH|SHOX2|OSR2	-2.73882	-1.14694	17
GO Biological Processes	GO:0035137	hindlimb morphogenesis	HOXD9|MSX2|TFAP2B|ZBTB16|TP63|OSR2	-2.55829	-1.01513	17
GO Biological Processes	GO:0042733	embryonic digit morphogenesis	GNA12|HOXA11|IHH|MSX2|ROR2|ZBTB16|HAND2|OSR2	-2.55135	-1.01086	17
GO Biological Processes	GO:0048705	skeletal system morphogenesis	COL1A1|DLX2|HOXA11|HOXD9|IHH|SMAD3|MATN2|MGP|MMP13|MSX2|ROR2|SHOX2|SIX1|TFAP2A|GREM1|CSGALNACT1|OSR2|PPARGC1B|FREM1	-2.45817	-0.946849	17
GO Biological Processes	GO:0060349	bone morphogenesis	COL1A1|HOXA11|IHH|MATN2|MMP13|MSX2|SHOX2|TFAP2A|CSGALNACT1|OSR2|FREM1	-2.28887	-0.838576	17
GO Biological Processes	GO:0060272	embryonic skeletal joint morphogenesis	HOXA11|SHOX2|OSR2	-2.0862	-0.706264	17
GO Biological Processes	GO:0048545	response to steroid hormone	AIF1|ALAD|ASS1|BAD|BCHE|KLF9|CD38|CNGA3|COL1A1|CYBB|ENG|GOT1|HSD3B1|HSD3B2|HSD11B2|IDH1|NPC1|PAPPA|PPARG|PTGS2|RBBP7|SPARC|SST|STAR|TGFB2|VDR|TP63|CYP7B1|TXNIP|WBP2|HEYL|SMYD3|CATSPERB|PAQR8|PPARGC1B|SRARP|CATSPER4|ACOD1	-6.35302	-4.01109	18
GO Biological Processes	GO:0031960	response to corticosteroid	AIF1|ALAD|ASS1|BAD|BCHE|KLF9|CNGA3|COL1A1|CYBB|ENG|GOT1|HSD3B1|HSD3B2|HSD11B2|PAPPA|PTGS2|SPARC|STAR|SMYD3|PPARGC1B	-4.96431	-2.82574	18
GO Biological Processes	GO:1901654	response to ketone	ADCY2|AKR1B1|ASS1|BAD|KLF9|CD38|CYBB|FDX1|HSD3B1|HSD3B2|PPARG|PRKCE|STAR|TGFB2|TGFBR3|TXNIP|WBP2|SMYD3|CATSPERB|CATSPER4|ACOD1	-4.36923	-2.35466	18
GO Biological Processes	GO:0035690	cellular response to drug	ABL1|ADCY2|AIF1|ASS1|BAD|KLF9|CACNA1S|CHRNB2|CYBB|DDC|FBP1|FDX1|FYN|GNA15|GPR37|MT2A|MT3|NOS2|PRKCE|PTGS2|SOD1|STAR|SULT1A3|TRAF2|SPHK1|NOD1|ZNF277|WDR35|SMYD3|ACOD1	-3.83448	-1.92078	18
GO Biological Processes	GO:0051384	response to glucocorticoid	AIF1|ALAD|ASS1|BAD|BCHE|KLF9|GOT1|HSD3B1|HSD3B2|HSD11B2|PAPPA|PTGS2|SPARC|STAR|SMYD3|PPARGC1B	-3.47633	-1.68361	18
GO Biological Processes	GO:1901655	cellular response to ketone	ADCY2|AKR1B1|ASS1|KLF9|FDX1|PPARG|PRKCE|STAR|SMYD3|ACOD1	-2.37157	-0.893289	18
GO Biological Processes	GO:0032963	collagen metabolic process	COL1A1|COL1A2|COL5A1|CTSB|CTSL|ENG|GOT1|IHH|MMP13|MMP19|PLOD1|PPARG|TNXB|ADAMTS2|MRC2|MMP24|WNT4|MMP25	-6.22162	-3.89159	19
GO Biological Processes	GO:0030574	collagen catabolic process	CTSB|CTSL|MMP13|MMP19|ADAMTS2|MRC2|MMP24|MMP25	-3.31012	-1.57326	19
GO Biological Processes	GO:0005975	carbohydrate metabolic process	ACACB|AKR1B1|BAD|CHI3L1|CTBS|CYB5R3|FABP5|FBP1|FUCA2|GCGR|GOT1|GOT2|HEXB|IDH1|IGF2|LEP|NEU1|PGAM2|PGM1|PPP1R3D|PRKCE|PTH1R|SPAM1|TFAP2B|TFF1|TKTL1|SYNJ2|GYG2|MGAM|RGN|PPIP5K1|FUT9|SDS|HYAL4|SHPK|INPP5J|ST8SIA5|CRYL1|GCNT4|GALNT7|MIOX|CSGALNACT1|PGGHG|HKDC1|NPL|PPP1R3F|GLB1L2|C1QTNF1|GALM|MDH1B|B3GLCT	-6.1518	-3.8276	20
GO Biological Processes	GO:0005996	monosaccharide metabolic process	ACACB|AKR1B1|BAD|CYB5R3|FABP5|FBP1|FUCA2|GCGR|GOT1|GOT2|IGF2|LEP|PGAM2|PGM1|PPP1R3D|PRKCE|TFAP2B|TKTL1|RGN|FUT9|SDS|CRYL1|HKDC1|PPP1R3F|C1QTNF1|GALM|B3GLCT	-4.37076	-2.35466	20
GO Biological Processes	GO:0019318	hexose metabolic process	ACACB|AKR1B1|BAD|FABP5|FBP1|FUCA2|GCGR|GOT1|GOT2|IGF2|LEP|PGAM2|PGM1|PPP1R3D|TFAP2B|TKTL1|RGN|FUT9|SDS|HKDC1|PPP1R3F|C1QTNF1|GALM|B3GLCT	-4.24493	-2.25249	20
GO Biological Processes	GO:0044262	cellular carbohydrate metabolic process	ACACB|AKR1B1|BAD|FBP1|GCGR|GOT1|IDH1|IGF2|LEP|PGM1|PPP1R3D|PRKCE|PTH1R|SYNJ2|GYG2|MGAM|RGN|PPIP5K1|INPP5J|MIOX|CSGALNACT1|PGGHG|HKDC1|PPP1R3F|C1QTNF1	-3.73322	-1.86234	20
GO Biological Processes	GO:0006006	glucose metabolic process	ACACB|BAD|FABP5|FBP1|GCGR|GOT1|GOT2|IGF2|LEP|PGAM2|PGM1|PPP1R3D|TFAP2B|TKTL1|RGN|SDS|PPP1R3F|C1QTNF1|GALM	-3.1805	-1.47957	20
GO Biological Processes	GO:0019401	alditol biosynthetic process	AKR1B1|GOT1|LEP	-2.93761	-1.28726	20
GO Biological Processes	GO:0034637	cellular carbohydrate biosynthetic process	AKR1B1|FBP1|GOT1|IGF2|LEP|PGM1|PPP1R3D|GYG2|CSGALNACT1|PPP1R3F	-2.73242	-1.14275	20
GO Biological Processes	GO:0010675	regulation of cellular carbohydrate metabolic process	ACACB|BAD|FBP1|GCGR|IGF2|LEP|PPP1R3D|PRKCE|PTH1R|RGN|PPP1R3F|C1QTNF1	-2.00846	-0.651179	20
GO Biological Processes	GO:0034341	response to interferon-gamma	AIF1|ASS1|GCH1|LGALS9|CITED1|MT2A|NOS2|PPARG|CCL14|CCL15|CCL23|CCL24|STAR|IFITM1|IFITM3|IFITM2|TRIM34|CXCL16|SLC26A6|IL23R|GBP6|SLC30A8|RAB7B|ACOD1	-5.87644	-3.56927	21
GO Biological Processes	GO:0071346	cellular response to interferon-gamma	AIF1|ASS1|LGALS9|MT2A|NOS2|PPARG|CCL14|CCL15|CCL23|CCL24|STAR|TRIM34|SLC26A6|GBP6|RAB7B|ACOD1	-2.67626	-1.10334	21
GO Biological Processes	GO:0009820	alkaloid metabolic process	BCHE|CYP2D6|CYP3A4|CYP3A5|DDC	-5.70794	-3.42776	22
GO Biological Processes	GO:0009822	alkaloid catabolic process	CYP2D6|CYP3A4|CYP3A5	-4.19928	-2.23047	22
GO Biological Processes	GO:0002933	lipid hydroxylation	CYP3A7|CYP3A4|CYP3A5	-2.93761	-1.28726	22
GO Biological Processes	GO:0042759	long-chain fatty acid biosynthetic process	ALOX15B|CYP2D6|CYP3A4|PLP1|PTGS2	-2.27268	-0.82929	22
GO Biological Processes	GO:0001503	ossification	ACHE|ASGR2|CASR|CEBPA|COL1A1|COL1A2|IGF2|IHH|LEP|SMAD3|MGP|MMP13|CITED1|MSX2|NELL1|ROR2|PTGS2|PTH1R|SHOX2|SPARC|TFAP2A|TGFB2|ZBTB16|IFITM1|TP63|HAND2|ISG15|MRC2|NOCT|GREM1|ATP6V0A4|WNT4|CSGALNACT1|SMOC1|OSR2|PPARGC1B	-5.60808	-3.34216	23
GO Biological Processes	GO:0030282	bone mineralization	ASGR2|COL1A2|LEP|SMAD3|MGP|MMP13|NELL1|ROR2|PTGS2|PTH1R|TFAP2A|ISG15|GREM1|WNT4|OSR2	-4.40989	-2.37795	23
GO Biological Processes	GO:0045778	positive regulation of ossification	CEBPA|SMAD3|MSX2|NELL1|TFAP2A|TGFB2|ZBTB16|IFITM1|TP63|ISG15|WNT4|OSR2	-3.81715	-1.91037	23
GO Biological Processes	GO:0031214	biomineral tissue development	ASGR2|COL1A1|COL1A2|LEP|SMAD3|MGP|MMP13|MSX2|NELL1|ROR2|PTGS2|PTH1R|TFAP2A|ISG15|GREM1|WNT4|OSR2	-3.70182	-1.83701	23
GO Biological Processes	GO:0030278	regulation of ossification	CEBPA|SMAD3|MGP|CITED1|MSX2|NELL1|TFAP2A|TGFB2|ZBTB16|IFITM1|TP63|HAND2|ISG15|NOCT|GREM1|WNT4|SMOC1|OSR2	-3.07236	-1.38364	23
GO Biological Processes	GO:0001649	osteoblast differentiation	ACHE|CEBPA|COL1A1|IGF2|IHH|SMAD3|CITED1|MSX2|NELL1|PTH1R|SHOX2|IFITM1|TP63|HAND2|MRC2|NOCT|GREM1|WNT4|SMOC1	-2.98237	-1.31586	23
GO Biological Processes	GO:0033687	osteoblast proliferation	ABL1|SMAD3|NELL1|HPSE|GREM1|OSR2	-2.83186	-1.21579	23
GO Biological Processes	GO:0030501	positive regulation of bone mineralization	SMAD3|NELL1|TFAP2A|ISG15|WNT4|OSR2	-2.49611	-0.975606	23
GO Biological Processes	GO:0045667	regulation of osteoblast differentiation	CEBPA|SMAD3|CITED1|MSX2|NELL1|IFITM1|TP63|HAND2|NOCT|GREM1|WNT4|SMOC1	-2.45415	-0.946849	23
GO Biological Processes	GO:0033688	regulation of osteoblast proliferation	ABL1|SMAD3|NELL1|HPSE|GREM1	-2.34061	-0.876149	23
GO Biological Processes	GO:0030500	regulation of bone mineralization	SMAD3|MGP|NELL1|TFAP2A|ISG15|GREM1|WNT4|OSR2	-2.10823	-0.717181	23
GO Biological Processes	GO:0070169	positive regulation of biomineral tissue development	SMAD3|NELL1|TFAP2A|ISG15|WNT4|OSR2	-2.02221	-0.6618	23
GO Biological Processes	GO:0032496	response to lipopolysaccharide	ABL1|ALAD|ASS1|CD36|CX3CR1|EDNRB|FMO1|GCH1|IL18|LGALS9|CITED1|NFKBIA|NOS2|PRKCA|PRKCE|PTGS2|SELE|SELP|SPARC|STAR|TIMP4|PTGES|SPON2|GJB6|DUSP10|SHPK|NOCT|WDR35|TRIM6|CMPK2|IL23R|ACOD1	-5.48614	-3.23627	24
GO Biological Processes	GO:0009617	response to bacterium	ABL1|ALAD|ASS1|BPI|CA3|CD4|CD36|CX3CR1|EDNRB|FMO1|FUCA2|GCH1|GPM6A|GRN|IL18|LGALS9|LPL|CITED1|NFKBIA|NOS2|PRKCA|PRKCE|PTGS2|RGS1|SELE|SELP|SPARC|ST13|STAR|TIMP4|PTGES|ISG15|NOD1|SPON2|IFI44|GJB6|DUSP10|CA5B|STAB1|SHPK|NOCT|BAIAP2L1|WDR35|DHX58|LY6G6C|LRG1|TRIM6|CMPK2|OCIAD2|IL23R|CCDC80|GBP6|ACOD1	-5.33736	-3.12037	24
GO Biological Processes	GO:0002237	response to molecule of bacterial origin	ABL1|ALAD|ASS1|CD36|CX3CR1|EDNRB|FMO1|GCH1|IL18|LGALS9|CITED1|NFKBIA|NOS2|PRKCA|PRKCE|PTGS2|SELE|SELP|SPARC|STAR|TIMP4|PTGES|SPON2|GJB6|DUSP10|SHPK|NOCT|WDR35|TRIM6|CMPK2|IL23R|ACOD1	-5.13371	-2.94728	24
GO Biological Processes	GO:0044283	small molecule biosynthetic process	ABAT|ACACB|ACAT1|AKR1B1|ALOX15B|AMPD3|ASS1|CYP2D6|CYP3A4|CYP19A1|CYB5R3|FABP5|FBP1|GCH1|GOT1|GOT2|LEP|LPL|MGST3|OAT|PAH|PDE9A|PGAM2|PGM1|PLOD1|PLP1|PTGS2|PTH1R|SCD|SHMT1|SLC1A3|SOD1|SPR|STAR|TM7SF2|UNG|UROS|VDR|ABCB11|ALDH1A2|SPHK1|CACNA1H|RGN|CYP7B1|PTGES|ABCG1|PPIP5K1|DHRS9|SMPDL3A|SDS|PLCH1|HAAO|HPGDS|WNT4|RIMKLB|HKDC1|ACSS1|IP6K3|GGT6	-5.47651	-3.23149	25
GO Biological Processes	GO:0046394	carboxylic acid biosynthetic process	ABAT|ACACB|ALOX15B|ASS1|CYP2D6|CYP3A4|FABP5|FBP1|GCH1|GOT1|GOT2|LPL|MGST3|OAT|PAH|PGAM2|PGM1|PLOD1|PLP1|PTGS2|SCD|SHMT1|SLC1A3|STAR|UROS|ABCB11|ALDH1A2|RGN|CYP7B1|PTGES|DHRS9|SDS|HAAO|HPGDS|RIMKLB|HKDC1|ACSS1|GGT6	-4.98846	-2.84228	25
GO Biological Processes	GO:0016053	organic acid biosynthetic process	ABAT|ACACB|ALOX15B|ASS1|CYP2D6|CYP3A4|FABP5|FBP1|GCH1|GOT1|GOT2|LPL|MGST3|OAT|PAH|PGAM2|PGM1|PLOD1|PLP1|PTGS2|SCD|SHMT1|SLC1A3|STAR|UROS|ABCB11|ALDH1A2|RGN|CYP7B1|PTGES|DHRS9|SDS|HAAO|HPGDS|RIMKLB|HKDC1|ACSS1|GGT6	-4.96641	-2.82574	25
GO Biological Processes	GO:0032787	monocarboxylic acid metabolic process	ABAT|ACACB|ACAT1|ADH1A|ADH1B|ADH1C|ALOX15B|CD36|CRABP1|CYP2D7|CYP2D6|CYP2J2|CYP3A4|FABP5|FBP1|GOT2|HAL|IDH1|LEP|LPL|NPC1|PGAM2|PGM1|PLP1|PON3|PPARG|PRKCE|PTGS2|SCD|SLC1A3|STAR|ACOX3|ABCB11|ALDH1A2|RGN|CYP7B1|PTGES|DHRS9|SLC25A17|SDS|HAAO|HPGDS|CRYL1|SCPEP1|HKDC1|LONP2|ACSS1|ACOD1	-4.7973	-2.68794	25
GO Biological Processes	GO:0072330	monocarboxylic acid biosynthetic process	ABAT|ACACB|ALOX15B|CYP2D6|CYP3A4|FABP5|FBP1|LPL|PGAM2|PGM1|PLP1|PTGS2|SCD|SLC1A3|STAR|ABCB11|ALDH1A2|RGN|CYP7B1|PTGES|DHRS9|SDS|HPGDS|HKDC1|ACSS1	-2.83415	-1.21581	25
GO Biological Processes	GO:0006631	fatty acid metabolic process	ACACB|ACAT1|ALOX15B|CD36|CYP2D7|CYP2D6|CYP2J2|CYP3A4|FABP5|LEP|LPL|PLP1|PON3|PPARG|PTGS2|SCD|ACOX3|RGN|PTGES|SLC25A17|HPGDS|CRYL1|LONP2|ACSS1|ACOD1	-2.02591	-0.663602	25
GO Biological Processes	GO:0006091	generation of precursor metabolites and energy	ACAT1|ADH1A|ADH1B|ADH1C|AKR1B1|ATP5PF|CEBPA|COX6A2|CYBB|CYP19A1|FBP1|FDX1|GCGR|IDH1|IGF2|LEP|LOXL2|MT3|ATP8|ND1|ND2|NDUFS3|NOS2|OXCT1|PGAM2|PGM1|PPP1R3D|UQCRB|UQCRH|RDH16|GYG2|HAAO|NNT|GLRX5|CISD1|WDR93|STEAP4|TEFM|HKDC1|ACSS1|PPP1R3F|MDH1B|UQCRHL	-5.38202	-3.1491	26
GO Biological Processes	GO:0022900	electron transport chain	AKR1B1|COX6A2|CYBB|CYP19A1|FDX1|LOXL2|ND1|ND2|NDUFS3|UQCRB|UQCRH|RDH16|HAAO|GLRX5|WDR93|STEAP4|UQCRHL	-2.91231	-1.26935	26
GO Biological Processes	GO:0015980	energy derivation by oxidation of organic compounds	COX6A2|GCGR|IDH1|IGF2|LEP|MT3|ND1|ND2|NDUFS3|NOS2|PGM1|PPP1R3D|UQCRB|UQCRH|GYG2|NNT|CISD1|PPP1R3F|MDH1B|UQCRHL	-2.03318	-0.667708	26
GO Biological Processes	GO:0001655	urogenital system development	ACAT1|AGT|AKR1B1|ALOX15B|ASS1|CDKN1C|CRIP1|CYP19A1|GATA3|HOXA11|TACSTD2|SMAD3|CITED1|ODC1|PKHD1|SIX1|TFAP2A|TFAP2B|TGFB2|UMOD|ZBTB16|TP63|ALDH1A2|RGN|CYP7B1|HEYL|GREM1|GCNT4|WNT4|OSR2|DACT2|PSAPL1	-5.37523	-3.1491	27
GO Biological Processes	GO:0001763	morphogenesis of a branching structure	ABL1|AGT|CASR|CTSZ|DLX2|ENG|HOXA11|IHH|TACSTD2|CITED1|MSX2|SHOX2|SIX1|SPINT1|VDR|GCM1|TP63|GREM1|WNT4|NTN4|ESRP2|GDF7	-4.89886	-2.78239	27
GO Biological Processes	GO:0061138	morphogenesis of a branching epithelium	ABL1|AGT|CASR|CTSZ|ENG|HOXA11|IHH|TACSTD2|CITED1|MSX2|SIX1|SPINT1|VDR|GCM1|TP63|GREM1|WNT4|NTN4|ESRP2|GDF7	-4.37811	-2.35494	27
GO Biological Processes	GO:0001822	kidney development	ACAT1|AGT|AKR1B1|ASS1|CDKN1C|GATA3|HOXA11|TACSTD2|SMAD3|CITED1|ODC1|PKHD1|SIX1|TFAP2A|TFAP2B|TGFB2|UMOD|ZBTB16|ALDH1A2|RGN|HEYL|GREM1|GCNT4|WNT4|OSR2|DACT2	-4.21283	-2.23106	27
GO Biological Processes	GO:0072001	renal system development	ACAT1|AGT|AKR1B1|ASS1|CDKN1C|GATA3|HOXA11|TACSTD2|SMAD3|CITED1|ODC1|PKHD1|SIX1|TFAP2A|TFAP2B|TGFB2|UMOD|ZBTB16|ALDH1A2|RGN|HEYL|GREM1|GCNT4|WNT4|OSR2|DACT2	-3.8419	-1.92367	27
GO Biological Processes	GO:0048754	branching morphogenesis of an epithelial tube	ABL1|AGT|CASR|CTSZ|ENG|HOXA11|IHH|TACSTD2|CITED1|MSX2|SIX1|VDR|GREM1|WNT4|ESRP2|GDF7	-3.47633	-1.68361	27
GO Biological Processes	GO:0072080	nephron tubule development	ACAT1|AGT|GATA3|HOXA11|TACSTD2|CITED1|SIX1|TFAP2B|UMOD|HEYL|GREM1|WNT4	-3.44887	-1.66875	27
GO Biological Processes	GO:0110110	positive regulation of animal organ morphogenesis	AGT|ENG|GATA3|HOXA11|SIX1|TFAP2A|TGFB2|VDR|HAND2|GREM1|WNT4	-3.39514	-1.63173	27
GO Biological Processes	GO:0061326	renal tubule development	ACAT1|AGT|GATA3|HOXA11|TACSTD2|CITED1|SIX1|TFAP2B|UMOD|HEYL|GREM1|WNT4	-3.36376	-1.61252	27
GO Biological Processes	GO:0060562	epithelial tube morphogenesis	ABL1|AGT|CASR|CTSZ|ENG|GATA3|HOXA11|IHH|TACSTD2|SMAD3|CITED1|MSX2|SIX1|SPINT1|TGFB2|VDR|HAND1|HAND2|ZEB2|GREM1|WNT4|SALL4|ESRP2|DNAAF1|GDF7	-3.06217	-1.37746	27
GO Biological Processes	GO:0001656	metanephros development	ACAT1|AKR1B1|GATA3|HOXA11|CITED1|SIX1|TFAP2B|UMOD|GREM1|WNT4|OSR2	-3.0474	-1.36533	27
GO Biological Processes	GO:0060676	ureteric bud formation	GATA3|SIX1|GREM1	-2.93761	-1.28726	27
GO Biological Processes	GO:0072009	nephron epithelium development	ACAT1|AGT|GATA3|HOXA11|TACSTD2|CITED1|SIX1|TFAP2B|UMOD|HEYL|GREM1|WNT4	-2.86782	-1.23676	27
GO Biological Processes	GO:0002009	morphogenesis of an epithelium	ABL1|AGT|CASR|COL5A1|CTSZ|ENG|GATA3|HOXA11|IHH|TACSTD2|SMAD3|CITED1|MSX2|ROR2|PSMD9|SIX1|SPINT1|TFAP2A|TGFB2|VDR|GCM1|TP63|ALDH1A2|CYP7B1|HAND1|HAND2|ZEB2|GREM1|WNT4|SALL4|NTN4|ESRP2|DNAAF1|GDF7|SYNE4|PLET1	-2.86231	-1.23424	27
GO Biological Processes	GO:0110111	negative regulation of animal organ morphogenesis	GATA3|TACSTD2|CITED1|TNFRSF11B|TGFB2|GREM1	-2.68979	-1.11481	27
GO Biological Processes	GO:1905332	positive regulation of morphogenesis of an epithelium	ABL1|AGT|GATA3|SIX1|GREM1|WNT4	-2.68979	-1.11481	27
GO Biological Processes	GO:0048729	tissue morphogenesis	ABL1|AGT|CASR|COL3A1|COL5A1|CTSZ|ENG|GATA3|HOXA11|IHH|TACSTD2|SMAD3|MATN2|CITED1|MSX2|ROR2|PSMD9|SHOX2|SIX1|SPINT1|TFAP2A|TGFB2|TGFBR3|VDR|GCM1|TP63|ALDH1A2|CYP7B1|HAND1|HAND2|ZEB2|HEYL|GREM1|GCNT4|WNT4|SALL4|NTN4|ESRP2|DNAAF1|GDF7|SYNE4|PLET1	-2.6232	-1.06303	27
GO Biological Processes	GO:0001823	mesonephros development	AGT|GATA3|HOXA11|TACSTD2|SMAD3|CITED1|SIX1|ZBTB16|GREM1|WNT4|OSR2	-2.60283	-1.05193	27
GO Biological Processes	GO:0016331	morphogenesis of embryonic epithelium	ABL1|GATA3|SIX1|SPINT1|TFAP2A|TGFB2|TP63|ALDH1A2|HAND1|ZEB2|GREM1|WNT4|SALL4|GDF7	-2.58586	-1.03691	27
GO Biological Processes	GO:0061217	regulation of mesonephros development	AGT|GATA3|TACSTD2|SIX1|GREM1	-2.48643	-0.970213	27
GO Biological Processes	GO:0072073	kidney epithelium development	ACAT1|AGT|GATA3|HOXA11|TACSTD2|SMAD3|CITED1|SIX1|TFAP2B|UMOD|HEYL|GREM1|WNT4	-2.39623	-0.91338	27
GO Biological Processes	GO:0072172	mesonephric tubule formation	GATA3|SIX1|GREM1	-2.35347	-0.886016	27
GO Biological Processes	GO:0060675	ureteric bud morphogenesis	AGT|GATA3|HOXA11|TACSTD2|CITED1|SIX1|GREM1|WNT4	-2.33677	-0.874703	27
GO Biological Processes	GO:0072171	mesonephric tubule morphogenesis	AGT|GATA3|HOXA11|TACSTD2|CITED1|SIX1|GREM1|WNT4	-2.29663	-0.841661	27
GO Biological Processes	GO:2000027	regulation of animal organ morphogenesis	ABL1|AGT|ENG|GATA3|HOXA11|TACSTD2|CITED1|ROR2|TNFRSF11B|PSMD9|SIX1|TFAP2A|TGFB2|VDR|HAND2|GREM1|WNT4|NTN4|SP6	-2.19451	-0.778439	27
GO Biological Processes	GO:0060688	regulation of morphogenesis of a branching structure	ABL1|AGT|TACSTD2|SHOX2|SIX1|GREM1|NTN4	-2.17852	-0.767428	27
GO Biological Processes	GO:0060231	mesenchymal to epithelial transition	GATA3|CITED1|GREM1|WNT4	-2.13661	-0.740645	27
GO Biological Processes	GO:0090183	regulation of kidney development	AGT|GATA3|TACSTD2|CITED1|SIX1|GREM1|WNT4	-2.13645	-0.740645	27
GO Biological Processes	GO:0001658	branching involved in ureteric bud morphogenesis	AGT|HOXA11|TACSTD2|CITED1|SIX1|GREM1|WNT4	-2.0163	-0.65777	27
GO Biological Processes	GO:0072078	nephron tubule morphogenesis	AGT|GATA3|HOXA11|TACSTD2|CITED1|SIX1|GREM1|WNT4	-2.00418	-0.65064	27
GO Biological Processes	GO:0051047	positive regulation of secretion	ABAT|ABL1|ACHE|AGT|AIF1|ALOX15B|ARRB1|BAD|CASR|CD38|CHRNB2|CYP19A1|EDNRB|FGG|GALR1|GATA3|LEP|LGALS9|LPL|MYH10|NMB|OXCT1|PRKCE|PSMD9|TGFB2|CACNA1H|CACNA1G|AIMP1|RASGRP1|PLA2R1|TLR8|CLTRN|IL33|C1QTNF1|C1QTNF4|TRIM6|SLC30A8	-5.34115	-3.12037	28
GO Biological Processes	GO:1903532	positive regulation of secretion by cell	ABAT|ABL1|ACHE|AGT|AIF1|ALOX15B|ARRB1|BAD|CASR|CD38|CHRNB2|CYP19A1|FGG|GALR1|GATA3|LEP|LGALS9|LPL|MYH10|NMB|OXCT1|PRKCE|PSMD9|TGFB2|CACNA1H|CACNA1G|AIMP1|RASGRP1|TLR8|CLTRN|IL33|C1QTNF1|C1QTNF4|TRIM6|SLC30A8	-5.27333	-3.06971	28
GO Biological Processes	GO:0046887	positive regulation of hormone secretion	ABAT|ARRB1|BAD|CASR|CD38|CYP19A1|FGG|GALR1|LEP|NMB|OXCT1|PRKCE|PSMD9|AIMP1|CLTRN|C1QTNF1|SLC30A8	-4.82209	-2.70919	28
GO Biological Processes	GO:0050714	positive regulation of protein secretion	ABAT|ABL1|ACHE|AIF1|ALOX15B|ARRB1|BAD|CASR|CD38|FGG|GATA3|LGALS9|LPL|MYH10|OXCT1|PRKCE|PSMD9|TGFB2|RASGRP1|TLR8|CLTRN|IL33|C1QTNF4|TRIM6|SLC30A8	-4.48866	-2.42928	28
GO Biological Processes	GO:0002793	positive regulation of peptide secretion	ABAT|ABL1|ACHE|AIF1|ALOX15B|ARRB1|BAD|CASR|CD38|FGG|GATA3|LGALS9|LPL|MYH10|OXCT1|PRKCE|PSMD9|TGFB2|AIMP1|RASGRP1|TLR8|CLTRN|IL33|C1QTNF4|TRIM6|SLC30A8	-4.37088	-2.35466	28
GO Biological Processes	GO:0002790	peptide secretion	ABAT|ABL1|ACHE|AGT|AIF1|ALOX15B|ARRB1|BAD|CASR|CD36|CD38|CHI3L1|CIDEA|CPE|FGG|GATA3|IFNA2|LEP|LGALS9|LPL|MYH10|NOS2|CCN3|OXCT1|PRKCA|PRKCE|PSMD9|PTPRN|TFAP2B|TGFB2|TRAF2|AIMP1|RASGRP1|COPG2|TLR8|CLTRN|IL33|OLFM2|C1QTNF4|TRIM6|CD200R1|SLC30A8|MCOLN2	-3.79511	-1.89904	28
GO Biological Processes	GO:0051046	regulation of secretion	ABAT|ABL1|ASIC1|ACHE|AGT|AIF1|ALOX15B|ARRB1|ATP5PF|BAD|CASR|CD38|CHRNB2|CIDEA|CYP19A1|EDNRB|FGG|GALR1|GATA3|IFNA2|KCNC4|LEP|LGALS9|LPL|MYH10|NMB|NOS2|CCN3|OXCT1|PRKCA|PRKCE|PSMD9|TFAP2B|TFF2|TGFB2|TRAF2|CACNA1H|CACNA1G|AIMP1|RASGRP1|PLA2R1|ADGRE2|TLR8|SYT17|CLTRN|SYT13|SYT15|IL33|C1QTNF1|C1QTNF4|TRIM6|CD200R1|SLC30A8	-3.75548	-1.87636	28
GO Biological Processes	GO:0009306	protein secretion	ABAT|ABL1|ACHE|AGT|AIF1|ALOX15B|ARRB1|BAD|CASR|CD36|CD38|CHI3L1|CIDEA|FGG|GATA3|IFNA2|LEP|LGALS9|LPL|MYH10|NOS2|CCN3|OXCT1|PRKCA|PRKCE|PSMD9|PTPRN|TFAP2B|TGFB2|TRAF2|RASGRP1|COPG2|TLR8|CLTRN|IL33|OLFM2|C1QTNF4|TRIM6|CD200R1|SLC30A8|MCOLN2	-3.72848	-1.85963	28
GO Biological Processes	GO:0009914	hormone transport	ABAT|AGT|ARRB1|BAD|CASR|CD38|CPE|CYP19A1|FGG|GALR1|GATA3|LEP|NMB|NOS2|CCN3|OXCT1|PRKCA|PRKCE|PSMD9|PTPRN|TFAP2B|TTR|AIMP1|CLTRN|SLC44A4|C1QTNF1|SLC30A8	-3.61228	-1.76904	28
GO Biological Processes	GO:1903530	regulation of secretion by cell	ABAT|ABL1|ASIC1|ACHE|AGT|AIF1|ALOX15B|ARRB1|BAD|CASR|CD38|CHRNB2|CIDEA|CYP19A1|FGG|GALR1|GATA3|IFNA2|KCNC4|LEP|LGALS9|LPL|MYH10|NMB|NOS2|CCN3|OXCT1|PRKCA|PRKCE|PSMD9|TFAP2B|TGFB2|TRAF2|CACNA1H|CACNA1G|AIMP1|RASGRP1|ADGRE2|TLR8|SYT17|CLTRN|SYT13|SYT15|IL33|C1QTNF1|C1QTNF4|TRIM6|CD200R1|SLC30A8	-3.50559	-1.69183	28
GO Biological Processes	GO:0042593	glucose homeostasis	ARRB1|BAD|CASR|CEBPA|FABP5|GCGR|LEP|FOXO4|NMB|OXCT1|PPARG|PRCP|PRKCE|PTPRN|STAR|TFAP2B|GJB6|CLTRN|WDR35|CSMD1|HKDC1|SLC30A8	-3.50497	-1.69183	28
GO Biological Processes	GO:0050708	regulation of protein secretion	ABAT|ABL1|ACHE|AIF1|ALOX15B|ARRB1|BAD|CASR|CD38|CIDEA|FGG|GATA3|IFNA2|LEP|LGALS9|LPL|MYH10|NOS2|CCN3|OXCT1|PRKCA|PRKCE|PSMD9|TFAP2B|TGFB2|TRAF2|RASGRP1|TLR8|CLTRN|IL33|C1QTNF4|TRIM6|CD200R1|SLC30A8	-3.5037	-1.69183	28
GO Biological Processes	GO:0033500	carbohydrate homeostasis	ARRB1|BAD|CASR|CEBPA|FABP5|GCGR|LEP|FOXO4|NMB|OXCT1|PPARG|PRCP|PRKCE|PTPRN|STAR|TFAP2B|GJB6|CLTRN|WDR35|CSMD1|HKDC1|SLC30A8	-3.48018	-1.68361	28
GO Biological Processes	GO:0090277	positive regulation of peptide hormone secretion	ABAT|ARRB1|BAD|CASR|CD38|FGG|OXCT1|PRKCE|PSMD9|AIMP1|CLTRN|SLC30A8	-3.44887	-1.66875	28
GO Biological Processes	GO:0046879	hormone secretion	ABAT|AGT|ARRB1|BAD|CASR|CD38|CPE|CYP19A1|FGG|GALR1|GATA3|LEP|NMB|NOS2|CCN3|OXCT1|PRKCA|PRKCE|PSMD9|PTPRN|TFAP2B|AIMP1|CLTRN|SLC44A4|C1QTNF1|SLC30A8	-3.43824	-1.66504	28
GO Biological Processes	GO:0051222	positive regulation of protein transport	ABAT|ABL1|ACHE|AIF1|ALOX15B|ARRB1|BAD|CASR|CD38|FGG|FYN|GATA3|LEP|LGALS9|LPL|SMAD3|MYH10|OXCT1|PRKCE|PSMD9|PTGS2|TGFB2|RASGRP1|SAR1B|TLR8|CLTRN|UBL5|IL33|C1QTNF4|TRIM6|SLC30A8	-3.39483	-1.63173	28
GO Biological Processes	GO:0032024	positive regulation of insulin secretion	ABAT|ARRB1|BAD|CASR|CD38|OXCT1|PRKCE|PSMD9|CLTRN|SLC30A8	-3.35786	-1.61038	28
GO Biological Processes	GO:0002791	regulation of peptide secretion	ABAT|ABL1|ACHE|AIF1|ALOX15B|ARRB1|BAD|CASR|CD38|CIDEA|FGG|GATA3|IFNA2|LEP|LGALS9|LPL|MYH10|NOS2|CCN3|OXCT1|PRKCA|PRKCE|PSMD9|TFAP2B|TGFB2|TRAF2|AIMP1|RASGRP1|TLR8|CLTRN|IL33|C1QTNF4|TRIM6|CD200R1|SLC30A8	-3.33856	-1.59551	28
GO Biological Processes	GO:1904951	positive regulation of establishment of protein localization	ABAT|ABL1|ACHE|AIF1|ALOX15B|ARRB1|BAD|CASR|CD38|FGG|FYN|GATA3|LEP|LGALS9|LPL|SMAD3|MYH10|OXCT1|PRKCE|PSMD9|PTGS2|TGFB2|TP63|RASGRP1|SAR1B|TLR8|CLTRN|UBL5|IL33|C1QTNF4|TRIM6|SLC30A8	-3.06963	-1.38225	28
GO Biological Processes	GO:0009743	response to carbohydrate	ARRB1|BAD|CASR|GOT1|LEP|LPL|OXCT1|PRKCE|PTGS2|PTPRN|SPARC|STAR|TXNIP|GJB6|SARM1|CLTRN|WDR35|SLC26A6|COLEC12|SLC30A8	-3.02161	-1.34349	28
GO Biological Processes	GO:0046883	regulation of hormone secretion	ABAT|AGT|ARRB1|BAD|CASR|CD38|CYP19A1|FGG|GALR1|LEP|NMB|NOS2|CCN3|OXCT1|PRKCA|PRKCE|PSMD9|TFAP2B|AIMP1|CLTRN|C1QTNF1|SLC30A8	-2.9763	-1.31357	28
GO Biological Processes	GO:0034284	response to monosaccharide	ARRB1|BAD|CASR|LEP|LPL|OXCT1|PRKCE|PTGS2|PTPRN|SPARC|STAR|TXNIP|GJB6|SARM1|CLTRN|WDR35|SLC26A6|SLC30A8	-2.77726	-1.17239	28
GO Biological Processes	GO:0023061	signal release	ABAT|ASIC1|AGT|ARRB1|BAD|CASR|CD38|CHRNB2|CPE|CYP19A1|FGG|GALR1|GATA3|KCNC4|LEP|NMB|NOS2|CCN3|OXCT1|PRKCA|PRKCE|PSMD9|PTPRN|SLC22A2|TFAP2B|AIMP1|SNPH|SYT17|CLTRN|SLC44A4|C1QTNF1|SLC30A8	-2.71289	-1.12747	28
GO Biological Processes	GO:0090087	regulation of peptide transport	ABAT|ABL1|ACHE|AIF1|ALOX15B|ARRB1|BAD|CASR|CD36|CD38|CIDEA|FGG|FYN|GATA3|IFNA2|LEP|LGALS9|LPL|SMAD3|MYH10|NOS2|CCN3|OXCT1|PRKCA|PRKCE|PSMD9|PTGS2|TFAP2B|TGFB2|TRAF2|AIMP1|ARHGAP44|RASGRP1|SLC7A11|SAR1B|TLR8|CLTRN|UBL5|SLC26A6|IL33|C1QTNF4|TRIM6|CD200R1|SLC30A8	-2.58961	-1.03969	28
GO Biological Processes	GO:0051223	regulation of protein transport	ABAT|ABL1|ACHE|AIF1|ALOX15B|ARRB1|BAD|CASR|CD36|CD38|CIDEA|FGG|FYN|GATA3|IFNA2|LEP|LGALS9|LPL|SMAD3|MYH10|NOS2|CCN3|OXCT1|PRKCA|PRKCE|PSMD9|PTGS2|TFAP2B|TGFB2|TRAF2|ARHGAP44|RASGRP1|SLC7A11|SAR1B|TLR8|CLTRN|UBL5|IL33|C1QTNF4|TRIM6|CD200R1|SLC30A8	-2.47282	-0.957504	28
GO Biological Processes	GO:0090276	regulation of peptide hormone secretion	ABAT|ARRB1|BAD|CASR|CD38|FGG|LEP|NOS2|CCN3|OXCT1|PRKCA|PRKCE|PSMD9|TFAP2B|AIMP1|CLTRN|SLC30A8	-2.44102	-0.937266	28
GO Biological Processes	GO:0050796	regulation of insulin secretion	ABAT|ARRB1|BAD|CASR|CD38|LEP|NOS2|CCN3|OXCT1|PRKCA|PRKCE|PSMD9|TFAP2B|CLTRN|SLC30A8	-2.3958	-0.91338	28
GO Biological Processes	GO:0030072	peptide hormone secretion	ABAT|ARRB1|BAD|CASR|CD38|CPE|FGG|LEP|NOS2|CCN3|OXCT1|PRKCA|PRKCE|PSMD9|PTPRN|TFAP2B|AIMP1|CLTRN|SLC30A8	-2.28546	-0.837474	28
GO Biological Processes	GO:0071322	cellular response to carbohydrate stimulus	ARRB1|BAD|CASR|LEP|OXCT1|PRKCE|PTPRN|STAR|GJB6|CLTRN|WDR35|SLC26A6|COLEC12	-2.26765	-0.828776	28
GO Biological Processes	GO:0070201	regulation of establishment of protein localization	ABAT|ABL1|ACHE|AIF1|ALOX15B|ARRB1|BAD|CASR|CD36|CD38|CIDEA|FGG|FYN|GATA3|IFNA2|LEP|LGALS9|LPL|SMAD3|MYH10|NOS2|CCN3|OXCT1|PRKCA|PRKCE|PSMD9|PTGS2|TFAP2B|TGFB2|TRAF2|TP63|ARHGAP44|RASGRP1|SLC7A11|SAR1B|TLR8|CLTRN|UBL5|IL33|C1QTNF4|TRIM6|CD200R1|SLC30A8	-2.20896	-0.790226	28
GO Biological Processes	GO:0009746	response to hexose	ARRB1|BAD|CASR|LPL|OXCT1|PRKCE|PTGS2|PTPRN|STAR|TXNIP|GJB6|SARM1|CLTRN|WDR35|SLC26A6|SLC30A8	-2.14183	-0.741991	28
GO Biological Processes	GO:0030073	insulin secretion	ABAT|ARRB1|BAD|CASR|CD38|LEP|NOS2|CCN3|OXCT1|PRKCA|PRKCE|PSMD9|PTPRN|TFAP2B|CLTRN|SLC30A8	-2.0829	-0.703844	28
GO Biological Processes	GO:0071326	cellular response to monosaccharide stimulus	ARRB1|BAD|CASR|LEP|OXCT1|PRKCE|PTPRN|STAR|GJB6|CLTRN|WDR35|SLC26A6	-2.05612	-0.686702	28
GO Biological Processes	GO:0015711	organic anion transport	ABAT|ACACB|AGT|ATP5PF|CA3|CA4|CASR|CD36|ABCC2|GOT2|LEP|NMB|NOS2|ABCB1|PPARG|SLC1A1|SLC1A3|SLC4A3|ABCB11|ABCG1|ABCC4|SLC25A17|CA5B|PLA2R1|SLC7A11|SLC13A4|PRELID3B|LRRC8D|SLC7A10|SLC13A3|SLC26A6|SLC44A4|STARD5|SLC7A3|ABCC11|EMB|SLC16A14|SLC16A13|SLCO4C1|CYB5RL	-5.16262	-2.96768	29
GO Biological Processes	GO:0015718	monocarboxylic acid transport	ABAT|ACACB|ATP5PF|CASR|CD36|GOT2|LEP|NMB|NOS2|PPARG|ABCB11|ABCC4|SLC25A17|PLA2R1|SLC26A6|STARD5|EMB|SLC16A14|SLC16A13	-4.65805	-2.5689	29
GO Biological Processes	GO:0015849	organic acid transport	ABAT|ACACB|AGT|ATP5PF|CASR|CD36|ABCC2|GOT2|LEP|NMB|NOS2|PPARG|SLC1A1|SLC1A3|ABCB11|ABCC4|SLC25A17|PLA2R1|SLC7A11|SLC13A4|LRRC8D|SLC7A10|SLC13A3|SLC26A6|STARD5|SLC7A3|EMB|SLC16A14|SLC16A13	-4.21468	-2.23106	29
GO Biological Processes	GO:0046942	carboxylic acid transport	ABAT|ACACB|AGT|ATP5PF|CASR|CD36|ABCC2|GOT2|LEP|NMB|NOS2|PPARG|SLC1A1|SLC1A3|ABCB11|ABCC4|SLC25A17|PLA2R1|SLC7A11|SLC13A4|LRRC8D|SLC7A10|SLC13A3|SLC26A6|STARD5|SLC7A3|EMB|SLC16A14|SLC16A13	-4.21468	-2.23106	29
GO Biological Processes	GO:0006820	anion transport	ABAT|ACACB|AGT|ATP5PF|CA3|CA4|CASR|CD36|ABCC2|GABRP|GOT2|LEP|NMB|NOS2|ABCB1|PPARG|SLC1A1|SLC1A3|SLC4A3|ABCB11|ABCG1|ABCC4|SLC25A17|CA5B|PLA2R1|SLC7A11|SLC13A4|PRELID3B|LRRC8D|SLC7A10|SLC13A3|SLC26A6|SLC44A4|STARD5|SLC7A3|ABCC11|EMB|SLC16A14|SLC16A13|SLC26A11|SLCO4C1|CYB5RL	-3.44641	-1.66875	29
GO Biological Processes	GO:0010876	lipid localization	ACACB|AGT|ATP5PF|CD36|CHKA|CIDEA|CYP19A1|GALR1|GOT2|HEXB|LEP|LPL|MEST|NFKBIA|NMB|NOS2|NPC1|ABCB1|PPARG|SOAT1|STAR|ABCB11|ABCG1|ABCC4|ABCA8|SLC25A17|PLA2R1|PRELID3B|STARD5|C1QTNF1	-3.25014	-1.528	29
GO Biological Processes	GO:0046717	acid secretion	ABAT|ATP5PF|CASR|LEP|NMB|NOS2|SLC1A1|SLC1A3|TFF2|ABCB11|ABCC4|PLA2R1|SLC26A6	-2.89533	-1.25598	29
GO Biological Processes	GO:0015908	fatty acid transport	ACACB|ATP5PF|CD36|GOT2|LEP|NMB|NOS2|PPARG|ABCC4|SLC25A17|PLA2R1	-2.81478	-1.20323	29
GO Biological Processes	GO:0015850	organic hydroxy compound transport	ABAT|AGT|CD36|CHRNB2|CYP19A1|GALR1|LEP|NFKBIA|NPC1|PPARG|SOAT1|STAR|ABCB11|ABCG1|SYT17|SYT13|SLC26A6|STARD5|SYT15|C1QTNF1|EMB	-2.80254	-1.19323	29
GO Biological Processes	GO:0006869	lipid transport	ACACB|AGT|ATP5PF|CD36|CHKA|CYP19A1|GALR1|GOT2|LEP|NFKBIA|NMB|NOS2|NPC1|ABCB1|PPARG|SOAT1|STAR|ABCB11|ABCG1|ABCC4|ABCA8|SLC25A17|PLA2R1|PRELID3B|STARD5|C1QTNF1	-2.57867	-1.03069	29
GO Biological Processes	GO:0035455	response to interferon-alpha	GATA3|IFIT2|IFIT3|STAR|IFITM1|IFITM3|IFITM2	-5.11339	-2.94351	30
GO Biological Processes	GO:0035457	cellular response to interferon-alpha	GATA3|IFIT2|IFIT3|STAR	-3.36153	-1.61252	30
GO Biological Processes	GO:0010742	macrophage derived foam cell differentiation	AGT|ALOX15B|CD36|IL18|LPL|NFKBIA|PPARG|SOAT1|ABCG1	-5.05841	-2.90447	31
GO Biological Processes	GO:0090077	foam cell differentiation	AGT|ALOX15B|CD36|IL18|LPL|NFKBIA|PPARG|SOAT1|ABCG1	-5.05841	-2.90447	31
GO Biological Processes	GO:0010743	regulation of macrophage derived foam cell differentiation	AGT|ALOX15B|CD36|IL18|LPL|NFKBIA|PPARG|ABCG1	-4.77978	-2.67394	31
GO Biological Processes	GO:0019915	lipid storage	ACACB|CD36|CIDEA|HEXB|LEP|LPL|MEST|NFKBIA|PPARG|SOAT1|ABCG1	-4.25888	-2.26175	31
GO Biological Processes	GO:0010883	regulation of lipid storage	ACACB|CD36|CIDEA|LEP|LPL|MEST|NFKBIA|PPARG|ABCG1	-4.22457	-2.23483	31
GO Biological Processes	GO:0055095	lipoprotein particle mediated signaling	CD36|CDH13|LPL	-4.19928	-2.23047	31
GO Biological Processes	GO:0055096	low-density lipoprotein particle mediated signaling	CD36|CDH13|LPL	-4.19928	-2.23047	31
GO Biological Processes	GO:0071404	cellular response to low-density lipoprotein particle stimulus	CASR|CD36|CDH13|LPL|NPC1|PPARG	-3.65205	-1.79982	31
GO Biological Processes	GO:0071402	cellular response to lipoprotein particle stimulus	CASR|CD36|CDH13|LPL|NPC1|PPARG|ABCG1	-3.40217	-1.63588	31
GO Biological Processes	GO:0010744	positive regulation of macrophage derived foam cell differentiation	AGT|ALOX15B|CD36|IL18|LPL	-3.38369	-1.62534	31
GO Biological Processes	GO:0010878	cholesterol storage	CD36|LPL|PPARG|SOAT1|ABCG1	-3.38369	-1.62534	31
GO Biological Processes	GO:1905952	regulation of lipid localization	ACACB|AGT|ATP5PF|CD36|CIDEA|CYP19A1|GALR1|LEP|LPL|MEST|NFKBIA|PPARG|ABCG1|PLA2R1|C1QTNF1	-2.88672	-1.24973	31
GO Biological Processes	GO:1905954	positive regulation of lipid localization	ACACB|CD36|CIDEA|CYP19A1|GALR1|LPL|NFKBIA|ABCG1|PLA2R1|C1QTNF1	-2.85328	-1.22805	31
GO Biological Processes	GO:0055094	response to lipoprotein particle	CASR|CD36|CDH13|LPL|NPC1|PPARG	-2.75942	-1.15675	31
GO Biological Processes	GO:0010885	regulation of cholesterol storage	CD36|LPL|PPARG|ABCG1	-2.61795	-1.06214	31
GO Biological Processes	GO:0010888	negative regulation of lipid storage	LEP|NFKBIA|PPARG|ABCG1	-2.21979	-0.791159	31
GO Biological Processes	GO:0051235	maintenance of location	ABL1|ACACB|ANK2|CD4|CD36|CIDEA|HEXB|LEP|LPL|MEST|NBL1|NFKBIA|PPARG|PRKCE|SOAT1|SLC30A3|TRPA1|ABCG1|PLCH1|SELENON|SPTBN4|SLC30A8|MCOLN2	-2.18047	-0.768665	31
GO Biological Processes	GO:0052547	regulation of peptidase activity	SERPINA3|AGT|AMBP|ARRB1|BAD|CST6|CSTB|FYN|IFI6|GRN|HIP1|LGALS9|SMAD3|MT3|PCOLCE|PPARG|PTGS2|SPINT1|TFAP2B|TIMP4|TRAF2|TFPI2|TP63|HERPUD1|NOD1|PCOLCE2|CYFIP2|PI15|LXN|WDR35|ANTXR1|A2ML1|PI16|COL28A1|SPINK6|SERPINE3|ANXA8|ANXA8L1	-5.0106	-2.86056	32
GO Biological Processes	GO:0010466	negative regulation of peptidase activity	SERPINA3|AGT|AMBP|ARRB1|CST6|CSTB|IFI6|MT3|PTGS2|SPINT1|TFAP2B|TIMP4|TFPI2|HERPUD1|PI15|LXN|A2ML1|PI16|COL28A1|SPINK6|SERPINE3|ANXA8|ANXA8L1	-3.44434	-1.66832	32
GO Biological Processes	GO:0052548	regulation of endopeptidase activity	SERPINA3|AGT|AMBP|ARRB1|BAD|CST6|CSTB|FYN|IFI6|HIP1|LGALS9|SMAD3|MT3|PPARG|PTGS2|SPINT1|TFAP2B|TIMP4|TRAF2|TFPI2|TP63|HERPUD1|NOD1|CYFIP2|LXN|WDR35|A2ML1|COL28A1|SPINK6|SERPINE3|ANXA8|ANXA8L1	-3.4304	-1.66089	32
GO Biological Processes	GO:0045861	negative regulation of proteolysis	SERPINA3|AGT|ALAD|AMBP|ARRB1|C4BPA|CST6|CSTB|CTSZ|IFI6|MAP1A|MT3|PTGS2|SPINT1|TFAP2B|TIMP4|TFPI2|HERPUD1|PI15|LXN|ACP4|A2ML1|PI16|COL28A1|SPINK6|SERPINE3|ANXA8|ANXA8L1	-3.17972	-1.47957	32
GO Biological Processes	GO:0010951	negative regulation of endopeptidase activity	SERPINA3|AGT|AMBP|ARRB1|CST6|CSTB|IFI6|MT3|PTGS2|SPINT1|TFAP2B|TIMP4|TFPI2|HERPUD1|LXN|A2ML1|COL28A1|SPINK6|SERPINE3|ANXA8|ANXA8L1	-2.92999	-1.28096	32
GO Biological Processes	GO:0051346	negative regulation of hydrolase activity	SERPINA3|ABL1|AGT|AMBP|ARRB1|CST6|CSTB|IFI6|MT3|PTGS2|SPINT1|TFAP2B|TGFB2|TIMP4|TFPI2|RGN|HERPUD1|RASA4|PLA2R1|LRCH1|PI15|ANGPTL4|LXN|SH2D4A|A2ML1|PI16|COL28A1|SPINK6|SERPINE3|ANXA8|ANXA8L1	-2.45416	-0.946849	32
GO Biological Processes	GO:0042476	odontogenesis	AQP5|COL1A1|COL1A2|CSF3R|DLX2|DLX3|MSX2|TNFRSF11B|TFAP2A|TGFB2|TP63|HAND1|HAND2|SSUH2|SP6|ACP4|OSR2	-4.91299	-2.78562	33
GO Biological Processes	GO:1904888	cranial skeletal system development	DLX2|SMAD3|MSX2|SIX1|TFAP2A|TGFB2|TP63|FREM1	-2.29663	-0.841661	33
GO Biological Processes	GO:0001568	blood vessel development	ABL1|AGT|ADGRB3|CDH13|CDX2|CHI3L1|COL1A1|COL1A2|COL3A1|COL5A1|CX3CR1|CYBB|DLX3|ENG|GJA4|GRN|IHH|IL18|LEP|LOXL2|FOXO4|MMP19|CITED1|MYH10|CCN3|PPARG|PRCP|PRKCA|PTGS2|CCL24|SIX1|SPARC|SPINT1|TFAP2B|TGFB2|TGFBI|TGFBR3|PIK3R3|ALDH1A2|SPHK1|AIMP1|HAND1|HAND2|HPSE|ESM1|STAB1|ADGRA2|HEYL|GREM1|ANGPTL4|WNT4|PLXDC1|JCAD|ANTXR1|LRG1	-4.69091	-2.59202	34
GO Biological Processes	GO:0048514	blood vessel morphogenesis	ABL1|AGT|ADGRB3|CDH13|CHI3L1|COL3A1|CX3CR1|CYBB|ENG|GRN|IHH|IL18|LEP|LOXL2|FOXO4|MMP19|CITED1|CCN3|PPARG|PRCP|PRKCA|PTGS2|CCL24|SIX1|SPARC|TFAP2B|TGFB2|TGFBI|TGFBR3|PIK3R3|SPHK1|AIMP1|HAND1|HAND2|HPSE|ESM1|STAB1|ADGRA2|GREM1|ANGPTL4|WNT4|PLXDC1|JCAD|LRG1	-2.86179	-1.23424	34
GO Biological Processes	GO:0001525	angiogenesis	ABL1|AGT|ADGRB3|CDH13|CHI3L1|CX3CR1|CYBB|ENG|GRN|IHH|IL18|LEP|LOXL2|FOXO4|MMP19|CCN3|PPARG|PRCP|PRKCA|PTGS2|CCL24|SPARC|TGFB2|TGFBI|PIK3R3|SPHK1|AIMP1|HAND1|HAND2|HPSE|ESM1|STAB1|ADGRA2|GREM1|ANGPTL4|PLXDC1|JCAD|LRG1	-2.53216	-0.999412	34
GO Biological Processes	GO:0007584	response to nutrient	ALAD|ASS1|BCHE|CASR|CD4|COL1A1|CYBB|FYN|GCGR|LEP|TNFRSF11B|OXCT1|PPARG|PTGS2|SELL|SOD1|SPARC|SST|STAR|VDR|ALDH1A2|NNT|CCL28	-4.65349	-2.56817	35
GO Biological Processes	GO:0033273	response to vitamin	ALAD|BCHE|CASR|CD4|COL1A1|LEP|PPARG|PTGS2|SPARC|VDR|ALDH1A2|NNT	-3.49241	-1.68443	35
GO Biological Processes	GO:0033197	response to vitamin E	ALAD|COL1A1|LEP|PPARG	-3.17914	-1.47957	35
GO Biological Processes	GO:0009991	response to extracellular stimulus	ACACB|ACAT1|ADRB1|AIF1|ALAD|ASS1|BCHE|CASR|CD4|COL1A1|CYBB|FYN|GCGR|HSD11B2|LEP|FOXO4|MT3|TNFRSF11B|OXCT1|PPARG|PTGS2|SELL|SOD1|SPARC|SST|STAR|VDR|ALDH1A2|NNT|NOCT|WNT4|SLC39A4|CCL28|RRAGD|LRP11|UCN3	-2.94826	-1.28933	35
GO Biological Processes	GO:0031667	response to nutrient levels	ACACB|ACAT1|ADRB1|ALAD|ASS1|BCHE|CASR|CD4|COL1A1|CYBB|FYN|GCGR|HSD11B2|LEP|FOXO4|MT3|TNFRSF11B|OXCT1|PPARG|PTGS2|SELL|SOD1|SPARC|SST|STAR|VDR|ALDH1A2|NNT|WNT4|SLC39A4|CCL28|RRAGD|LRP11|UCN3	-2.85995	-1.23356	35
GO Biological Processes	GO:0031670	cellular response to nutrient	CASR|COL1A1|CYBB|FYN|LEP|PPARG|PTGS2|SOD1|VDR	-2.74459	-1.14694	35
GO Biological Processes	GO:0071295	cellular response to vitamin	CASR|COL1A1|LEP|PPARG|VDR	-2.08598	-0.706264	35
GO Biological Processes	GO:0042063	gliogenesis	ABL1|CX3CR1|DAB1|DLX2|GPR183|GRN|HEXB|MAG|MATN2|MT3|ROR2|PLP1|PPARG|SOD1|SPINT1|TGFB2|GCM1|TSPAN2|MMP24|DUSP10|ADAM22|NLGN3|METTL14|GPR157|IL33|APCDD1|LGI4	-4.55626	-2.48411	36
GO Biological Processes	GO:0010001	glial cell differentiation	ABL1|DAB1|DLX2|GRN|MAG|MT3|ROR2|PLP1|PPARG|SOD1|SPINT1|GCM1|TSPAN2|MMP24|DUSP10|ADAM22|NLGN3|METTL14|GPR157|LGI4	-3.55196	-1.72376	36
GO Biological Processes	GO:0048708	astrocyte differentiation	ABL1|DAB1|GRN|MAG|MT3|ROR2|PLP1|GCM1|TSPAN2	-2.38194	-0.901176	36
GO Biological Processes	GO:0006753	nucleoside phosphate metabolic process	ACACB|ACAT1|ACPP|ADCY2|AMPD3|ATP5PF|BAD|CD38|COX6A2|FBP1|FMO1|GUCY2C|IDH1|ATP8|ND1|ND2|NDUFS3|NOS2|PDE9A|PGAM2|PGM1|PRPSAP1|PTGS2|SCD|SHMT1|SULT1A2|SULT1A1|SULT1A3|SULT2B1|UNG|UQCRB|UQCRH|SMPDL3A|QPRT|HAAO|NNT|SHPK|SULT1C4|GMPR2|MOCOS|NAXD|AGPAT3|TEFM|PDZD3|HKDC1|ACSS1|CMPK2|MDH1B|ENTPD8|UQCRHL|SULT1A4	-4.54104	-2.47532	37
GO Biological Processes	GO:0051186	cofactor metabolic process	ACACB|ACAT1|ALAD|ALAS1|AKR1B1|AMBP|CBR3|CD38|CPOX|CYBB|CYB5R3|FBP1|FMO1|FYN|GCH1|GOT1|GOT2|GPX3|IDH1|MT3|PGAM2|PGM1|PTGS2|SCD|SHMT1|SOD1|SPR|TPO|UROS|RGN|PTGES|QPRT|HAAO|NNT|SLC7A11|SHPK|TPK1|DUOX1|MOCOS|NAXD|HKDC1|CIAO2A|ACSS1|GGT6|MDH1B	-4.52748	-2.46494	37
GO Biological Processes	GO:0055086	nucleobase-containing small molecule metabolic process	ACACB|ACAT1|ACPP|ADCY2|AMPD3|ATP5PF|BAD|CD38|ENTPD1|COX6A2|FBP1|FMO1|GUCY2C|IDH1|ATP8|ND1|ND2|NDUFS3|NOS2|PDE9A|PGAM2|PGM1|PRPSAP1|PTGS2|SCD|SHMT1|SULT1A2|SULT1A1|SULT1A3|SULT2B1|TTR|UNG|UQCRB|UQCRH|SMPDL3A|QPRT|HAAO|NNT|SHPK|SULT1C4|GMPR2|MOCOS|NAXD|CSGALNACT1|AGPAT3|TEFM|PDZD3|HKDC1|ACSS1|CMPK2|MDH1B|ENTPD8|UQCRHL|SULT1A4	-4.1352	-2.17898	37
GO Biological Processes	GO:0009117	nucleotide metabolic process	ACACB|ACAT1|ACPP|ADCY2|AMPD3|ATP5PF|BAD|CD38|COX6A2|FBP1|FMO1|GUCY2C|IDH1|ATP8|ND1|ND2|NDUFS3|NOS2|PDE9A|PGAM2|PGM1|PRPSAP1|PTGS2|SCD|SHMT1|SULT1A2|SULT1A1|SULT1A3|SULT2B1|UNG|UQCRB|UQCRH|QPRT|HAAO|NNT|SHPK|SULT1C4|GMPR2|MOCOS|NAXD|AGPAT3|TEFM|PDZD3|HKDC1|ACSS1|CMPK2|MDH1B|UQCRHL|SULT1A4	-4.06442	-2.12043	37
GO Biological Processes	GO:0051188	cofactor biosynthetic process	ACACB|ACAT1|ALAD|ALAS1|CPOX|CYBB|FBP1|FYN|GCH1|PGAM2|PGM1|PTGS2|SCD|SOD1|SPR|UROS|RGN|QPRT|HAAO|SLC7A11|TPK1|DUOX1|MOCOS|NAXD|HKDC1|ACSS1|GGT6	-3.72186	-1.85504	37
GO Biological Processes	GO:0072521	purine-containing compound metabolic process	ACACB|ACAT1|ACPP|ADCY2|AMPD3|ATP5PF|BAD|COX6A2|FBP1|GUCY2C|ATP8|ND1|ND2|NDUFS3|NOS2|PDE9A|PGAM2|PGM1|PRPSAP1|SCD|SHMT1|SULT1A2|SULT1A1|SULT1A3|SULT2B1|TTR|UQCRB|UQCRH|SULT1C4|GMPR2|MOCOS|TEFM|PDZD3|HKDC1|ACSS1|UQCRHL|SULT1A4	-2.21428	-0.791159	37
GO Biological Processes	GO:0006732	coenzyme metabolic process	ACACB|ACAT1|CBR3|CD38|CYB5R3|FBP1|FMO1|GCH1|IDH1|PGAM2|PGM1|PTGS2|SCD|SHMT1|SPR|RGN|QPRT|HAAO|NNT|SHPK|TPK1|MOCOS|NAXD|HKDC1|ACSS1|MDH1B	-2.04586	-0.678473	37
GO Biological Processes	GO:0046683	response to organophosphorus	ASS1|CNGA3|COL1A1|FDX1|MMP19|CITED1|PAX4|PTGS2|PTPRN|RFC3|SELL|SOD1|SPARC|STAR|DUOX1|SLC26A6|PPARGC1B	-4.43709	-2.38785	38
GO Biological Processes	GO:0014074	response to purine-containing compound	ASS1|CACNA1S|CNGA3|COL1A1|FDX1|MMP19|CITED1|PAX4|PPARG|PTGS2|PTPRN|SELL|SOD1|SPARC|STAR|DUOX1|SLC26A6|PPARGC1B	-4.39123	-2.36515	38
GO Biological Processes	GO:0051591	response to cAMP	ASS1|CNGA3|COL1A1|FDX1|MMP19|CITED1|PAX4|PTPRN|SPARC|STAR|DUOX1|SLC26A6|PPARGC1B	-3.76854	-1.8831	38
GO Biological Processes	GO:0003006	developmental process involved in reproduction	ALOX15B|ARRB1|CDC25B|CDKN1C|CDX2|CEBPA|CRIP1|CTSB|CYP19A1|DLX3|GATA3|HEXB|HOXA11|IDH1|IGF2|IHH|LEP|MMP19|CITED1|ROR2|PPARG|PTGS2|PTPRN|SOD1|SPINT1|STAR|TAF4B|TGFB2|VDR|ZBTB16|GCM1|TP63|CYP7B1|HAND1|SPAG6|PLAC1|MAST2|WNT4|ROPN1|TEX11|RNF17|SLC26A6|PAQR8|GDF7|ROPN1B|GALNTL5|NRK|CATSPER4|PSAPL1	-4.41082	-2.37795	39
GO Biological Processes	GO:0048608	reproductive structure development	ALOX15B|ARRB1|CDKN1C|CDX2|CEBPA|CRIP1|CTSB|CYP19A1|DLX3|GATA3|HOXA11|IDH1|IGF2|LEP|MMP19|CITED1|ROR2|PPARG|PTGS2|PTPRN|SOD1|SPINT1|STAR|TGFB2|VDR|GCM1|TP63|CYP7B1|HAND1|PLAC1|WNT4|TEX11|GDF7|NRK|PSAPL1	-4.25689	-2.26175	39
GO Biological Processes	GO:0061458	reproductive system development	ALOX15B|ARRB1|CDKN1C|CDX2|CEBPA|CRIP1|CTSB|CYP19A1|DLX3|GATA3|HOXA11|IDH1|IGF2|LEP|MMP19|CITED1|ROR2|PPARG|PTGS2|PTPRN|SOD1|SPINT1|STAR|TGFB2|VDR|GCM1|TP63|CYP7B1|HAND1|PLAC1|WNT4|TEX11|GDF7|NRK|PSAPL1	-4.19602	-2.22975	39
GO Biological Processes	GO:0001890	placenta development	CDKN1C|CDX2|CEBPA|CTSB|DLX3|IGF2|LEP|CITED1|PPARG|PTGS2|SOD1|SPINT1|VDR|GCM1|HAND1|PLAC1|NRK	-3.94228	-2.01486	39
GO Biological Processes	GO:0001892	embryonic placenta development	CDKN1C|CDX2|CEBPA|IGF2|CITED1|SPINT1|GCM1|HAND1|NRK	-2.04439	-0.678275	39
GO Biological Processes	GO:0006068	ethanol catabolic process	ALDH3B2|SULT1A2|SULT1A1|SULT1A3|SULT1C4	-4.20416	-2.23047	40
GO Biological Processes	GO:0034310	primary alcohol catabolic process	ALDH3B2|SULT1A2|SULT1A1|SULT1A3|SULT1C4	-3.66879	-1.81244	40
GO Biological Processes	GO:0046164	alcohol catabolic process	ALDH3B2|MT3|SULT1A2|SULT1A1|SULT1A3|SYNJ2|INPP5J|SULT1C4|MIOX	-3.58569	-1.75004	40
GO Biological Processes	GO:0034035	purine ribonucleoside bisphosphate metabolic process	SULT1A2|SULT1A1|SULT1A3|SULT2B1|SULT1C4|SULT1A4	-3.54193	-1.71742	40
GO Biological Processes	GO:0050427	3'-phosphoadenosine 5'-phosphosulfate metabolic process	SULT1A2|SULT1A1|SULT1A3|SULT2B1|SULT1C4|SULT1A4	-3.54193	-1.71742	40
GO Biological Processes	GO:1901616	organic hydroxy compound catabolic process	ALDH3B2|MT3|SULT1A2|SULT1A1|SULT1A3|SYNJ2|INPP5J|SULT1C4|MIOX	-2.61655	-1.06181	40
GO Biological Processes	GO:0051923	sulfation	SULT1A2|SULT1A1|SULT1A3|SULT1C4	-2.40409	-0.919162	40
GO Biological Processes	GO:0044057	regulation of system process	ABAT|ACPP|ADRB1|AGT|AIF1|ANK2|ATP5PF|CACNA1S|CASR|CD38|CYP2J2|EDNRB|FABP5|FGG|GALR1|GCH1|KCNK1|LEP|SMAD3|MAG|MYBPH|CCN3|NPTX1|PDE9A|PRKCA|PTGS2|SLC1A1|SOD1|TFF2|TGFB2|TNNC2|UTRN|SPHK1|CACNA1H|CACNA1G|HOMER3|HAND2|KCNE3|ABCC9|CELF2|NLGN3|SPTBN4|CACNG6|CACNA2D4|C1QTNF1	-4.20086	-2.23047	41
GO Biological Processes	GO:0008217	regulation of blood pressure	ABAT|ADRB1|AGT|ATP5PF|COL1A2|CTSZ|EDNRB|GCGR|GCH1|HSD11B2|LEP|SMAD3|NOS2|PPARG|PRCP|PTGS2|SOD1|SCPEP1|NAV2	-3.98712	-2.05503	41
GO Biological Processes	GO:0003013	circulatory system process	ABAT|ADRB1|AGT|ANK2|ATP5PF|CACNA1S|CASR|CD38|COL1A2|CTSZ|CYP2J2|CYB5R3|EDNRB|F5|FGG|FYN|GCGR|GCH1|HSD11B2|KCNK1|LEP|SMAD3|NOS2|PPARG|PRCP|PTGS2|SLC1A1|SOD1|TGFB2|CACNA1H|CACNA1G|KCNE3|ABCC9|CELF2|WDR35|SPTBN4|CACNG6|SCPEP1|NAV2|CACNA2D4	-3.75323	-1.87618	41
GO Biological Processes	GO:0008015	blood circulation	ABAT|ADRB1|AGT|ANK2|ATP5PF|CACNA1S|CASR|CD38|COL1A2|CTSZ|CYP2J2|CYB5R3|EDNRB|F5|FGG|GCGR|GCH1|HSD11B2|KCNK1|LEP|SMAD3|NOS2|PPARG|PRCP|PTGS2|SLC1A1|SOD1|TGFB2|CACNA1H|CACNA1G|KCNE3|ABCC9|CELF2|WDR35|SPTBN4|CACNG6|SCPEP1|NAV2|CACNA2D4	-3.59838	-1.76085	41
GO Biological Processes	GO:0042311	vasodilation	ADRB1|AGT|CASR|EDNRB|GCH1|SOD1	-2.75942	-1.15675	41
GO Biological Processes	GO:1903524	positive regulation of blood circulation	ADRB1|ATP5PF|CASR|CD38|FGG|GCH1|PTGS2|SLC1A1|TGFB2	-2.70105	-1.11992	41
GO Biological Processes	GO:1903522	regulation of blood circulation	ADRB1|AGT|ANK2|ATP5PF|CACNA1S|CASR|CD38|CYP2J2|FGG|GCH1|KCNK1|LEP|PTGS2|SLC1A1|TGFB2|CACNA1H|CACNA1G|KCNE3|ABCC9|CELF2|SPTBN4|CACNG6|CACNA2D4	-2.65219	-1.08336	41
GO Biological Processes	GO:0097755	positive regulation of blood vessel diameter	ADRB1|AGT|CASR|EDNRB|GCH1|LEP|SOD1|SCPEP1	-2.64427	-1.07955	41
GO Biological Processes	GO:0035296	regulation of tube diameter	ADRB1|AGT|CASR|CD38|EDNRB|FGG|GCH1|LEP|PTGS2|SOD1|WDR35|SCPEP1	-2.15505	-0.751664	41
GO Biological Processes	GO:0097746	regulation of blood vessel diameter	ADRB1|AGT|CASR|CD38|EDNRB|FGG|GCH1|LEP|PTGS2|SOD1|WDR35|SCPEP1	-2.15505	-0.751664	41
GO Biological Processes	GO:0030155	regulation of cell adhesion	ABAT|ABL1|AIF1|ARHGDIB|ASS1|BAD|CD4|CD36|CDH13|COL1A1|DAB1|FBLN2|FGG|FYN|GATA3|IFNA2|IGF2|IHH|IL18|LEP|LGALS9|TACSTD2|SMAD3|PRKCA|PRKCE|TGFB2|TGFBI|UTRN|ZBTB16|TESPA1|NUAK1|RASGRP1|PLXNC1|DUSP10|GREM1|ADAM22|WNT4|APBB1IP|CCL28|CASS4|DUSP26|LOXL3|C1QTNF1|EGFLAM|IL23R|CCDC80|DACT2|ADAMTS18|PLET1	-4.18766	-2.2244	42
GO Biological Processes	GO:0045785	positive regulation of cell adhesion	ABL1|AIF1|BAD|CD4|CD36|CDH13|FBLN2|FGG|FYN|GATA3|IGF2|IHH|IL18|LEP|LGALS9|SMAD3|PRKCA|PRKCE|TGFB2|UTRN|ZBTB16|TESPA1|RASGRP1|DUSP10|WNT4|APBB1IP|CCL28|CASS4|DUSP26|EGFLAM|IL23R|CCDC80	-3.76914	-1.8831	42
GO Biological Processes	GO:0045580	regulation of T cell differentiation	ABL1|BAD|GATA3|IFNA2|IHH|IL18|LGALS9|SOD1|ZBTB16|TESPA1|RASGRP1|DUSP10|LOXL3|IL23R	-2.90065	-1.26009	42
GO Biological Processes	GO:1903708	positive regulation of hemopoiesis	BAD|CD4|GATA3|IHH|IL18|LGALS9|ROR2|PRKCA|ZBTB16|ISG15|TESPA1|RASGRP1|DUSP10|SMAP1|PPARGC1B|IL23R|RAB7B	-2.8867	-1.24973	42
GO Biological Processes	GO:0045582	positive regulation of T cell differentiation	BAD|GATA3|IHH|IL18|LGALS9|ZBTB16|TESPA1|RASGRP1|DUSP10|IL23R	-2.81228	-1.20185	42
GO Biological Processes	GO:1902107	positive regulation of leukocyte differentiation	BAD|CD4|GATA3|IHH|IL18|LGALS9|ROR2|PRKCA|ZBTB16|TESPA1|RASGRP1|DUSP10|PPARGC1B|IL23R	-2.69587	-1.11675	42
GO Biological Processes	GO:0007159	leukocyte cell-cell adhesion	AIF1|ASS1|BAD|CD4|CX3CR1|FYN|GATA3|IFNA2|IGF2|IHH|IL18|LEP|LGALS9|SELE|SELL|SELP|UMOD|ZBTB16|TESPA1|RASGRP1|CLEC4M|DUSP10|CCL28|LOXL3|IL23R	-2.65611	-1.08544	42
GO Biological Processes	GO:0030217	T cell differentiation	ABL1|BAD|CD4|GPR183|GATA3|IFNA2|IHH|IL18|LEP|LGALS9|SOD1|ZBTB16|TESPA1|MAFB|RASGRP1|DUSP10|WNT4|LOXL3|IL23R	-2.53886	-1.00424	42
GO Biological Processes	GO:0045621	positive regulation of lymphocyte differentiation	BAD|GATA3|IHH|IL18|LGALS9|ZBTB16|TESPA1|RASGRP1|DUSP10|IL23R	-2.40502	-0.919162	42
GO Biological Processes	GO:0045619	regulation of lymphocyte differentiation	ABL1|BAD|GATA3|IFNA2|IHH|IL18|LGALS9|SOD1|ZBTB16|TESPA1|RASGRP1|DUSP10|LOXL3|IL23R	-2.12368	-0.728558	42
GO Biological Processes	GO:0050865	regulation of cell activation	ABAT|ABL1|AIF1|BAD|BPI|CD4|CD38|CEBPA|CHRNB2|GPR183|FGG|FYN|GATA3|GRN|IFNA2|IGF2|IHH|IL18|LEP|LGALS9|LMO1|PRKCA|SELP|SOD1|UNG|ZBTB16|TESPA1|RASGRP1|DUSP10|SHPK|ADGRE2|MZB1|LOXL3|IL33|C1QTNF1|IL23R|ADAMTS18	-2.01934	-0.659552	42
GO Biological Processes	GO:0048732	gland development	ABL1|ACAT1|ALOX15B|ASS1|CDKN1C|CEBPA|CRIP1|CYP19A1|ELF3|GATA3|GOT2|HOXB9|HOXD9|IGF2|IHH|SMAD3|MSX2|SIX1|SOD1|TGFB2|TGFBR3|VDR|TP63|ALDH1A2|RGN|CYP7B1|HAND2|MAFB|WNT4|WDR35|NTN4|ESRP2|DNAAF1|GDF7|PSAPL1	-4.07663	-2.13022	43
GO Biological Processes	GO:0022612	gland morphogenesis	CRIP1|ELF3|MSX2|TGFB2|VDR|TP63|CYP7B1|WNT4|NTN4|ESRP2|GDF7	-2.06785	-0.693363	43
GO Biological Processes	GO:0050900	leukocyte migration	AIF1|CMKLR1|COL1A1|COL1A2|CSF3R|CX3CR1|CYP19A1|GPR183|EDNRB|FYN|GATA3|LEP|LGALS9|MAG|NBL1|CCN3|ROR2|CCL14|CCL15|CCL23|CCL24|SELE|SELL|SELP|TGFB2|UMOD|AIMP1|CYP7B1|LRCH1|SLC7A11|GREM1|ADGRE2|SLC7A10|CCL28|CXCL16|IL33|CD200R1|MCOLN2	-4.06088	-2.1193	44
GO Biological Processes	GO:0006935	chemotaxis	AIF1|CASR|CDH13|CMKLR1|CSF3R|CX3CR1|CYP19A1|DAB1|GPR183|EDNRB|ETV1|FYN|GATA3|HOXB9|KIF5C|LGALS9|SMAD3|MATN2|MYH10|NBL1|CCN3|PRKCA|CCL14|CCL15|CCL23|CCL24|SLIT1|TGFB2|AIMP1|CYP7B1|PLXNC1|SPON2|ADGRA2|GREM1|CYFIP2|ADGRE2|CCL28|SPTBN4|CXCL16|NTN4|EMB|CMTM2|GDF7	-3.26103	-1.53453	44
GO Biological Processes	GO:0042330	taxis	AIF1|CASR|CDH13|CMKLR1|CSF3R|CX3CR1|CYP19A1|DAB1|GPR183|EDNRB|ETV1|FYN|GATA3|HOXB9|KIF5C|LGALS9|SMAD3|MATN2|MYH10|NBL1|CCN3|PRKCA|CCL14|CCL15|CCL23|CCL24|SLIT1|TGFB2|AIMP1|CYP7B1|PLXNC1|SPON2|ADGRA2|GREM1|CYFIP2|ADGRE2|CCL28|SPTBN4|CXCL16|NTN4|EMB|CMTM2|GDF7	-3.2195	-1.50596	44
GO Biological Processes	GO:0097529	myeloid leukocyte migration	AIF1|CMKLR1|CSF3R|CX3CR1|CYP19A1|EDNRB|NBL1|CCN3|ROR2|CCL14|CCL15|CCL23|CCL24|TGFB2|UMOD|GREM1|ADGRE2|CD200R1|MCOLN2	-3.20619	-1.49547	44
GO Biological Processes	GO:0030595	leukocyte chemotaxis	AIF1|CMKLR1|CSF3R|CYP19A1|GPR183|EDNRB|LGALS9|NBL1|CCN3|CCL14|CCL15|CCL23|CCL24|TGFB2|CYP7B1|GREM1|ADGRE2|CXCL16	-2.46842	-0.954007	44
GO Biological Processes	GO:0072676	lymphocyte migration	AIF1|GPR183|GATA3|CCL14|CCL15|CCL23|CCL24|CYP7B1|LRCH1|CXCL16|CD200R1	-2.44017	-0.937266	44
GO Biological Processes	GO:0002548	monocyte chemotaxis	AIF1|NBL1|CCN3|CCL14|CCL15|CCL23|CCL24|GREM1	-2.33677	-0.874703	44
GO Biological Processes	GO:0071674	mononuclear cell migration	AIF1|CMKLR1|NBL1|CCN3|CCL14|CCL15|CCL23|CCL24|GREM1	-2.04439	-0.678275	44
GO Biological Processes	GO:0015893	drug transport	ABAT|AGT|AQP5|CHRNB2|GALR1|SLC1A1|SLC1A3|SLC15A2|SLC22A2|SLC25A17|SLC7A11|SLC13A4|SYT17|SLC47A1|SLC7A10|SYT13|SLC13A3|SLC26A6|SLC44A4|SYT15|SLC7A3	-3.88006	-1.95726	45
GO Biological Processes	GO:0089718	amino acid import across plasma membrane	AGT|SLC1A1|SLC1A3|SLC7A11|SLC7A3	-2.8267	-1.2129	45
GO Biological Processes	GO:0042940	D-amino acid transport	SLC1A1|SLC1A3|SLC7A10	-2.70763	-1.12537	45
GO Biological Processes	GO:0098739	import across plasma membrane	AGT|ATP12A|CNGA3|FYN|KCNJ15|SLC1A1|SLC1A3|ABCC9|SLC7A11|SLC39A4|SLC7A3	-2.50381	-0.980325	45
GO Biological Processes	GO:0043090	amino acid import	AGT|SLC1A1|SLC1A3|SLC7A11|SLC7A3	-2.48643	-0.970213	45
GO Biological Processes	GO:0006855	drug transmembrane transport	AGT|SLC1A1|SLC1A3|SLC22A2|SLC7A11|SLC13A4|SLC47A1|SLC13A3|SLC7A3	-2.30946	-0.852177	45
GO Biological Processes	GO:0021700	developmental maturation	ADGRB3|BFSP1|CDC25B|CDKN1C|CEBPA|CX3CR1|EDNRB|FGG|GATA3|IHH|LEP|MSX2|PPARG|PTH1R|PTPRN|TGFB2|ALDH1A2|GREM1|ROPN1|SPTBN4|NTN4|SLC26A6|ROPN1B|LGI4|CATSPER4	-3.82943	-1.91797	46
GO Biological Processes	GO:0048469	cell maturation	ADGRB3|BFSP1|CDC25B|CDKN1C|CEBPA|EDNRB|FGG|GATA3|IHH|PPARG|PTH1R|ROPN1|SPTBN4|NTN4|SLC26A6|ROPN1B|LGI4|CATSPER4	-3.66874	-1.81244	46
GO Biological Processes	GO:0071695	anatomical structure maturation	ADGRB3|CDC25B|CDKN1C|CX3CR1|EDNRB|FGG|GATA3|LEP|MSX2|TGFB2|ALDH1A2|GREM1|SPTBN4|NTN4|LGI4	-2.64232	-1.07955	46
GO Biological Processes	GO:0045926	negative regulation of growth	ADRB1|AGT|ALOX15B|CD36|FBP1|SMAD3|MAG|MT1B|MT1F|MT1G|MT1H|MT1M|MT2A|MT3|NDUFS3|CCN3|PPARG|PTPRS|RBBP7|TGFB2|DUSP10|SPART|GREM1|DCBLD2	-3.82059	-1.91137	47
GO Biological Processes	GO:0040008	regulation of growth	ABL1|ACACB|ADRB1|AGT|ALOX15B|CD36|CD38|FBP1|IGF2|IHH|LEP|SMAD3|MAG|MT1B|MT1F|MT1G|MT1H|MT1M|MT2A|MT3|NDUFS3|CCN3|PPARG|PTPRS|RBBP7|SIX1|SOD1|TGFB2|TGFBR3|SPHK1|CLSTN3|SGK2|OLFM1|DUSP10|SPART|RFTN1|GREM1|SYT17|CHPT1|SPTBN4|CXCL16|TNKS2|SLC44A4|EPPK1|DCBLD2|NRK	-3.27476	-1.54385	47
GO Biological Processes	GO:0001817	regulation of cytokine production	ABL1|AGT|AIF1|ALOX15B|ARRB1|BPI|CD4|CD36|CIDEA|CMKLR1|CX3CR1|CYBB|ACKR1|GATA3|IFNA2|IL18|LEP|LGALS9|LPL|SMAD3|NOS2|PTGS2|PTPRS|SOD1|TGFB2|TSPAN6|TRAF2|SPHK1|HOMER3|ISG15|TRIL|RASGRP1|NOD1|SPON2|IGF2BP1|IGF2BP3|HPSE|MAST2|TLR8|DHX58|IL33|C1QTNF4|TRIM6|CD200R1|IL23R|MCOLN2|RAB7B|ACOD1	-3.81199	-1.91037	48
GO Biological Processes	GO:0001816	cytokine production	ABL1|AGT|AIF1|ALOX15B|ARRB1|BPI|CD4|CD36|CHI3L1|CIDEA|CMKLR1|CX3CR1|CYBB|ACKR1|GATA3|IFNA2|IL18|LEP|LGALS9|LPL|SMAD3|NOS2|PTGS2|PTPRS|SOD1|TGFB2|TSPAN6|TRAF2|SPHK1|HOMER3|ISG15|TRIL|RASGRP1|NOD1|SPON2|IGF2BP1|IGF2BP3|HPSE|PLA2R1|MAST2|RFTN1|TLR8|DHX58|IL33|C1QTNF4|TRIM6|CD200R1|IL23R|MCOLN2|RAB7B|ACOD1	-3.65077	-1.79982	48
GO Biological Processes	GO:0032635	interleukin-6 production	AIF1|ARRB1|BPI|CD36|IL18|LEP|LGALS9|NOS2|NOD1|SPON2|TLR8|IL33|C1QTNF4|CD200R1|RAB7B	-3.31621	-1.57615	48
GO Biological Processes	GO:0050663	cytokine secretion	ABL1|AGT|AIF1|ALOX15B|CD36|CHI3L1|CIDEA|GATA3|IFNA2|LEP|LGALS9|LPL|NOS2|RASGRP1|TLR8|IL33|C1QTNF4|TRIM6|CD200R1|MCOLN2	-3.21358	-1.50146	48
GO Biological Processes	GO:0072604	interleukin-6 secretion	AIF1|LEP|LGALS9|NOS2|TLR8|C1QTNF4|CD200R1	-3.10302	-1.41026	48
GO Biological Processes	GO:0032675	regulation of interleukin-6 production	AIF1|ARRB1|BPI|CD36|LGALS9|NOD1|SPON2|TLR8|IL33|C1QTNF4|CD200R1|RAB7B	-2.18055	-0.768665	48
GO Biological Processes	GO:0001819	positive regulation of cytokine production	ABL1|AGT|AIF1|ALOX15B|CD4|CD36|CYBB|GATA3|IL18|LEP|LGALS9|LPL|SMAD3|PTGS2|SOD1|TSPAN6|TRAF2|RASGRP1|NOD1|SPON2|HPSE|TLR8|DHX58|IL33|C1QTNF4|TRIM6|IL23R|MCOLN2|RAB7B	-2.10914	-0.717416	48
GO Biological Processes	GO:0032755	positive regulation of interleukin-6 production	AIF1|CD36|LGALS9|NOD1|SPON2|TLR8|IL33|C1QTNF4|RAB7B	-2.07551	-0.697762	48
GO Biological Processes	GO:0032637	interleukin-8 production	ARRB1|BPI|CHI3L1|LEP|LGALS9|NOS2|NOD1|TLR8	-2.07284	-0.696404	48
GO Biological Processes	GO:0010519	negative regulation of phospholipase activity	ABL1|PLA2R1|ANXA8|ANXA8L1	-3.81078	-1.91037	49
GO Biological Processes	GO:1900138	negative regulation of phospholipase A2 activity	PLA2R1|ANXA8|ANXA8L1	-3.61037	-1.76904	49
GO Biological Processes	GO:0060192	negative regulation of lipase activity	ABL1|PLA2R1|ANGPTL4|ANXA8|ANXA8L1	-3.25679	-1.5332	49
GO Biological Processes	GO:1900004	negative regulation of serine-type endopeptidase activity	SPINK6|ANXA8|ANXA8L1	-2.35347	-0.886016	49
GO Biological Processes	GO:1902572	negative regulation of serine-type peptidase activity	SPINK6|ANXA8|ANXA8L1	-2.35347	-0.886016	49
GO Biological Processes	GO:0060191	regulation of lipase activity	ABL1|AGT|GNA15|LPL|SELE|RASGRP1|PLA2R1|ANGPTL4|ANXA8|ANXA8L1	-2.24301	-0.807178	49
GO Biological Processes	GO:0010517	regulation of phospholipase activity	ABL1|AGT|GNA15|SELE|RASGRP1|PLA2R1|ANXA8|ANXA8L1	-2.18123	-0.768665	49
GO Biological Processes	GO:1900003	regulation of serine-type endopeptidase activity	SPINK6|ANXA8|ANXA8L1	-2.0862	-0.706264	49
GO Biological Processes	GO:1902571	regulation of serine-type peptidase activity	SPINK6|ANXA8|ANXA8L1	-2.0862	-0.706264	49
GO Biological Processes	GO:0050678	regulation of epithelial cell proliferation	BAD|KLF9|CDH13|CDKN1C|EDNRB|GATA3|GRN|IHH|LEP|TACSTD2|SMAD3|PPARG|PRKCA|PTPRN|CCL24|SIX1|SPARC|TGFB2|TGFBR3|VDR|TP63|ALDH1A2|RGN|AIMP1|CYP7B1|DUSP10|JCAD|ESRP2|EPPK1|OSR2|LRG1	-3.79953	-1.90129	50
GO Biological Processes	GO:0050673	epithelial cell proliferation	BAD|KLF9|CDH13|CDKN1C|EDNRB|GATA3|GRN|IHH|LEP|LOXL2|TACSTD2|SMAD3|CCN3|PPARG|PRKCA|PTPRN|CCL24|SIX1|SPARC|TGFB2|TGFBR3|VDR|TP63|ALDH1A2|RGN|AIMP1|CYP7B1|DUSP10|JCAD|ESRP2|EPPK1|OSR2|LRG1|SDR16C5	-3.73853	-1.8656	50
GO Biological Processes	GO:0008285	negative regulation of cell proliferation	AIF1|ALOX15B|BCHE|KLF9|CDH13|CDKN1C|CEBPA|DPT|GATA3|HIST1H2AE|IFIT3|IHH|LGALS9|SMAD3|FOXO4|MSX2|NELL1|CCN3|ROR2|PMP22|PPARG|PTGS2|PTH1R|CCL23|SPARC|SPINT1|SST|SULT2B1|TFAP2A|TFAP2B|TFF1|TGFB2|TGFBR3|UMOD|VDR|ZBTB16|HIST1H2AB|IFITM1|ALDH1A2|RGN|AIMP1|PTGES|TP53I11|SPEG|GJB6|DUSP10|GREM1|HPGDS|EPPK1|NRK	-3.31602	-1.57615	50
GO Biological Processes	GO:1901699	cellular response to nitrogen compound	ABL1|ADCY2|AGT|AIF1|AKR1B1|ASS1|CACNA1S|CASP6|CASR|CD36|CHRNB2|COL1A1|COL1A2|COL3A1|CYBB|CYP11A1|DDC|FDX1|FYN|GCGR|GNA15|GOT1|IGF2|LEP|LPL|FOXO4|MT3|PPARG|PTGS2|SHMT1|SIX1|SOD1|STAR|SULT1A3|TRAF2|PIK3R3|NOD1|ATP6V0A4|MZB1|ATP6V1H|BAIAP2L1|RRAGD|SLC26A6|COLEC12|ATP6V0D2	-3.78645	-1.89254	51
GO Biological Processes	GO:1901652	response to peptide	ADCY2|AGT|AKR1B1|ASS1|CASR|CD36|COL1A1|CYBB|CYP11A1|DNM1|EDNRB|FYN|GCGR|GOT1|GOT2|HSD11B2|IGF2|LEP|LPL|FOXO4|CITED1|NFKBIA|PPARG|PTGS2|PTPRN|SPARC|STAR|TFF1|TGFBR3|TIMP4|PIK3R3|NOD1|ATP6V0A4|MZB1|ATP6V1H|BAIAP2L1|ATP6V0D2	-3.46841	-1.68077	51
GO Biological Processes	GO:0071417	cellular response to organonitrogen compound	ABL1|ADCY2|AGT|AIF1|AKR1B1|ASS1|CACNA1S|CASP6|CASR|CD36|COL1A1|COL1A2|COL3A1|CYBB|CYP11A1|DDC|FDX1|FYN|GCGR|GOT1|IGF2|LEP|LPL|FOXO4|PPARG|PTGS2|SHMT1|SIX1|SOD1|STAR|SULT1A3|PIK3R3|NOD1|ATP6V0A4|MZB1|ATP6V1H|BAIAP2L1|RRAGD|SLC26A6|ATP6V0D2	-3.27047	-1.54198	51
GO Biological Processes	GO:0043434	response to peptide hormone	ADCY2|AGT|ASS1|COL1A1|CYBB|CYP11A1|EDNRB|FYN|GCGR|GOT1|GOT2|HSD11B2|IGF2|LEP|LPL|FOXO4|CITED1|PPARG|PTGS2|PTPRN|SPARC|STAR|TFF1|TGFBR3|TIMP4|PIK3R3|ATP6V0A4|MZB1|ATP6V1H|BAIAP2L1|ATP6V0D2	-2.97989	-1.31466	51
GO Biological Processes	GO:0032870	cellular response to hormone stimulus	ADCY2|AGT|AIF1|ASS1|KLF9|CHRNB2|CTSB|CTSL|CYP11A1|FYN|GCGR|GNA15|GOT1|IGF2|LEP|LPL|FOXO4|MSX2|MT3|NPC1|PPARG|PRCP|PRKCE|SIX1|SST|STAR|VDR|PIK3R3|TP63|CACNA1H|CYP7B1|WBP2|HEYL|ATP6V0A4|MZB1|ATP6V1H|BAIAP2L1|SMYD3|PAQR8|UCN3|PPARGC1B|SRARP|ATP6V0D2|ACOD1	-2.7289	-1.1403	51
GO Biological Processes	GO:0015740	C4-dicarboxylate transport	ABAT|SLC1A1|SLC1A3|SLC13A4|LRRC8D|SLC13A3	-3.7685	-1.8831	52
GO Biological Processes	GO:0072348	sulfur compound transport	SLC1A1|SLC7A11|SLC13A4|LRRC8D|SLC26A6|SLC44A4|SLC26A11	-2.84183	-1.22121	52
GO Biological Processes	GO:0042891	antibiotic transport	SLC13A4|SLC13A3|SLC26A6	-2.21155	-0.791159	52
GO Biological Processes	GO:0048568	embryonic organ development	CDKN1C|CDX2|CEBPA|DLX2|EN2|ENG|FOXI1|GATA3|HOXA11|HOXD9|IGF2|IHH|SMAD3|CITED1|ROR2|SHOX2|SIX1|SOD1|SPINT1|TFAP2A|TGFB2|TPO|GCM1|ALDH1A2|HAND1|HAND2|MAFB|GJB6|SLC44A4|OSR2|DNAAF1|MYO3B|NRK	-3.66731	-1.81244	53
GO Biological Processes	GO:0048598	embryonic morphogenesis	ABL1|CDKN1C|COL5A1|DLX2|ENG|FOXI1|GATA3|GNA12|HOXA11|HOXD9|IGF2|IHH|SMAD3|MSX2|ROR2|SHOX2|SIX1|SOD1|SPINT1|TFAP2A|TGFB2|ZBTB16|GCM1|TP63|ALDH1A2|HAND1|HAND2|ZEB2|MAFB|GJB6|GREM1|WNT4|SALL4|SLC44A4|OSR2|DNAAF1|MYO3B|GDF7	-2.72245	-1.13597	53
GO Biological Processes	GO:0048562	embryonic organ morphogenesis	DLX2|ENG|FOXI1|GATA3|HOXA11|HOXD9|IHH|SMAD3|ROR2|SHOX2|SIX1|SOD1|TFAP2A|HAND1|HAND2|MAFB|GJB6|SLC44A4|OSR2|DNAAF1|MYO3B	-2.29107	-0.838576	53
GO Biological Processes	GO:0007423	sensory organ development	ACHE|AQP5|BFSP1|CDKN1C|CEBPA|COL5A1|DLX2|FOXI1|GATA3|GPM6A|IHH|SMAD3|MYH10|ROR2|PAX4|SIX1|SOD1|SPARC|TFAP2A|TFAP2B|TGFB2|BCAR3|ALDH1A2|HAND2|ZEB2|MAFB|GJB6|KERA|SLC7A11|SMOC1|SLC44A4|OSR2|MYO3B|ADAMTS18	-2.27079	-0.828926	53
GO Biological Processes	GO:0042471	ear morphogenesis	FOXI1|GATA3|ROR2|SIX1|SOD1|TFAP2A|MAFB|GJB6|SLC44A4|OSR2|MYO3B	-2.1753	-0.765623	53
GO Biological Processes	GO:0001101	response to acid chemical	ALAD|AKR1B1|ASS1|BAD|BCHE|CD36|CD38|COL1A1|COL1A2|COL3A1|CYBB|FYN|LEP|PPARG|PRKCE|PTGS2|SCD|SHMT1|SIX1|SPARC|SST|TGFBR3|ALDH1A2|PKD2L1|PTGES|RRAGD|LRP11|TRIML2	-3.63649	-1.78747	54
GO Biological Processes	GO:0071230	cellular response to amino acid stimulus	ASS1|COL1A1|COL1A2|COL3A1|CYBB|FYN|SIX1|RRAGD	-2.33677	-0.874703	54
GO Biological Processes	GO:0043200	response to amino acid	ALAD|ASS1|BAD|COL1A1|COL1A2|COL3A1|CYBB|FYN|SIX1|SST|RRAGD	-2.28887	-0.838576	54
GO Biological Processes	GO:0006772	thiamine metabolic process	ACPP|TKTL1|TPK1	-3.61037	-1.76904	55
GO Biological Processes	GO:0042723	thiamine-containing compound metabolic process	ACPP|TKTL1|TPK1	-2.70763	-1.12537	55
GO Biological Processes	GO:0009612	response to mechanical stimulus	AGT|BAD|CHI3L1|COL1A1|COL3A1|ENG|ETV1|FYN|GOT1|IHH|MAG|NFKBIA|PPARG|PTGS2|SLC1A3|TRPA1|PKD2L1|TXNIP|TLR8|LRP11	-3.60715	-1.76772	56
GO Biological Processes	GO:0032355	response to estradiol	AGT|ASS1|BAD|CD4|CD38|COL1A1|IHH|LEP|MSX2|PTGS2|ALDH1A2|TXNIP	-2.28583	-0.837474	56
GO Biological Processes	GO:0006782	protoporphyrinogen IX biosynthetic process	ALAD|ALAS1|CPOX|UROS	-3.56946	-1.73568	57
GO Biological Processes	GO:0046148	pigment biosynthetic process	ALAD|ALAS1|CPOX|CITED1|GPR143|SHMT1|UROS|ZEB2|SLC7A11	-3.40369	-1.63588	57
GO Biological Processes	GO:0042440	pigment metabolic process	ALAD|ALAS1|AMBP|CPOX|CITED1|GPR143|SHMT1|UROS|ZEB2|SLC7A11	-3.25809	-1.5332	57
GO Biological Processes	GO:0046501	protoporphyrinogen IX metabolic process	ALAD|ALAS1|CPOX|UROS	-3.17914	-1.47957	57
GO Biological Processes	GO:0042168	heme metabolic process	ALAD|ALAS1|AMBP|CPOX|UROS	-2.20773	-0.790226	57
GO Biological Processes	GO:0006783	heme biosynthetic process	ALAD|ALAS1|CPOX|UROS	-2.05854	-0.687935	57
GO Biological Processes	GO:0051259	protein complex oligomerization	ACACB|ACAT1|ASIC1|ACHE|ACPP|ALAD|CHRNB2|COL1A1|COL1A2|DPYSL3|FBP1|GCH1|GPX3|KCNC4|MPP2|OAT|SHMT1|SLC1A1|ST13|TRAF2|TP63|TRPA1|PKD2L1|FARSB|RASGRP1|NOD1|KHDRBS3|QPRT|ANGPTL4|TRIM34|ATL2|STEAP4|SCUBE1|LY6G6C|COLEC12|C1QTNF1|KCTD12|TRIM6|TRPM6|MCOLN2	-3.52822	-1.70554	58
GO Biological Processes	GO:0051260	protein homooligomerization	ACACB|ACAT1|ASIC1|ACPP|ALAD|DPYSL3|FBP1|GCH1|GPX3|KCNC4|MPP2|SHMT1|SLC1A1|ST13|TRAF2|TP63|TRPA1|PKD2L1|ANGPTL4|ATL2|STEAP4|SCUBE1|LY6G6C|COLEC12|C1QTNF1|KCTD12	-2.96169	-1.30151	58
GO Biological Processes	GO:0051289	protein homotetramerization	ACACB|ACPP|FBP1|GPX3|SHMT1|ST13|TP63|TRPA1|PKD2L1	-2.23959	-0.804505	58
GO Biological Processes	GO:0050954	sensory perception of mechanical stimulus	CHRNB2|COL1A1|FYN|HEXB|SIX1|SLC1A3|SOD1|TBL1X|TFAP2A|TRPA1|GJB6|ATP6V0A4|SPTBN4|TMPRSS3|NAV2|MYO3B|CCDC50	-3.5085	-1.69183	59
GO Biological Processes	GO:0007605	sensory perception of sound	CHRNB2|COL1A1|HEXB|SIX1|SLC1A3|SOD1|TBL1X|TFAP2A|GJB6|ATP6V0A4|SPTBN4|TMPRSS3|NAV2|MYO3B|CCDC50	-3.15533	-1.45724	59
GO Biological Processes	GO:0030260	entry into host cell	CD4|CTSB|FUCA2|IFNA2|LGALS9|NPC1|PVR|DYNLT1|IFITM1|CLDN9|CLEC4M|IFITM3|IFITM2|HAVCR1|CDHR3	-3.48625	-1.68443	60
GO Biological Processes	GO:0044409	entry into host	CD4|CTSB|FUCA2|IFNA2|LGALS9|NPC1|PVR|DYNLT1|IFITM1|CLDN9|CLEC4M|IFITM3|IFITM2|HAVCR1|CDHR3	-3.48625	-1.68443	60
GO Biological Processes	GO:0051806	entry into cell of other organism involved in symbiotic interaction	CD4|CTSB|FUCA2|IFNA2|LGALS9|NPC1|PVR|DYNLT1|IFITM1|CLDN9|CLEC4M|IFITM3|IFITM2|HAVCR1|CDHR3	-3.48625	-1.68443	60
GO Biological Processes	GO:0051828	entry into other organism involved in symbiotic interaction	CD4|CTSB|FUCA2|IFNA2|LGALS9|NPC1|PVR|DYNLT1|IFITM1|CLDN9|CLEC4M|IFITM3|IFITM2|HAVCR1|CDHR3	-3.48625	-1.68443	60
GO Biological Processes	GO:0046718	viral entry into host cell	CD4|CTSB|IFNA2|LGALS9|NPC1|PVR|DYNLT1|IFITM1|CLDN9|CLEC4M|IFITM3|IFITM2|HAVCR1|CDHR3	-3.43617	-1.66504	60
GO Biological Processes	GO:0046596	regulation of viral entry into host cell	CD4|IFNA2|LGALS9|IFITM1|IFITM3|IFITM2	-2.986	-1.31694	60
GO Biological Processes	GO:0051701	interaction with host	BAD|CD4|CTSB|FUCA2|IFNA2|LGALS9|SMAD3|NPC1|PVR|DYNLT1|IFITM1|CLDN9|CLEC4M|IFITM3|IFITM2|HAVCR1|CDHR3	-2.315	-0.856097	60
GO Biological Processes	GO:0046597	negative regulation of viral entry into host cell	IFNA2|IFITM1|IFITM3|IFITM2	-2.21979	-0.791159	60
GO Biological Processes	GO:0035456	response to interferon-beta	IFITM1|IFITM3|IFITM2|TRIM6|ACOD1	-2.20773	-0.790226	60
GO Biological Processes	GO:0007626	locomotory behavior	ABAT|CHRNB2|CSTB|DAB1|GPR37|HEXB|HOXD9|NPC1|PRKCE|SOD1|UCHL1|RASD2|HPGDS|ZDHHC8|ADAM22|SPTBN4|NAV2|OLFM2|LGI4	-3.44707	-1.66875	61
GO Biological Processes	GO:0007610	behavior	ABAT|ASIC1|AGT|ADGRB3|BCHE|CASR|CHRNB2|CSTB|CX3CR1|DAB1|ETV1|FYN|GPR37|HEXB|HOXD9|LEP|MAP1A|NPC1|PRKCE|PTGS2|SLC1A3|SOD1|STAR|UCHL1|HAND2|RASD2|SLC7A11|HPGDS|ZDHHC8|GCNT4|ADAM22|KCNK10|NLGN3|SPTBN4|GPR157|NAV2|OLFM2|LGI4	-2.49544	-0.975606	61
GO Biological Processes	GO:0030534	adult behavior	ABAT|CHRNB2|CSTB|DAB1|HOXD9|LEP|NPC1|UCHL1|SLC7A11|ADAM22|NLGN3|SPTBN4|LGI4	-2.29277	-0.839369	61
GO Biological Processes	GO:0050901	leukocyte tethering or rolling	CX3CR1|LEP|SELE|SELL|SELP|CCL28	-3.43755	-1.66504	62
GO Biological Processes	GO:0061756	leukocyte adhesion to vascular endothelial cell	CX3CR1|LEP|SELE|SELL|SELP|CCL28	-2.16508	-0.759125	62
GO Biological Processes	GO:0090330	regulation of platelet aggregation	ABAT|FGG|PRKCA|C1QTNF1|ADAMTS18	-3.38369	-1.62534	63
GO Biological Processes	GO:1903034	regulation of response to wounding	ABAT|CD36|F11|FGG|GRN|SMAD3|PRKCA|PRKCE|PTPRS|SELP|HPSE|DUSP10|DUOX1|WNT4|EPPK1|C1QTNF1|ADAMTS18	-3.29663	-1.56275	63
GO Biological Processes	GO:0061041	regulation of wound healing	ABAT|CD36|F11|FGG|SMAD3|PRKCA|PRKCE|SELP|HPSE|DUSP10|DUOX1|WNT4|EPPK1|C1QTNF1|ADAMTS18	-3.28333	-1.55093	63
GO Biological Processes	GO:0090331	negative regulation of platelet aggregation	ABAT|FGG|C1QTNF1|ADAMTS18	-3.17914	-1.47957	63
GO Biological Processes	GO:0010543	regulation of platelet activation	ABAT|FGG|PRKCA|SELP|C1QTNF1|ADAMTS18	-2.986	-1.31694	63
GO Biological Processes	GO:0034111	negative regulation of homotypic cell-cell adhesion	ABAT|FGG|C1QTNF1|ADAMTS18	-2.73882	-1.14694	63
GO Biological Processes	GO:0034110	regulation of homotypic cell-cell adhesion	ABAT|FGG|PRKCA|C1QTNF1|ADAMTS18	-2.64747	-1.08168	63
GO Biological Processes	GO:1903035	negative regulation of response to wounding	ABAT|F11|FGG|SMAD3|PTPRS|DUSP10|WNT4|EPPK1|C1QTNF1|ADAMTS18	-2.54444	-1.00509	63
GO Biological Processes	GO:0061045	negative regulation of wound healing	ABAT|F11|FGG|SMAD3|DUSP10|WNT4|EPPK1|C1QTNF1|ADAMTS18	-2.49587	-0.975606	63
GO Biological Processes	GO:0030193	regulation of blood coagulation	ABAT|CD36|F11|FGG|PRKCA|SELP|HPSE|C1QTNF1|ADAMTS18	-2.45717	-0.946849	63
GO Biological Processes	GO:1900046	regulation of hemostasis	ABAT|CD36|F11|FGG|PRKCA|SELP|HPSE|C1QTNF1|ADAMTS18	-2.4192	-0.921506	63
GO Biological Processes	GO:0010544	negative regulation of platelet activation	ABAT|FGG|C1QTNF1|ADAMTS18	-2.30871	-0.852177	63
GO Biological Processes	GO:0050818	regulation of coagulation	ABAT|CD36|F11|FGG|PRKCA|SELP|HPSE|C1QTNF1|ADAMTS18	-2.27421	-0.82929	63
GO Biological Processes	GO:0070527	platelet aggregation	ABAT|FGG|PRKCA|SLC7A11|C1QTNF1|ADAMTS18|PEAR1	-2.05537	-0.686702	63
GO Biological Processes	GO:0048483	autonomic nervous system development	EDNRB|GATA3|SIX1|TFAP2A|TFAP2B|TP63|HAND2|NAV2	-3.37589	-1.62068	64
GO Biological Processes	GO:2000677	regulation of transcription regulatory region DNA binding	GATA3|GTF2B|MSX2|HAND1|HAND2|ZNF593|TRIM6	-2.358	-0.886016	64
GO Biological Processes	GO:0003208	cardiac ventricle morphogenesis	CPE|ENG|GATA3|TGFB2|TGFBR3|HAND1|HAND2|HEYL	-2.07284	-0.696404	64
GO Biological Processes	GO:0003215	cardiac right ventricle morphogenesis	GATA3|TGFB2|HAND1|HAND2	-2.05854	-0.687935	64
GO Biological Processes	GO:0048485	sympathetic nervous system development	GATA3|TFAP2B|TP63|HAND2	-2.05854	-0.687935	64
GO Biological Processes	GO:0048538	thymus development	ABL1|GATA3|SIX1|SOD1|HAND2|MAFB	-2.02221	-0.6618	64
GO Biological Processes	GO:0032570	response to progesterone	BAD|CD38|TGFB2|TXNIP|WBP2|CATSPERB|CATSPER4|ACOD1	-3.37589	-1.62068	65
GO Biological Processes	GO:0060346	bone trabecula formation	COL1A1|MSX2|GREM1|PPARGC1B	-3.36153	-1.61252	66
GO Biological Processes	GO:0061430	bone trabecula morphogenesis	COL1A1|MSX2|GREM1|PPARGC1B	-2.8711	-1.23887	66
GO Biological Processes	GO:0060317	cardiac epithelial to mesenchymal transition	ENG|MSX2|TGFB2|TGFBR3|OLFM1|HEYL	-2.55829	-1.01513	66
GO Biological Processes	GO:0061383	trabecula morphogenesis	COL1A1|ENG|MSX2|TGFB2|TGFBR3|GREM1|PPARGC1B	-2.50571	-0.981311	66
GO Biological Processes	GO:0060343	trabecula formation	COL1A1|MSX2|TGFBR3|GREM1|PPARGC1B	-2.48643	-0.970213	66
GO Biological Processes	GO:0010718	positive regulation of epithelial to mesenchymal transition	COL1A1|ENG|LOXL2|SMAD3|TGFB2|OLFM1|BAMBI	-2.45512	-0.946849	66
GO Biological Processes	GO:0001837	epithelial to mesenchymal transition	COL1A1|ENG|LOXL2|SMAD3|MSX2|TGFB2|TGFBR3|OLFM1|BAMBI|HEYL|GREM1|WNT4|LOXL3	-2.39623	-0.91338	66
GO Biological Processes	GO:0003198	epithelial to mesenchymal transition involved in endocardial cushion formation	ENG|MSX2|TGFB2|HEYL	-2.21979	-0.791159	66
GO Biological Processes	GO:0048762	mesenchymal cell differentiation	COL1A1|EDNRB|ENG|LOXL2|SMAD3|MSX2|TGFB2|TGFBR3|ALDH1A2|HAND2|ZEB2|OLFM1|BAMBI|HEYL|GREM1|WNT4|LOXL3	-2.17593	-0.765623	66
GO Biological Processes	GO:0035672	oligopeptide transmembrane transport	SLC15A2|SLC7A11|SLC15A3|SLC26A6	-3.36153	-1.61252	67
GO Biological Processes	GO:0035442	dipeptide transmembrane transport	SLC15A2|SLC7A11|SLC26A6	-3.22554	-1.51058	67
GO Biological Processes	GO:0042938	dipeptide transport	SLC15A2|SLC7A11|SLC26A6	-3.22554	-1.51058	67
GO Biological Processes	GO:0006857	oligopeptide transport	SLC15A2|SLC7A11|SLC15A3|SLC26A6	-3.17914	-1.47957	67
GO Biological Processes	GO:0002686	negative regulation of leukocyte migration	CYP19A1|NBL1|CCN3|LRCH1|GREM1|CCL28|IL33|CD200R1	-3.31012	-1.57326	68
GO Biological Processes	GO:0090027	negative regulation of monocyte chemotaxis	NBL1|CCN3|GREM1	-2.93761	-1.28726	68
GO Biological Processes	GO:0071676	negative regulation of mononuclear cell migration	NBL1|CCN3|GREM1	-2.51655	-0.987533	68
GO Biological Processes	GO:0002689	negative regulation of leukocyte chemotaxis	CYP19A1|NBL1|CCN3|GREM1	-2.21979	-0.791159	68
GO Biological Processes	GO:0085029	extracellular matrix assembly	AGT|COL1A2|IHH|SMAD3|TNXB|ANTXR1	-3.24404	-1.52335	69
GO Biological Processes	GO:1901201	regulation of extracellular matrix assembly	AGT|SMAD3|ANTXR1	-2.0862	-0.706264	69
GO Biological Processes	GO:0006565	L-serine catabolic process	SHMT1|SDS|SDSL	-3.22554	-1.51058	70
GO Biological Processes	GO:0106035	protein maturation by [4Fe-4S] cluster transfer	YAE1|CIAO2A|LTO1	-3.22554	-1.51058	71
GO Biological Processes	GO:0090092	regulation of transmembrane receptor protein serine/threonine kinase signaling pathway	ABL1|CDKN1C|CIDEA|ENG|GOT1|SMAD3|CITED1|MSX2|NBL1|CCN3|TFAP2B|TGFB2|TGFBR3|SPART|BAMBI|GREM1|HTRA3|LRG1|GDF7|DACT2|GDF6	-3.20192	-1.49262	72
GO Biological Processes	GO:0090287	regulation of cellular response to growth factor stimulus	ABL1|AGT|CDKN1C|CIDEA|ENG|GATA3|GOT1|SMAD3|CITED1|MSX2|MT3|NBL1|TFAP2B|TGFBR3|SPART|BAMBI|ADGRA2|GREM1|CYFIP2|WNT4|JCAD|HTRA3|LRG1	-2.8421	-1.22121	72
GO Biological Processes	GO:0071772	response to BMP	ABL1|ENG|GATA3|MSX2|NBL1|ROR2|SPINT1|TFAP2B|TGFBR3|SPART|HEYL|GREM1|HTRA3|GDF7|GDF6	-2.54073	-1.00424	72
GO Biological Processes	GO:0071773	cellular response to BMP stimulus	ABL1|ENG|GATA3|MSX2|NBL1|ROR2|SPINT1|TFAP2B|TGFBR3|SPART|HEYL|GREM1|HTRA3|GDF7|GDF6	-2.54073	-1.00424	72
GO Biological Processes	GO:0007178	transmembrane receptor protein serine/threonine kinase signaling pathway	ABL1|CDKN1C|CIDEA|COL1A2|COL3A1|ENG|GOT1|SMAD3|CITED1|MSX2|NBL1|CCN3|ROR2|TFAP2B|TGFB2|TGFBR3|SUB1|SPART|BAMBI|GREM1|HTRA3|LRG1|GDF7|DACT2|GDF6	-2.40789	-0.919162	72
GO Biological Processes	GO:0030511	positive regulation of transforming growth factor beta receptor signaling pathway	CDKN1C|GOT1|CITED1|TGFBR3|LRG1	-2.27268	-0.82929	72
GO Biological Processes	GO:1903846	positive regulation of cellular response to transforming growth factor beta stimulus	CDKN1C|GOT1|CITED1|TGFBR3|LRG1	-2.27268	-0.82929	72
GO Biological Processes	GO:0071559	response to transforming growth factor beta	CDKN1C|CIDEA|COL1A1|COL1A2|COL3A1|CX3CR1|ENG|FYN|GOT1|SMAD3|CITED1|STAR|TGFB2|TGFBR3|BAMBI|MXRA5|WNT4|HTRA3|LRG1	-2.10695	-0.716577	72
GO Biological Processes	GO:0090100	positive regulation of transmembrane receptor protein serine/threonine kinase signaling pathway	CDKN1C|ENG|GOT1|CITED1|MSX2|TGFB2|TGFBR3|LRG1|GDF7|GDF6	-2.09329	-0.706264	72
GO Biological Processes	GO:0006898	receptor-mediated endocytosis	ACHE|AMBP|ARRB1|ASGR2|CD36|DNM1|HIP1|CFI|LGALS3BP|LOXL2|SELE|SH3GL3|SPARC|PRSS12|CD163|DNAJC6|PLA2R1|STAB1|GREM1|NLGN3|CXCL16|SMAP1|TMPRSS3|TMPRSS5|COLEC12|TMPRSS13|LOXL3|PROM2	-3.17972	-1.47957	73
GO Biological Processes	GO:0090195	chemokine secretion	AIF1|ALOX15B|LPL|IL33|MCOLN2	-3.13857	-1.4431	74
GO Biological Processes	GO:0090197	positive regulation of chemokine secretion	AIF1|ALOX15B|LPL|IL33	-2.61795	-1.06214	74
GO Biological Processes	GO:0090196	regulation of chemokine secretion	AIF1|ALOX15B|LPL|IL33	-2.40409	-0.919162	74
GO Biological Processes	GO:0002224	toll-like receptor signaling pathway	CD36|CTSB|CTSL|FGG|LGALS9|NFKBIA|PRKCE|PTPRS|TRIL|SARM1|RFTN1|TLR8|COLEC12|RAB7B|ACOD1	-3.09338	-1.40198	75
GO Biological Processes	GO:0002221	pattern recognition receptor signaling pathway	CD36|CTSB|CTSL|FGG|LGALS9|NFKBIA|PRKCE|PTPRS|TSPAN6|TRIL|NOD1|SARM1|RFTN1|TLR8|DHX58|COLEC12|RAB7B|ACOD1	-2.99574	-1.32282	75
GO Biological Processes	GO:0034142	toll-like receptor 4 signaling pathway	LGALS9|NFKBIA|PRKCE|TRIL|RAB7B|ACOD1	-2.55829	-1.01513	75
GO Biological Processes	GO:0031349	positive regulation of defense response	AGT|CD36|CEBPA|CTSB|CTSL|FGG|FYN|GRN|HMGB3|IL18|LGALS9|LPL|NFKBIA|PRKCE|PSMD9|PTGS2|PTPRS|PVR|CCL14|CCL24|TSPAN6|TRIL|RASGRP1|NOD1|SARM1|RFTN1|TLR8|DHX58|COLEC12|IL33|TRIM6|RAET1E|RAB7B|ACOD1	-2.55116	-1.01086	75
GO Biological Processes	GO:0045088	regulation of innate immune response	CD36|CTSB|CTSL|FGG|FYN|GRN|HMGB3|LEP|LGALS9|NFKBIA|PPARG|PRKCE|PSMD9|PTPRS|PVR|TSPAN6|TRIL|RASGRP1|NOD1|DUSP10|USP18|SARM1|RFTN1|TLR8|DHX58|COLEC12|TRIM6|RAET1E|RAB7B|ACOD1	-2.43636	-0.934331	75
GO Biological Processes	GO:0042180	cellular ketone metabolic process	ACACB|AKR1B1|CBR3|CYP11A1|CYP19A1|FABP5|GOT2|ODC1|OXCT1|PPARG|PRKCE|PSMD9|PTGS2|STAR|CACNA1H|RGN|DHRS9|SLC7A11|OAZ3|WNT4|LONP2	-3.08575	-1.39569	76
GO Biological Processes	GO:0019216	regulation of lipid metabolic process	SERPINA3|ACACB|AGT|ALAS1|CD36|CIDEA|FABP5|IDH1|LEP|PPARG|PRKCE|PTGS2|SCD|SOD1|STAR|TBL1X|TM7SF2|VDR|PIK3R3|RGN|ABCG1|GRHL1|G0S2|ANGPTL4|WNT4|LONP2|PSAPL1	-2.28578	-0.837474	76
GO Biological Processes	GO:0062012	regulation of small molecule metabolic process	ACACB|BAD|FABP5|FBP1|GCGR|IGF2|LEP|NOS2|ODC1|PPARG|PPP1R3D|PRKCE|PSMD9|PTGS2|PTH1R|SCD|SOD1|STAR|TM7SF2|VDR|RGN|ABCG1|SLC7A11|OAZ3|WNT4|PDZD3|LONP2|PPP1R3F|C1QTNF1	-2.1866	-0.771242	76
GO Biological Processes	GO:0010811	positive regulation of cell-substrate adhesion	ABL1|CD36|CDH13|FBLN2|FGG|SMAD3|PRKCE|UTRN|WNT4|CCL28|CASS4|EGFLAM|CCDC80	-3.06322	-1.37746	77
GO Biological Processes	GO:0001954	positive regulation of cell-matrix adhesion	ABL1|CD36|CDH13|SMAD3|UTRN|WNT4|CCL28	-2.45512	-0.946849	77
GO Biological Processes	GO:0010810	regulation of cell-substrate adhesion	ABL1|CD36|CDH13|COL1A1|FBLN2|FGG|TACSTD2|SMAD3|PRKCE|UTRN|GREM1|WNT4|CCL28|CASS4|EGFLAM|CCDC80|PLET1	-2.29462	-0.840429	77
GO Biological Processes	GO:0098662	inorganic cation transmembrane transport	ABL1|ASIC1|ANK2|ATP12A|ATP5PF|CACNA1S|CNGA3|COX6A2|FYN|GPM6A|KCNC4|KCNJ15|KCNK1|ATP8|PRKCE|SCNN1A|SCNN1G|SLC1A3|SLC15A2|UTRN|SLC30A3|ABCB11|CACNA1H|CACNA1G|TRPA1|PKD2L1|RGN|KCNE3|ABCC9|PLCH1|NNT|ATP6V0A4|SLC15A3|ATP6V1H|KCNK10|SLC39A4|SELENON|CACNG6|STEAP4|NETO2|TMEM175|CACNA2D4|TRPM6|SLC2A12|SLC30A8|ATP6V0D2|MCOLN2|CATSPER4	-3.04847	-1.36533	78
GO Biological Processes	GO:0070838	divalent metal ion transport	ABL1|ASIC1|AGT|ANK2|CACNA1S|CASR|CD4|CHRNB2|FYN|GJA4|GPM6A|MT3|PRKCE|PTGS2|VDR|SLC30A3|CACNA1H|CACNA1G|TRPA1|PKD2L1|RGN|HOMER3|KCNE3|PLCH1|SLC39A4|SELENON|CACNG6|CACNA2D4|TRPM6|SLC30A8|GRAMD2A|MCOLN2|CATSPER4	-2.84583	-1.22176	78
GO Biological Processes	GO:0072511	divalent inorganic cation transport	ABL1|ASIC1|AGT|ANK2|CACNA1S|CASR|CD4|CHRNB2|FYN|GJA4|GPM6A|MT3|PRKCE|PTGS2|VDR|SLC30A3|CACNA1H|CACNA1G|TRPA1|PKD2L1|RGN|HOMER3|KCNE3|PLCH1|SLC39A4|SELENON|CACNG6|CACNA2D4|TRPM6|SLC30A8|GRAMD2A|MCOLN2|CATSPER4	-2.8012	-1.193	78
GO Biological Processes	GO:0006816	calcium ion transport	ABL1|ASIC1|AGT|ANK2|CACNA1S|CASR|CD4|CHRNB2|FYN|GJA4|GPM6A|PRKCE|PTGS2|VDR|CACNA1H|CACNA1G|TRPA1|PKD2L1|RGN|HOMER3|KCNE3|PLCH1|SELENON|CACNG6|CACNA2D4|TRPM6|GRAMD2A|MCOLN2|CATSPER4	-2.40507	-0.919162	78
GO Biological Processes	GO:0015672	monovalent inorganic cation transport	ASIC1|ANK2|ATP12A|ATP5PF|COX6A2|KCNC4|KCNJ15|KCNK1|ATP8|PRKCE|SCNN1A|SCNN1G|SLC1A3|SLC15A2|UTRN|ABCB11|PKD2L1|KCNE3|ABCC9|NNT|SLC13A4|ATP6V0A4|SLC15A3|ATP6V1H|KCNK10|SPTBN4|SLC13A3|NETO2|TMEM175|MFSD4B|SLC2A12|ATP6V0D2|CATSPER4	-2.11624	-0.723568	78
GO Biological Processes	GO:0033194	response to hydroperoxide	AIF1|CD36|CD38|GPX3|ND1	-3.02803	-1.3486	79
GO Biological Processes	GO:0006766	vitamin metabolic process	ACPP|CBR3|CRABP1|CYP3A4|CYP11A1|CYB5R3|SHMT1|VDR|TKTL1|ALDH1A2|RGN|HAAO|TPK1|VKORC1L1	-2.99353	-1.3219	80
GO Biological Processes	GO:0006775	fat-soluble vitamin metabolic process	CRABP1|CYP3A4|CYP11A1|VDR|ALDH1A2|VKORC1L1	-2.16508	-0.759125	80
GO Biological Processes	GO:0070374	positive regulation of ERK1 and ERK2 cascade	ABL1|ARRB1|CASR|CD4|CD36|CHI3L1|GPR183|FGG|LGALS9|MT3|PRKCA|CCL14|CCL15|CCL23|CCL24|HAND2|RASGRP1|NOD1|ARHGAP8	-2.98237	-1.31586	81
GO Biological Processes	GO:0070371	ERK1 and ERK2 cascade	ABL1|AGT|ARRB1|CASR|CD4|CD36|CHI3L1|GPR183|FGG|LGALS9|MT3|PKHD1|PRKCA|CCL14|CCL15|CCL23|CCL24|SULT1A3|TGFBR3|HAND2|RASGRP1|NOD1|DUSP10|ARHGAP8|DUSP26	-2.94613	-1.2893	81
GO Biological Processes	GO:0043410	positive regulation of MAPK cascade	ABL1|ARRB1|CASR|CD4|CD36|CHI3L1|GPR183|FGG|GPR37|IGF2|LEP|LGALS9|MT3|ROR2|PRKCA|PRKCE|CCL14|CCL15|CCL23|CCL24|SOD1|TGFB2|TRAF2|HAND2|ZEB2|RASGRP1|NOD1|TNIK|ARHGAP8|TNFRSF19|PELI2|JCAD|AVPI1|C1QTNF1|NRK|GDF6	-2.64332	-1.07955	81
GO Biological Processes	GO:0070372	regulation of ERK1 and ERK2 cascade	ABL1|ARRB1|CASR|CD4|CD36|CHI3L1|GPR183|FGG|LGALS9|MT3|PKHD1|PRKCA|CCL14|CCL15|CCL23|CCL24|TGFBR3|HAND2|RASGRP1|NOD1|DUSP10|ARHGAP8|DUSP26	-2.61565	-1.06181	81
GO Biological Processes	GO:0070555	response to interleukin-1	CD38|CHI3L1|FGG|LGALS9|CITED1|NFKBIA|PRKCA|PSMD9|CCL14|CCL15|CCL23|CCL24|SELE|NOD1|PELI2|SLC30A8|ACOD1	-2.57378	-1.02677	81
GO Biological Processes	GO:0043408	regulation of MAPK cascade	ABL1|AMBP|ARRB1|CASR|CD4|CD36|CHI3L1|DUSP2|GPR183|FGG|GPR37|IGF2|LEP|LGALS9|MT3|ROR2|PKHD1|PRKCA|PRKCE|CCL14|CCL15|CCL23|CCL24|SOD1|TGFB2|TGFBR3|TRAF2|UCHL1|HAND2|ZEB2|RASGRP1|NOD1|DUSP10|TNIK|ARHGAP8|GREM1|TNFRSF19|PELI2|JCAD|AVPI1|DUSP26|C1QTNF1|GDF7|NRK|GDF6	-2.17294	-0.763968	81
GO Biological Processes	GO:0007586	digestion	SERPINA3|ALPI|AQP5|CD36|GUCY2C|LEP|SST|TFF1|TFF2|VDR|MGAM|SLC26A6|UCN3|CAPN8	-2.96221	-1.30151	82
GO Biological Processes	GO:0006575	cellular modified amino acid metabolic process	ASS1|CKB|GATA3|GCH1|GOT2|IDH1|PLOD1|PRODH|SHMT1|SOD1|TPO|PTGES|SLC7A11|GCNT4|PLA1A|DUOX1|GGT6|P4HA3	-2.94574	-1.2893	83
GO Biological Processes	GO:0042403	thyroid hormone metabolic process	GATA3|TPO|GCNT4|DUOX1	-2.13661	-0.740645	83
GO Biological Processes	GO:0019748	secondary metabolic process	AKR1B1|CYP2D6|DDC|FMO1|CITED1|PON3|STAR|ZEB2|SLC7A11	-2.92797	-1.28016	84
GO Biological Processes	GO:0017000	antibiotic biosynthetic process	CYBB|FYN|SOD1|DUOX1|ACSS1	-2.92431	-1.27893	85
GO Biological Processes	GO:0050665	hydrogen peroxide biosynthetic process	CYBB|FYN|SOD1|DUOX1	-2.40409	-0.919162	85
GO Biological Processes	GO:0042554	superoxide anion generation	AGT|CYBB|PON3|SOD1|DUOX1	-2.02881	-0.665801	85
GO Biological Processes	GO:0032332	positive regulation of chondrocyte differentiation	HOXA11|LOXL2|SMAD3|ZBTB16|GDF6	-2.92431	-1.27893	86
GO Biological Processes	GO:0032330	regulation of chondrocyte differentiation	HOXA11|LOXL2|SMAD3|SHOX2|ZBTB16|GREM1|GDF6	-2.50571	-0.981311	86
GO Biological Processes	GO:0061035	regulation of cartilage development	HOXA11|LEP|LOXL2|SMAD3|SHOX2|ZBTB16|GREM1|GDF6	-2.21888	-0.791159	86
GO Biological Processes	GO:0061036	positive regulation of cartilage development	HOXA11|LOXL2|SMAD3|ZBTB16|GDF6	-2.08598	-0.706264	86
GO Biological Processes	GO:0009308	amine metabolic process	ABAT|CHKA|CHRNB2|DDC|GPR37|ODC1|PSMD9|SULT1A2|SULT1A1|AOC3|HAAO|SLC7A11|OAZ3|AZIN2	-2.90065	-1.26009	87
GO Biological Processes	GO:0009309	amine biosynthetic process	DDC|ODC1|SULT1A2|OAZ3|AZIN2	-2.64747	-1.08168	87
GO Biological Processes	GO:0007494	midgut development	ASS1|DAB1|EDNRB|ALDH1A2	-2.8711	-1.23887	88
GO Biological Processes	GO:0055123	digestive system development	ASS1|CDKN1C|CDX2|COL3A1|DAB1|EDNRB|IGF2|IHH|SMAD3|SHOX2|TGFB2|TP63|ALDH1A2|DNAAF1	-2.72415	-1.13661	88
GO Biological Processes	GO:0048565	digestive tract development	ASS1|CDX2|COL3A1|DAB1|EDNRB|IHH|SMAD3|SHOX2|TGFB2|TP63|ALDH1A2|DNAAF1	-2.18055	-0.768665	88
GO Biological Processes	GO:0070206	protein trimerization	ASIC1|COL1A1|COL1A2|TRAF2|TRIM34|STEAP4|C1QTNF1|TRIM6	-2.84396	-1.22121	89
GO Biological Processes	GO:0043589	skin morphogenesis	COL1A1|COL1A2|TP63	-2.35347	-0.886016	89
GO Biological Processes	GO:0060065	uterus development	CDKN1C|CYP19A1|GATA3|HOXA11|TGFB2	-2.8267	-1.2129	90
GO Biological Processes	GO:0044706	multi-multicellular organism process	AGT|AKR1B1|AMBP|ARHGDIB|CD38|CTSB|GOT2|HEXB|HSD11B2|IHH|LEP|LGALS9|PAPPA|PTGS2|SOD1|VDR|WNT4|NRK|ACOD1	-2.81913	-1.20645	91
GO Biological Processes	GO:0007565	female pregnancy	AGT|AKR1B1|AMBP|ARHGDIB|CD38|CTSB|GOT2|HSD11B2|IHH|LEP|LGALS9|PAPPA|PTGS2|SOD1|VDR|WNT4|ACOD1	-2.73777	-1.14694	91
GO Biological Processes	GO:0048871	multicellular organismal homeostasis	SERPINA3|ABAT|ACACB|ACHE|ADCY2|ADRB1|AKR1B1|AMPD3|CD36|CD38|CIDEA|CMKLR1|EDNRB|FABP5|IHH|IL18|LEP|TNFRSF11B|PRCP|PRKCA|PTGS2|PTH1R|SCD|SCNN1A|SCNN1G|SOD1|TFAP2B|TFF1|TFF2|TP63|GRHL1|G0S2|PPARGC1B	-2.78645	-1.18048	92
GO Biological Processes	GO:0120162	positive regulation of cold-induced thermogenesis	ACHE|ADRB1|CD36|CMKLR1|FABP5|IL18|LEP|SCD|G0S2|PPARGC1B	-2.27439	-0.82929	92
GO Biological Processes	GO:0001659	temperature homeostasis	ABAT|ACHE|ADRB1|CD36|CIDEA|CMKLR1|EDNRB|FABP5|IL18|LEP|PTGS2|SCD|G0S2|PPARGC1B	-2.01667	-0.65777	92
GO Biological Processes	GO:0048667	cell morphogenesis involved in neuron differentiation	ABL1|ADGRB3|CHRNB2|DAB1|ETV1|FYN|GATA3|KIF5C|MAG|MAP1A|MATN2|MT3|MYH10|NPTX1|PRKCA|PTPRS|SHOX2|SLC1A3|SLIT1|SOD1|UCHL1|ZEB2|ARHGAP44|PLXNC1|SPON2|OLFM1|TNIK|SARM1|SPART|CYFIP2|NLGN3|ABITRAM|SPTBN4|NTN4|SLITRK2|EMB|SLITRK4|GDF7	-2.74868	-1.14712	93
GO Biological Processes	GO:0061564	axon development	ABL1|CHRNB2|DAB1|ETV1|FYN|GATA3|GRN|KIF5C|MAG|MAP1A|MATN2|MT3|MYH10|NPTX1|PLP1|PRKCA|PTPRS|SHOX2|SLIT1|UCHL1|ZEB2|TSPAN2|PLXNC1|SPON2|OLFM1|SPART|CYFIP2|NLGN3|SPTBN4|NTN4|SLITRK2|EMB|SLITRK4|GDF7	-2.61875	-1.06214	93
GO Biological Processes	GO:0048812	neuron projection morphogenesis	ABL1|ADGRB3|CHRNB2|DAB1|ETV1|FYN|GATA3|GPM6A|KIF5C|MAG|MAP1A|MATN2|MT3|MYH10|NBL1|NPTX1|PRKCA|PTPRS|SHOX2|SLIT1|UCHL1|ZEB2|ARHGAP44|PLXNC1|SPON2|OLFM1|TNIK|SARM1|SPART|CYFIP2|SYT17|NLGN3|ABITRAM|SPTBN4|NTN4|SLITRK2|EMB|SLITRK4|GDF7|NRK	-2.44718	-0.94165	93
GO Biological Processes	GO:0007409	axonogenesis	ABL1|CHRNB2|DAB1|ETV1|FYN|GATA3|KIF5C|MAG|MAP1A|MATN2|MT3|MYH10|NPTX1|PRKCA|PTPRS|SHOX2|SLIT1|UCHL1|ZEB2|PLXNC1|SPON2|OLFM1|SPART|CYFIP2|NLGN3|SPTBN4|NTN4|SLITRK2|EMB|SLITRK4|GDF7	-2.44039	-0.937266	93
GO Biological Processes	GO:0000904	cell morphogenesis involved in differentiation	ABL1|ADGRB3|CHRNB2|DAB1|ETV1|FGG|FYN|GATA3|IHH|KIF5C|TACSTD2|MAG|MAP1A|MATN2|MT3|MYH10|NPTX1|PRKCA|PTPRS|SHOX2|SLC1A3|SLIT1|SOD1|UCHL1|ZEB2|ARHGAP44|PLXNC1|SPON2|OLFM1|TNIK|SARM1|SPART|CYFIP2|NLGN3|ABITRAM|CASS4|SPTBN4|NTN4|ANTXR1|SLITRK2|EMB|SLITRK4|GDF7|DACT2	-2.37011	-0.892657	93
GO Biological Processes	GO:0120039	plasma membrane bounded cell projection morphogenesis	ABL1|ADGRB3|CHRNB2|DAB1|ETV1|FYN|GATA3|GPM6A|KIF5C|MAG|MAP1A|MATN2|MT3|MYH10|NBL1|NPTX1|PRKCA|PTPRS|SHOX2|SLIT1|UCHL1|ZEB2|ARHGAP44|PLXNC1|SPON2|OLFM1|TNIK|SARM1|SPART|CYFIP2|SYT17|NLGN3|ABITRAM|SPTBN4|NTN4|SLITRK2|EMB|SLITRK4|GDF7|NRK	-2.28946	-0.838576	93
GO Biological Processes	GO:0048858	cell projection morphogenesis	ABL1|ADGRB3|CHRNB2|DAB1|ETV1|FYN|GATA3|GPM6A|KIF5C|MAG|MAP1A|MATN2|MT3|MYH10|NBL1|NPTX1|PRKCA|PTPRS|SHOX2|SLIT1|UCHL1|ZEB2|ARHGAP44|PLXNC1|SPON2|OLFM1|TNIK|SARM1|SPART|CYFIP2|SYT17|NLGN3|ABITRAM|SPTBN4|NTN4|SLITRK2|EMB|SLITRK4|GDF7|NRK	-2.26761	-0.828776	93
GO Biological Processes	GO:0032990	cell part morphogenesis	ABL1|ADGRB3|CHRNB2|DAB1|ETV1|FYN|GATA3|GPM6A|KIF5C|MAG|MAP1A|MATN2|MT3|MYH10|NBL1|NPTX1|PRKCA|PTPRS|SHOX2|SLIT1|UCHL1|ZEB2|ARHGAP44|PLXNC1|SPON2|OLFM1|TNIK|SARM1|SPART|CYFIP2|SYT17|NLGN3|ABITRAM|SPTBN4|NTN4|SLITRK2|EMB|SLITRK4|GDF7|NRK	-2.06824	-0.693363	93
GO Biological Processes	GO:0009313	oligosaccharide catabolic process	CTBS|HEXB|NEU1|PGGHG	-2.73882	-1.14694	94
GO Biological Processes	GO:0016052	carbohydrate catabolic process	BAD|CTBS|FBP1|HEXB|NEU1|PGAM2|PGM1|PPP1R3D|TKTL1|MGAM|FUT9|CRYL1|MIOX|PGGHG|HKDC1|GALM	-2.41657	-0.919736	94
GO Biological Processes	GO:0032310	prostaglandin secretion	ATP5PF|LEP|NOS2|ABCC4	-2.73882	-1.14694	95
GO Biological Processes	GO:0015732	prostaglandin transport	ATP5PF|LEP|NOS2|ABCC4	-2.50681	-0.981311	95
GO Biological Processes	GO:0032309	icosanoid secretion	ATP5PF|LEP|NMB|NOS2|ABCC4|PLA2R1	-2.06837	-0.693363	95
GO Biological Processes	GO:0032891	negative regulation of organic acid transport	ABAT|ATP5PF|LEP|PLA2R1	-2.05854	-0.687935	95
GO Biological Processes	GO:0045598	regulation of fat cell differentiation	CEBPA|CMKLR1|GATA3|LEP|SMAD3|MSX2|PPARG|PTGS2|ZBTB16|DUSP10|NOCT|MEDAG|CCDC71L	-2.73767	-1.14694	96
GO Biological Processes	GO:0045444	fat cell differentiation	ADRB1|CEBPA|CMKLR1|GATA3|LEP|SMAD3|MSX2|PPARG|PTGS2|TFAP2B|ZBTB16|DUSP10|NOCT|STEAP4|MEDAG|LRG1|CCDC71L|GDF6	-2.48932	-0.970395	96
GO Biological Processes	GO:0045600	positive regulation of fat cell differentiation	CEBPA|CMKLR1|PPARG|PTGS2|ZBTB16|NOCT|MEDAG|CCDC71L	-2.41974	-0.921506	96
GO Biological Processes	GO:0002576	platelet degranulation	SERPINA3|CD36|F5|FGG|IGF2|ISLR|LGALS3BP|SELP|SOD1|SPARC|TGFB2|ABCC4|APOOL	-2.73767	-1.14694	97
GO Biological Processes	GO:1901222	regulation of NIK/NF-kappaB signaling	CHI3L1|IL18|LGALS9|NFKBIA|CCN3|TSPAN6|TRAF2|SPHK1|NOD1|GREM1|C1QTNF4|TRIM6	-2.70009	-1.11992	98
GO Biological Processes	GO:1901224	positive regulation of NIK/NF-kappaB signaling	CHI3L1|IL18|LGALS9|TRAF2|SPHK1|NOD1|GREM1|C1QTNF4	-2.00418	-0.65064	98
GO Biological Processes	GO:0034103	regulation of tissue remodeling	AGT|CD38|IL18|LEP|TNFRSF11B|PRKCA|VDR|HAND2|GREM1|PPARGC1B	-2.69353	-1.11544	99
GO Biological Processes	GO:0034104	negative regulation of tissue remodeling	AGT|CD38|TNFRSF11B|GREM1	-2.21979	-0.791159	99
GO Biological Processes	GO:0046850	regulation of bone remodeling	CD38|LEP|TNFRSF11B|PRKCA|GREM1|PPARGC1B	-2.11597	-0.723568	99
GO Biological Processes	GO:0006790	sulfur compound metabolic process	ACACB|ACAT1|ACPP|ESD|HEXB|IDH1|MGST3|SCD|SOD1|SULT1A2|SULT1A1|SULT1A3|SULT2B1|TKTL1|PTGES|KERA|HYAL4|SLC7A11|TPK1|SULT1C4|HPGDS|CSGALNACT1|CIAO2A|ACSS1|GGT6|EGFLAM|SULT1A4	-2.68543	-1.11148	100
GO Biological Processes	GO:0032616	interleukin-13 production	GATA3|IFNA2|IL18|LGALS9|IL33	-2.64747	-1.08168	101
GO Biological Processes	GO:1902715	positive regulation of interferon-gamma secretion	ABL1|LGALS9|RASGRP1	-2.51655	-0.987533	101
GO Biological Processes	GO:0072611	interleukin-13 secretion	GATA3|IFNA2|LGALS9	-2.21155	-0.791159	101
GO Biological Processes	GO:2000665	regulation of interleukin-13 secretion	GATA3|IFNA2|LGALS9	-2.21155	-0.791159	101
GO Biological Processes	GO:0072643	interferon-gamma secretion	ABL1|GATA3|LGALS9|RASGRP1	-2.13661	-0.740645	101
GO Biological Processes	GO:0015695	organic cation transport	SLC22A2|SLC25A17|OAZ3|SLC47A1|SLC44A4|AZIN2	-2.6228	-1.06303	102
GO Biological Processes	GO:0030258	lipid modification	ACACB|ACAT1|AGT|CYP3A7|CYP3A4|CYP3A5|LEP|PPARG|SOAT1|ACOX3|PIP5K1B|PIK3R3|SYNJ2|SPHK1|ABCG1|SLC25A17|INPP5J|CERK|LONP2	-2.53886	-1.00424	103
GO Biological Processes	GO:0016042	lipid catabolic process	ACACB|ACAT1|CIDEA|CRABP1|CYP3A4|CYP19A1|FABP5|HEXB|IDH1|LEP|LPL|MT3|NEU1|PLD2|PRKCE|ACOX3|SPHK1|SLC25A17|SMPDL3A|PLCH1|PLA1A|LONP2|IAH1|LIPM	-2.43032	-0.930026	103
GO Biological Processes	GO:0019233	sensory perception of pain	ACPP|CHRNB2|EDNRB|FABP5|FYN|CCN3|PTGS2|UCHL1|TRPA1|MMP24|LXN	-2.53633	-1.00265	104
GO Biological Processes	GO:0043615	astrocyte cell migration	GPR183|HEXB|APCDD1	-2.51655	-0.987533	105
GO Biological Processes	GO:0008347	glial cell migration	CX3CR1|DAB1|GPR183|HEXB|MATN2|TGFB2|APCDD1	-2.4059	-0.919162	105
GO Biological Processes	GO:0097067	cellular response to thyroid hormone stimulus	KLF9|CTSB|CTSL|SIX1	-2.50681	-0.981311	106
GO Biological Processes	GO:0097066	response to thyroid hormone	AKR1B1|KLF9|CTSB|CTSL|SIX1	-2.41177	-0.919162	106
GO Biological Processes	GO:1905517	macrophage migration	CMKLR1|CX3CR1|CYP19A1|EDNRB|ROR2|CD200R1|MCOLN2	-2.50571	-0.981311	107
GO Biological Processes	GO:0045684	positive regulation of epidermis development	ALOX15B|MSX2|SULT2B1|TGFB2|VDR|HPSE	-2.49611	-0.975606	108
GO Biological Processes	GO:0045616	regulation of keratinocyte differentiation	ALOX15B|CTSL|MSX2|VDR|TP63|GRHL1	-2.3782	-0.898268	108
GO Biological Processes	GO:0045682	regulation of epidermis development	ALOX15B|CTSL|MSX2|SULT2B1|TGFB2|VDR|TP63|HPSE|GRHL1	-2.27421	-0.82929	108
GO Biological Processes	GO:0051798	positive regulation of hair follicle development	MSX2|TGFB2|HPSE	-2.0862	-0.706264	108
GO Biological Processes	GO:0045604	regulation of epidermal cell differentiation	ALOX15B|CTSL|MSX2|SULT2B1|VDR|TP63|GRHL1	-2.05537	-0.686702	108
GO Biological Processes	GO:0055067	monovalent inorganic cation homeostasis	AGT|ATP12A|EDNRB|GRN|SCNN1A|SCNN1G|SLC4A3|TFAP2B|ATP6V0A4|ATP6V1H|TMPRSS3|SLC26A6|TMEM175|ATP6V0D2	-2.45497	-0.946849	109
GO Biological Processes	GO:0055078	sodium ion homeostasis	AGT|ATP12A|EDNRB|SCNN1A|SCNN1G|TFAP2B|TMPRSS3	-2.358	-0.886016	109
GO Biological Processes	GO:0019932	second-messenger-mediated signaling	ADCY2|ADRB1|AGT|ANK2|ADGRB3|CD4|CD36|CDH13|CMKLR1|CX3CR1|EDNRB|GALR1|GCGR|NOS2|GPR143|PDE9A|PRKCA|PTH1R|SELE|SELP|SULT1A3|SPHK1|RGN|HOMER3|RASD2|ADGRE2|CALML5|SELENON|PDZD3|UCN3	-2.45043	-0.944019	110
GO Biological Processes	GO:0098742	cell-cell adhesion via plasma-membrane adhesion molecules	CDH13|CDH18|DAB1|MAG|PTPRS|PVR|SELE|SELL|SELP|TGFB2|UMOD|CLDN2|CLDN9|CLSTN3|MMP24|CDH20|PCDH19|SLITRK2|EMB|CLDN23|CDHR3	-2.43272	-0.931561	111
GO Biological Processes	GO:1901214	regulation of neuron death	ABL1|ARRB1|BAD|CTSZ|CX3CR1|EN2|FYN|GATA3|GRN|MAG|CITED1|MT3|SIX1|SOD1|STAR|SULT1A3|TFAP2A|TFAP2B|TGFB2|TRAF2|SARM1|SLC7A11|CD200R1	-2.42276	-0.923337	112
GO Biological Processes	GO:0070997	neuron death	ABL1|ARRB1|BAD|CTSZ|CX3CR1|EN2|FYN|GATA3|GRN|MAG|CITED1|MT3|SIX1|SOD1|STAR|SULT1A3|TFAP2A|TFAP2B|TGFB2|TRAF2|TP63|SARM1|SLC7A11|CD200R1	-2.1646	-0.759125	112
GO Biological Processes	GO:1901215	negative regulation of neuron death	ARRB1|CX3CR1|EN2|FYN|GRN|MAG|CITED1|MT3|SIX1|SOD1|STAR|SULT1A3|TFAP2B|TRAF2|SLC7A11|CD200R1	-2.00676	-0.65064	112
GO Biological Processes	GO:0035902	response to immobilization stress	GOT1|FOXO4|PPARG|TFF1|LRP11	-2.41177	-0.919162	113
GO Biological Processes	GO:0032964	collagen biosynthetic process	COL1A1|COL5A1|ENG|GOT1|IHH|PPARG|WNT4	-2.358	-0.886016	113
GO Biological Processes	GO:0043279	response to alkaloid	ABAT|AIF1|BCHE|CACNA1S|CASP6|CHRNB2|DDC|GOT2|PPARG|PRKCE|STAR	-2.40904	-0.919162	114
GO Biological Processes	GO:2000369	regulation of clathrin-dependent endocytosis	SH3GL3|DNAJC6|SMAP1|PROM2	-2.40409	-0.919162	115
GO Biological Processes	GO:0072583	clathrin-dependent endocytosis	DNM1|HIP1|SH3GL3|DNAJC6|SMAP1|PROM2	-2.16508	-0.759125	115
GO Biological Processes	GO:0031649	heat generation	ABAT|ADRB1|EDNRB|PTGS2	-2.40409	-0.919162	116
GO Biological Processes	GO:0050873	brown fat cell differentiation	ADRB1|CEBPA|LEP|PTGS2|DUSP10|LRG1	-2.26812	-0.828776	116
GO Biological Processes	GO:0031341	regulation of cell killing	BAD|DNASE1|LEP|LGALS9|NOS2|PVR|TGFB2|RASGRP1|RAET1E|IL23R	-2.37157	-0.893289	117
GO Biological Processes	GO:0032615	interleukin-12 production	CD36|CMKLR1|LEP|LGALS9|MAST2|TLR8|IL23R	-2.26593	-0.827849	117
GO Biological Processes	GO:0032817	regulation of natural killer cell proliferation	IL18|LEP|IL23R	-2.21155	-0.791159	117
GO Biological Processes	GO:0001787	natural killer cell proliferation	IL18|LEP|IL23R	-2.0862	-0.706264	117
GO Biological Processes	GO:0019369	arachidonic acid metabolic process	ALOX15B|CYP2D7|CYP2D6|CYP2J2|PTGS2|PTGES|HPGDS	-2.358	-0.886016	118
GO Biological Processes	GO:0006690	icosanoid metabolic process	ALOX15B|CYP2D7|CYP2D6|CYP2J2|FABP5|MGST3|PON3|PTGS2|PTGES|HPGDS|GGT6	-2.31828	-0.858589	118
GO Biological Processes	GO:1901568	fatty acid derivative metabolic process	ACAT1|ALOX15B|CYP2D7|CYP2D6|CYP2J2|FABP5|MGST3|OXCT1|PON3|PTGS2|SCD|PTGES|HPGDS|GGT6	-2.21339	-0.791159	118
GO Biological Processes	GO:0019371	cyclooxygenase pathway	PTGS2|PTGES|HPGDS	-2.0862	-0.706264	118
GO Biological Processes	GO:0010692	regulation of alkaline phosphatase activity	SMAD3|TGFB2|PPARGC1B	-2.35347	-0.886016	119
GO Biological Processes	GO:0060395	SMAD protein signal transduction	SMAD3|CITED1|CCN3|ROR2|TGFB2|SUB1|GDF7|GDF6	-2.18123	-0.768665	119
GO Biological Processes	GO:0047484	regulation of response to osmotic stress	BAD|ABCB1|PTGS2	-2.35347	-0.886016	120
GO Biological Processes	GO:0070542	response to fatty acid	ALAD|ASS1|BAD|CD36|PPARG|PRKCE|PTGS2|SCD|TGFBR3	-2.17221	-0.763932	120
GO Biological Processes	GO:0035360	positive regulation of peroxisome proliferator activated receptor signaling pathway	ALOX15B|FABP5|LEP	-2.35347	-0.886016	121
GO Biological Processes	GO:0035357	peroxisome proliferator activated receptor signaling pathway	ALOX15B|FABP5|LEP|PPARG	-2.05854	-0.687935	121
GO Biological Processes	GO:0050777	negative regulation of immune response	AMBP|C4BPA|COL3A1|GRN|IFNA2|LGALS9|PPARG|TGFB2|DUSP10|DHX58|LOXL3|IL33|ACOD1	-2.3439	-0.877838	122
GO Biological Processes	GO:0002833	positive regulation of response to biotic stimulus	GRN|PRKCA|PVR|NOD1|DHX58|ACOD1	-2.02221	-0.6618	122
GO Biological Processes	GO:0007162	negative regulation of cell adhesion	ABAT|ABL1|ARHGDIB|ASS1|CDH13|COL1A1|DAB1|FGG|IFNA2|IHH|LGALS9|TACSTD2|TGFBI|PLXNC1|ADAM22|CCL28|LOXL3|C1QTNF1|DACT2|ADAMTS18|PLET1	-2.32575	-0.865271	123
GO Biological Processes	GO:0002076	osteoblast development	ACHE|SMAD3|MSX2|PTH1R	-2.30871	-0.852177	124
GO Biological Processes	GO:0043616	keratinocyte proliferation	KLF9|CDH13|VDR|TP63|EPPK1|SDR16C5	-2.26812	-0.828776	125
GO Biological Processes	GO:0015701	bicarbonate transport	CA3|CA4|SLC4A3|CA5B|SLC26A6|CYB5RL	-2.21577	-0.791159	126
GO Biological Processes	GO:0051764	actin crosslink formation	AIF1|DPYSL3|BAIAP2L1	-2.21155	-0.791159	127
GO Biological Processes	GO:0048678	response to axon injury	AIF1|DPYSL3|GRN|MAG|MATN2|PTPRS|SOD1|SARM1	-2.00418	-0.65064	127
GO Biological Processes	GO:0002718	regulation of cytokine production involved in immune response	CD36|GATA3|IFNA2|IL18|TGFB2|TRAF2|TRIL|SPON2|TRIM6	-2.2056	-0.788807	128
GO Biological Processes	GO:0051271	negative regulation of cellular component movement	AIF1|ALOX15B|ARHGDIB|COL3A1|CX3CR1|CYP19A1|DPYSL3|ENG|GATA3|TACSTD2|NBL1|CCN3|PKHD1|PPARG|TGFBR3|IFITM1|RGN|KCNE3|DUSP10|LRCH1|GREM1|WNT4|CCL28|EPPK1|IL33|CD200R1	-2.15514	-0.751664	129
GO Biological Processes	GO:0032102	negative regulation of response to external stimulus	ABAT|AIF1|CYP19A1|F11|FGG|GATA3|GRN|LEP|SMAD3|NBL1|CCN3|PPARG|PTPRS|SOD1|TSPAN6|DUSP10|GREM1|WNT4|DHX58|EPPK1|C1QTNF1|CD200R1|ADAMTS18|ACOD1	-2.1498	-0.747113	129
GO Biological Processes	GO:0050727	regulation of inflammatory response	AGT|C4BPA|CEBPA|CYP19A1|DNASE1|EDNRB|GATA3|GRN|CFI|IL18|LEP|LPL|SMAD3|NFKBIA|NOS2|CCN3|PPARG|PTGS2|CCL14|CCL24|SELE|SOD1|DUSP10|USP18|SHPK|SUSD4|IL33|CD200R1|CD200R1L|ACOD1	-2.11866	-0.724898	129
GO Biological Processes	GO:0070306	lens fiber cell differentiation	BFSP1|CDKN1C|SMAD3|ZEB2|SLC7A11	-2.14556	-0.744953	130
GO Biological Processes	GO:0035904	aorta development	COL3A1|ENG|LEP|MYH10|SIX1|TFAP2B|TGFB2	-2.13645	-0.740645	131
GO Biological Processes	GO:0048745	smooth muscle tissue development	COL3A1|ENG|IHH|SIX1	-2.05854	-0.687935	131
GO Biological Processes	GO:0035335	peptidyl-tyrosine dephosphorylation	CDC25B|DUSP2|PTPRN|PTPRS|PTP4A1|DNAJC6|DUSP10|PALD1|DUSP26|ACP4	-2.12232	-0.727875	132
GO Biological Processes	GO:0033089	positive regulation of T cell differentiation in thymus	IHH|TESPA1|RASGRP1	-2.0862	-0.706264	133
GO Biological Processes	GO:0099131	ATP hydrolysis coupled ion transmembrane transport	ATP12A|ABCC4|ATP6V0A4|ATP6V1H|ATP6V0D2	-2.08598	-0.706264	134
GO Biological Processes	GO:0090662	ATP hydrolysis coupled transmembrane transport	ATP12A|ABCC4|ATP6V0A4|ATP6V1H|ATP6V0D2	-2.02881	-0.665801	134
GO Biological Processes	GO:0009100	glycoprotein metabolic process	ASGR2|HEXB|IHH|LEP|MT3|NPC1|PLOD1|SOAT1|DPM2|LARGE1|FUT9|HPSE|HYAL4|ST8SIA5|GCNT4|GALNT7|CSGALNACT1|GALNT16|ALG2|HS6ST2|RNF185|EGFLAM|B3GLCT|MGAT5B|XXYLT1|GALNTL5|GXYLT2	-2.0796	-0.701192	135
GO Biological Processes	GO:0099177	regulation of trans-synaptic signaling	ABAT|ABL1|ASIC1|ACHE|AGT|BCHE|CD38|CHRNB2|CX3CR1|DNM1|FABP5|FYN|GRIK1|KCNC4|MAP1A|MPP2|NPTX1|ROR2|PRKCE|PTGS2|PTPRS|SLC1A3|STAR|HOMER3|CLSTN3|SLC7A11|NLGN3|ACP4	-2.04912	-0.681091	136
GO Biological Processes	GO:0010039	response to iron ion	ABAT|ALAD|TFAP2A|TFF1|CYBRD1	-2.02881	-0.665801	137
GO Biological Processes	GO:0010952	positive regulation of peptidase activity	ARRB1|BAD|FYN|GRN|HIP1|LGALS9|SMAD3|PCOLCE|PPARG|TRAF2|NOD1|PCOLCE2|CYFIP2|WDR35|ANTXR1	-2.02874	-0.665801	138
GO Biological Processes	GO:0006081	cellular aldehyde metabolic process	ESD|GOT2|IDH1|ALDH1A2|CACNA1H|SHPK|WNT4|SDR16C5	-2.00418	-0.65064	139
GO Biological Processes	GO:0007422	peripheral nervous system development	EDNRB|ETV1|HOXD9|PMP22|SOD1|HAND2|ADAM22|LGI4	-2.00418	-0.65064	140

## Sheet: DU72 vs. MS72
Table S10C. List of DEGs enriched in GO categories in Endometrium Tissues Between Meishan and Duroc sows at GD72.
Category	GO	Description	Hits	LogP	Log(q-value)	GROUP_ID
GO Biological Processes	GO:0033141	positive regulation of peptidyl-serine phosphorylation of STAT protein	IFNA1|IFNA2|IFNA4|IFNA5|IFNA6|IFNA7|IFNA8|IFNA10|IFNA13|IFNA14|IFNA16|IFNA17|IFNA21	-15.7927	-11.5934	1
GO Biological Processes	GO:0033139	regulation of peptidyl-serine phosphorylation of STAT protein	IFNA1|IFNA2|IFNA4|IFNA5|IFNA6|IFNA7|IFNA8|IFNA10|IFNA13|IFNA14|IFNA16|IFNA17|IFNA21	-15.0622	-11.164	1
GO Biological Processes	GO:0060337	type I interferon signaling pathway	EGR1|IFI6|IFIT3|IFNA1|IFNA2|IFNA4|IFNA5|IFNA6|IFNA7|IFNA8|IFNA10|IFNA13|IFNA14|IFNA16|IFNA17|IFNA21|MX1|STAT2|ISG15|USP18|RSAD2	-14.2662	-10.669	1
GO Biological Processes	GO:0071357	cellular response to type I interferon	EGR1|IFI6|IFIT3|IFNA1|IFNA2|IFNA4|IFNA5|IFNA6|IFNA7|IFNA8|IFNA10|IFNA13|IFNA14|IFNA16|IFNA17|IFNA21|MX1|STAT2|ISG15|USP18|RSAD2	-14.2662	-10.669	1
GO Biological Processes	GO:0002323	natural killer cell activation involved in immune response	IFNA1|IFNA2|IFNA4|IFNA5|IFNA6|IFNA7|IFNA8|IFNA10|IFNA13|IFNA14|IFNA16|IFNA17|IFNA21|PGLYRP1	-13.9179	-10.5031	1
GO Biological Processes	GO:0034340	response to type I interferon	EGR1|IFI6|IFIT3|IFNA1|IFNA2|IFNA4|IFNA5|IFNA6|IFNA7|IFNA8|IFNA10|IFNA13|IFNA14|IFNA16|IFNA17|IFNA21|MX1|STAT2|ISG15|USP18|RSAD2	-13.869	-10.5031	1
GO Biological Processes	GO:0042501	serine phosphorylation of STAT protein	IFNA1|IFNA2|IFNA4|IFNA5|IFNA6|IFNA7|IFNA8|IFNA10|IFNA13|IFNA14|IFNA16|IFNA17|IFNA21	-13.8573	-10.5031	1
GO Biological Processes	GO:0051607	defense response to virus	IFI6|IFIT3|IFNA1|IFNA2|IFNA4|IFNA5|IFNA6|IFNA7|IFNA8|IFNA10|IFNA13|IFNA14|IFNA16|IFNA17|IFNA21|MX1|EIF2AK2|STAT2|ISG15|TSPAN32|IFI44L|TKFC|DDIT4|RTP4|DHX58|AGBL4|RSAD2	-10.3375	-7.04132	1
GO Biological Processes	GO:0043330	response to exogenous dsRNA	IFNA1|IFNA2|IFNA4|IFNA5|IFNA6|IFNA7|IFNA8|IFNA10|IFNA13|IFNA14|IFNA16|IFNA17|IFNA21	-10.2056	-6.96058	1
GO Biological Processes	GO:0043331	response to dsRNA	IFNA1|IFNA2|IFNA4|IFNA5|IFNA6|IFNA7|IFNA8|IFNA10|IFNA13|IFNA14|IFNA16|IFNA17|IFNA21	-9.37711	-6.17785	1
GO Biological Processes	GO:0009615	response to virus	ACTA2|IFI6|IFIT3|IFNA1|IFNA2|IFNA4|IFNA5|IFNA6|IFNA7|IFNA8|IFNA10|IFNA13|IFNA14|IFNA16|IFNA17|IFNA21|IFNGR1|MX1|EIF2AK2|STAT2|ISG15|TSPAN32|IFI44|IFI44L|TKFC|DDIT4|RTP4|DHX58|AGBL4|RSAD2	-9.2816	-6.12374	1
GO Biological Processes	GO:0033135	regulation of peptidyl-serine phosphorylation	DMD|EGFR|IFNA1|IFNA2|IFNA4|IFNA5|IFNA6|IFNA7|IFNA8|IFNA10|IFNA13|IFNA14|IFNA16|IFNA17|IFNA21|NOS1|DDIT4|SPTBN4|SMYD3	-8.8768	-5.75672	1
GO Biological Processes	GO:0030101	natural killer cell activation	IFNA1|IFNA2|IFNA4|IFNA5|IFNA6|IFNA7|IFNA8|IFNA10|IFNA13|IFNA14|IFNA16|IFNA17|IFNA21|PGLYRP1|RAET1E	-8.48061	-5.39529	1
GO Biological Processes	GO:0033138	positive regulation of peptidyl-serine phosphorylation	EGFR|IFNA1|IFNA2|IFNA4|IFNA5|IFNA6|IFNA7|IFNA8|IFNA10|IFNA13|IFNA14|IFNA16|IFNA17|IFNA21|NOS1|SMYD3	-8.26848	-5.21535	1
GO Biological Processes	GO:0042100	B cell proliferation	IFNA1|IFNA2|IFNA4|IFNA5|IFNA6|IFNA7|IFNA8|IFNA10|IFNA13|IFNA14|IFNA16|IFNA17|IFNA21|CLCF1	-7.24379	-4.22062	1
GO Biological Processes	GO:1904892	regulation of STAT cascade	EGF|IFNA1|IFNA2|IFNA4|IFNA5|IFNA6|IFNA7|IFNA8|IFNA10|IFNA13|IFNA14|IFNA16|IFNA17|IFNA21|PTPRT|CLCF1|CRLF3	-7.09297	-4.13842	1
GO Biological Processes	GO:0030183	B cell differentiation	IFNA1|IFNA2|IFNA4|IFNA5|IFNA6|IFNA7|IFNA8|IFNA10|IFNA13|IFNA14|IFNA16|IFNA17|IFNA21|INHBA|ADAM17|CLCF1	-7.06686	-4.13842	1
GO Biological Processes	GO:0097696	STAT cascade	EGF|IFNA1|IFNA2|IFNA4|IFNA5|IFNA6|IFNA7|IFNA8|IFNA10|IFNA13|IFNA14|IFNA16|IFNA17|IFNA21|STAT2|PTPRT|CLCF1|CRLF3	-7.05893	-4.13842	1
GO Biological Processes	GO:0002286	T cell activation involved in immune response	IFNA1|IFNA2|IFNA4|IFNA5|IFNA6|IFNA7|IFNA8|IFNA10|IFNA13|IFNA14|IFNA16|IFNA17|IFNA21|IL4R	-6.83762	-3.93939	1
GO Biological Processes	GO:0006959	humoral immune response	C3|C4A|C4B|C6|C7|CRP|CD55|HLA-DQB1|CFI|IFNA1|IFNA2|IFNA4|IFNA5|IFNA6|IFNA7|IFNA8|IFNA10|IFNA13|IFNA14|IFNA16|IFNA17|IFNA21|PLA2G6|PGLYRP1|MASP2|C1RL|EPPIN	-6.63872	-3.76168	1
GO Biological Processes	GO:0046425	regulation of JAK-STAT cascade	EGF|IFNA1|IFNA2|IFNA4|IFNA5|IFNA6|IFNA7|IFNA8|IFNA10|IFNA13|IFNA14|IFNA16|IFNA17|IFNA21|CLCF1|CRLF3	-6.56143	-3.72138	1
GO Biological Processes	GO:0009611	response to wounding	ABAT|ADORA3|ANXA6|DST|EGFR|F7|FAP|GRIN2A|IFNA1|IFNA2|IFNA4|IFNA5|IFNA6|IFNA7|IFNA8|IFNA10|IFNA13|IFNA14|IFNA16|IFNA17|IFNA21|IGFBP1|INHBA|MYLK|PLG|ADAM17|TGFB3|TIMP1|ZFP36|TFPI2|CELSR1|TSPAN32|SYT11|PIK3R5|GRHL3|WFDC1|RTN4R|SIGLEC10|AHNAK2|ANXA8	-6.54642	-3.72138	1
GO Biological Processes	GO:0007259	JAK-STAT cascade	EGF|IFNA1|IFNA2|IFNA4|IFNA5|IFNA6|IFNA7|IFNA8|IFNA10|IFNA13|IFNA14|IFNA16|IFNA17|IFNA21|STAT2|CLCF1|CRLF3	-6.54043	-3.72138	1
GO Biological Processes	GO:0019221	cytokine-mediated signaling pathway	B2M|EGR1|FOXO1|FOS|IFI6|HLA-DQB1|HLA-DQB2|IFIT3|IFNA1|IFNA2|IFNA4|IFNA5|IFNA6|IFNA7|IFNA8|IFNA10|IFNA13|IFNA14|IFNA16|IFNA17|IFNA21|IFNGR1|IL4R|LAMA5|MMP3|MUC1|MX1|PSMB9|CCL14|CCL15|CCL23|STAT2|ADAM17|TIMP1|UBC|IL1RL1|ISG15|USP18|CLCF1|STAP1|ACKR3|RSAD2|PELI3|IL17REL	-6.46399	-3.66267	1
GO Biological Processes	GO:0098542	defense response to other organism	CRP|IFI6|IFIT3|IFNA1|IFNA2|IFNA4|IFNA5|IFNA6|IFNA7|IFNA8|IFNA10|IFNA13|IFNA14|IFNA16|IFNA17|IFNA21|IL4R|MX1|EIF2AK2|STAT2|ADAM17|PLA2G6|PGLYRP1|ISG15|TSPAN32|IFI44L|SYT11|TKFC|DDIT4|EPPIN|RTP4|DHX58|AGBL4|RSAD2|SIGLEC11	-6.26891	-3.48463	1
GO Biological Processes	GO:0050878	regulation of body fluid levels	ABAT|ADCY3|ADCY7|ADCY8|ADCY9|AQP3|EMP2|F7|FAP|IFNA1|IFNA2|IFNA4|IFNA5|IFNA6|IFNA7|IFNA8|IFNA10|IFNA13|IFNA14|IFNA16|IFNA17|IFNA21|NPR3|P2RY2|PLG|SLC22A2|TFPI2|NEURL1|TSPAN32|PIK3R5|GRHL3|ANXA8	-6.04771	-3.29561	1
GO Biological Processes	GO:0042060	wound healing	ABAT|ANXA6|DST|EGFR|F7|FAP|IFNA1|IFNA2|IFNA4|IFNA5|IFNA6|IFNA7|IFNA8|IFNA10|IFNA13|IFNA14|IFNA16|IFNA17|IFNA21|IGFBP1|MYLK|PLG|ADAM17|TGFB3|TIMP1|TFPI2|CELSR1|TSPAN32|SYT11|PIK3R5|GRHL3|WFDC1|AHNAK2|ANXA8	-5.9451	-3.20824	1
GO Biological Processes	GO:0002250	adaptive immune response	ADCY7|B2M|C3|C4A|C4B|C6|C7|CRP|CD55|EMP2|HLA-DQB1|CFI|IFNA1|IFNA2|IFNA4|IFNA5|IFNA6|IFNA7|IFNA8|IFNA10|IFNA13|IFNA14|IFNA16|IFNA17|IFNA21|IL4R|ADAM17|UNG|IL1RL1|MASP2|CLCF1|CADM1|C1RL|SIGLEC10|RSAD2|RAET1E|MARCH8	-5.92131	-3.19917	1
GO Biological Processes	GO:0030098	lymphocyte differentiation	B2M|EGR1|IFNA1|IFNA2|IFNA4|IFNA5|IFNA6|IFNA7|IFNA8|IFNA10|IFNA13|IFNA14|IFNA16|IFNA17|IFNA21|IHH|IL4R|INHBA|PKNOX1|SATB1|ADAM17|PGLYRP1|CLCF1|SLC46A2|RSAD2	-5.78509	-3.07719	1
GO Biological Processes	GO:0002285	lymphocyte activation involved in immune response	IFNA1|IFNA2|IFNA4|IFNA5|IFNA6|IFNA7|IFNA8|IFNA10|IFNA13|IFNA14|IFNA16|IFNA17|IFNA21|IL4R|UNG|PGLYRP1|CLCF1	-5.76489	-3.07078	1
GO Biological Processes	GO:0010469	regulation of signaling receptor activity	EGF|GRIN2A|IFNA1|IFNA2|IFNA4|IFNA5|IFNA6|IFNA7|IFNA8|IFNA10|IFNA13|IFNA14|IFNA16|IFNA17|IFNA21|INHBA|NBL1|NDP|CCL14|CCL15|CCL23|SST|ADAM17|TGFB3|TIMP1|CCN6|NEURL1|GPNMB|SHANK2|CLCF1|FAM3B|NLGN3|NETO2|LYPD1|CMTM2	-5.72224	-3.0415	1
GO Biological Processes	GO:0018209	peptidyl-serine modification	DMD|EGFR|IFNA1|IFNA2|IFNA4|IFNA5|IFNA6|IFNA7|IFNA8|IFNA10|IFNA13|IFNA14|IFNA16|IFNA17|IFNA21|NOS1|LMTK2|HIPK2|DDIT4|GALNT16|SPTBN4|SMYD3	-5.06059	-2.42871	1
GO Biological Processes	GO:0018105	peptidyl-serine phosphorylation	DMD|EGFR|IFNA1|IFNA2|IFNA4|IFNA5|IFNA6|IFNA7|IFNA8|IFNA10|IFNA13|IFNA14|IFNA16|IFNA17|IFNA21|NOS1|LMTK2|HIPK2|DDIT4|SPTBN4|SMYD3	-5.05977	-2.42871	1
GO Biological Processes	GO:0070661	leukocyte proliferation	CD55|IFNA1|IFNA2|IFNA4|IFNA5|IFNA6|IFNA7|IFNA8|IFNA10|IFNA13|IFNA14|IFNA16|IFNA17|IFNA21|IHH|NPR3|SATB1|GPNMB|CLCF1|CADM1	-4.39469	-1.81868	1
GO Biological Processes	GO:0046651	lymphocyte proliferation	CD55|IFNA1|IFNA2|IFNA4|IFNA5|IFNA6|IFNA7|IFNA8|IFNA10|IFNA13|IFNA14|IFNA16|IFNA17|IFNA21|IHH|SATB1|GPNMB|CLCF1|CADM1	-4.35976	-1.79397	1
GO Biological Processes	GO:0032943	mononuclear cell proliferation	CD55|IFNA1|IFNA2|IFNA4|IFNA5|IFNA6|IFNA7|IFNA8|IFNA10|IFNA13|IFNA14|IFNA16|IFNA17|IFNA21|IHH|SATB1|GPNMB|CLCF1|CADM1	-4.31674	-1.77069	1
GO Biological Processes	GO:0002521	leukocyte differentiation	B2M|EGR1|FOS|GPC3|IFNA1|IFNA2|IFNA4|IFNA5|IFNA6|IFNA7|IFNA8|IFNA10|IFNA13|IFNA14|IFNA16|IFNA17|IFNA21|IHH|IL4R|INHBA|PKNOX1|SATB1|ADAM17|PGLYRP1|TSPAN2|CLCF1|SLC46A2|RSAD2	-4.20816	-1.71647	1
GO Biological Processes	GO:0002263	cell activation involved in immune response	SERPINA3|B2M|C3|CHRNB4|CD55|DNASE1|FABP5|HK3|IFNA1|IFNA2|IFNA4|IFNA5|IFNA6|IFNA7|IFNA8|IFNA10|IFNA13|IFNA14|IFNA16|IFNA17|IFNA21|IL4R|MME|SDCBP|UNG|PGLYRP1|PRDX6|NFASC|CLCF1|QPCT|ADGRE2|CALML5|TCIM|LRG1|MOSPD2	-4.16877	-1.69378	1
GO Biological Processes	GO:0007596	blood coagulation	ABAT|F7|FAP|IFNA1|IFNA2|IFNA4|IFNA5|IFNA6|IFNA7|IFNA8|IFNA10|IFNA13|IFNA14|IFNA16|IFNA17|IFNA21|PLG|TFPI2|TSPAN32|PIK3R5|ANXA8	-4.03537	-1.60696	1
GO Biological Processes	GO:0007599	hemostasis	ABAT|F7|FAP|IFNA1|IFNA2|IFNA4|IFNA5|IFNA6|IFNA7|IFNA8|IFNA10|IFNA13|IFNA14|IFNA16|IFNA17|IFNA21|PLG|TFPI2|TSPAN32|PIK3R5|ANXA8	-3.94582	-1.52471	1
GO Biological Processes	GO:0050817	coagulation	ABAT|F7|FAP|IFNA1|IFNA2|IFNA4|IFNA5|IFNA6|IFNA7|IFNA8|IFNA10|IFNA13|IFNA14|IFNA16|IFNA17|IFNA21|PLG|TFPI2|TSPAN32|PIK3R5|ANXA8	-3.92816	-1.51422	1
GO Biological Processes	GO:0002366	leukocyte activation involved in immune response	SERPINA3|B2M|C3|CHRNB4|CD55|DNASE1|FABP5|HK3|IFNA1|IFNA2|IFNA4|IFNA5|IFNA6|IFNA7|IFNA8|IFNA10|IFNA13|IFNA14|IFNA16|IFNA17|IFNA21|IL4R|MME|SDCBP|UNG|PGLYRP1|PRDX6|NFASC|CLCF1|QPCT|ADGRE2|CALML5|LRG1|MOSPD2	-3.87314	-1.48679	1
GO Biological Processes	GO:0042110	T cell activation	B2M|CD55|EGR1|IFNA1|IFNA2|IFNA4|IFNA5|IFNA6|IFNA7|IFNA8|IFNA10|IFNA13|IFNA14|IFNA16|IFNA17|IFNA21|IHH|IL4R|PKNOX1|SATB1|ADAM17|GPNMB|CADM1|SLC46A2|RSAD2	-3.72517	-1.371	1
GO Biological Processes	GO:0042113	B cell activation	IFNA1|IFNA2|IFNA4|IFNA5|IFNA6|IFNA7|IFNA8|IFNA10|IFNA13|IFNA14|IFNA16|IFNA17|IFNA21|IGBP1|INHBA|ADAM17|UNG|CLCF1	-3.21238	-1.0662	1
GO Biological Processes	GO:0046649	lymphocyte activation	B2M|CD55|EGR1|IFNA1|IFNA2|IFNA4|IFNA5|IFNA6|IFNA7|IFNA8|IFNA10|IFNA13|IFNA14|IFNA16|IFNA17|IFNA21|IGBP1|IHH|IL4R|INHBA|PKNOX1|SATB1|ADAM17|UNG|PGLYRP1|GPNMB|CLCF1|CADM1|SLC46A2|RSAD2|RAET1E	-2.65819	-0.723751	1
GO Biological Processes	GO:0071466	cellular response to xenobiotic stimulus	ADCY8|CES1|CYP3A7|CYP2D7|CYP2D6|CYP3A4|CYP3A5|EGFR|EGR1|FOXO1|FMO1|GSTM3|PON3|AOC3|SULT1B1|DDIT4|MARC2|AHRR|SMYD3	-7.17046	-4.17532	2
GO Biological Processes	GO:0009410	response to xenobiotic stimulus	ABAT|ADCY8|CES1|CYP3A7|CYP2D7|CYP2D6|CYP3A4|CYP3A5|EGFR|EGR1|F7|FOXO1|FMO1|GRIN2A|GSTM3|HTR2A|PON3|AOC3|SULT1B1|DDIT4|MARC2|AHRR|SMYD3	-6.15821	-3.39032	2
GO Biological Processes	GO:0006805	xenobiotic metabolic process	CES1|CYP3A7|CYP2D7|CYP2D6|CYP3A4|CYP3A5|FMO1|GSTM3|PON3|AOC3|SULT1B1|MARC2|AHRR	-5.11717	-2.46197	2
GO Biological Processes	GO:0010817	regulation of hormone levels	ABAT|ADCY8|ALDH1A3|BCAT2|CES1|CHRNA3|CPE|CYP3A4|EGFR|EGR1|ENPEP|GALR1|INHBA|KCNS3|MME|OXCT1|PON3|SLC16A2|TPO|PLA2G6|CACNA2D2|HMGN3|ECE2|SULT1B1|PHPT1|FAM3B|CLTRN|FAM129B|SLC30A8|RFX6|EEF1AKMT4-ECE2	-5.22994	-2.56215	3
GO Biological Processes	GO:0023061	signal release	ABAT|ADCY8|CHRNA3|CHRNB4|CPE|EGFR|GALR1|GRM4|HTR2A|INHBA|KCNC4|KCNS3|OXCT1|SLC22A2|PLA2G6|PPFIA4|CACNA2D2|HMGN3|SYT11|PHPT1|FAM3B|MCTP2|CLTRN|FAM129B|WLS|SLC30A8|RFX6|UNC13C	-4.93999	-2.32889	3
GO Biological Processes	GO:0035774	positive regulation of insulin secretion involved in cellular response to glucose stimulus	ADCY8|OXCT1|PLA2G6|PHPT1|CLTRN|RFX6	-3.88735	-1.49427	3
GO Biological Processes	GO:0051046	regulation of secretion	ABAT|ADCY8|ALOX15B|ANXA4|CHRNA3|CHRNB4|CRP|EGF|EGFR|GALR1|HTR2A|IFNA2|IL4R|INHBA|KCNC4|KCNS3|LPL|OXCT1|P2RY2|SDCBP|TGFB3|PLA2G6|HAP1|IL1RL1|CACNA2D2|HMGN3|SYT11|CADM1|PHPT1|ADGRE2|MCTP2|CLTRN|WLS|RSAD2|SLC30A8|RFX6	-3.54541	-1.24004	3
GO Biological Processes	GO:1903530	regulation of secretion by cell	ABAT|ADCY8|ALOX15B|ANXA4|CHRNA3|CHRNB4|CRP|EGFR|GALR1|HTR2A|IFNA2|IL4R|INHBA|KCNC4|KCNS3|LPL|OXCT1|SDCBP|TGFB3|PLA2G6|HAP1|IL1RL1|CACNA2D2|HMGN3|SYT11|CADM1|PHPT1|ADGRE2|MCTP2|CLTRN|WLS|RSAD2|SLC30A8|RFX6	-3.53752	-1.24004	3
GO Biological Processes	GO:0032024	positive regulation of insulin secretion	ABAT|ADCY8|OXCT1|PLA2G6|PHPT1|CLTRN|SLC30A8|RFX6	-3.52553	-1.23476	3
GO Biological Processes	GO:0046887	positive regulation of hormone secretion	ABAT|ADCY8|EGFR|GALR1|INHBA|OXCT1|PLA2G6|PHPT1|CLTRN|SLC30A8|RFX6	-3.48395	-1.2051	3
GO Biological Processes	GO:0050708	regulation of protein secretion	ABAT|ADCY8|ALOX15B|ANXA4|CRP|EGFR|IFNA2|IL4R|KCNS3|LPL|OXCT1|TGFB3|PLA2G6|IL1RL1|CACNA2D2|HMGN3|SYT11|CADM1|PHPT1|CLTRN|WLS|RSAD2|SLC30A8|RFX6	-3.48009	-1.2051	3
GO Biological Processes	GO:0009914	hormone transport	ABAT|ADCY8|CHRNA3|CPE|EGFR|GALR1|INHBA|KCNS3|OXCT1|SLC16A2|PLA2G6|CACNA2D2|HMGN3|PHPT1|FAM3B|CLTRN|FAM129B|SLC30A8|RFX6	-3.41016	-1.16994	3
GO Biological Processes	GO:0061178	regulation of insulin secretion involved in cellular response to glucose stimulus	ADCY8|OXCT1|PLA2G6|HMGN3|PHPT1|CLTRN|RFX6	-3.34193	-1.15088	3
GO Biological Processes	GO:0090277	positive regulation of peptide hormone secretion	ABAT|ADCY8|EGFR|OXCT1|PLA2G6|PHPT1|CLTRN|SLC30A8|RFX6	-3.3145	-1.14462	3
GO Biological Processes	GO:0050714	positive regulation of protein secretion	ABAT|ADCY8|ALOX15B|EGFR|IL4R|LPL|OXCT1|TGFB3|PLA2G6|IL1RL1|CADM1|PHPT1|CLTRN|WLS|SLC30A8|RFX6	-3.26452	-1.10751	3
GO Biological Processes	GO:0046879	hormone secretion	ABAT|ADCY8|CHRNA3|CPE|EGFR|GALR1|INHBA|KCNS3|OXCT1|PLA2G6|CACNA2D2|HMGN3|PHPT1|FAM3B|CLTRN|FAM129B|SLC30A8|RFX6	-3.13137	-1.01129	3
GO Biological Processes	GO:0002791	regulation of peptide secretion	ABAT|ADCY8|ALOX15B|ANXA4|CRP|EGFR|IFNA2|IL4R|KCNS3|LPL|OXCT1|TGFB3|PLA2G6|IL1RL1|CACNA2D2|HMGN3|SYT11|CADM1|PHPT1|CLTRN|WLS|RSAD2|SLC30A8|RFX6	-3.11033	-0.998233	3
GO Biological Processes	GO:0009306	protein secretion	ABAT|ADCY8|ALOX15B|ANXA4|CRP|EGFR|IFNA2|IL4R|KCNS3|LPL|OXCT1|TGFB3|PLA2G6|IL1RL1|CACNA2D2|HMGN3|SYT11|CADM1|PHPT1|FAM3B|CLTRN|NOX5|WLS|RSAD2|OLFM2|SLC30A8|RFX6	-3.10388	-0.998043	3
GO Biological Processes	GO:0002790	peptide secretion	ABAT|ADCY8|ALOX15B|ANXA4|CPE|CRP|EGFR|IFNA2|IL4R|KCNS3|LPL|OXCT1|TGFB3|PLA2G6|IL1RL1|CACNA2D2|HMGN3|SYT11|CADM1|PHPT1|FAM3B|CLTRN|NOX5|WLS|RSAD2|OLFM2|SLC30A8|RFX6	-3.06338	-0.978062	3
GO Biological Processes	GO:0035773	insulin secretion involved in cellular response to glucose stimulus	ADCY8|OXCT1|PLA2G6|HMGN3|PHPT1|CLTRN|RFX6	-3.03454	-0.95913	3
GO Biological Processes	GO:0042593	glucose homeostasis	ADCY8|CYP7A1|FABP5|FOXO1|HK3|OXCT1|PTCH1|PLA2G6|HMGN3|PHPT1|FAM3B|CLTRN|CSMD1|SLC30A8|RFX6	-3.00693	-0.94318	3
GO Biological Processes	GO:0033500	carbohydrate homeostasis	ADCY8|CYP7A1|FABP5|FOXO1|HK3|OXCT1|PTCH1|PLA2G6|HMGN3|PHPT1|FAM3B|CLTRN|CSMD1|SLC30A8|RFX6	-2.98898	-0.941492	3
GO Biological Processes	GO:0002793	positive regulation of peptide secretion	ABAT|ADCY8|ALOX15B|EGFR|IL4R|LPL|OXCT1|TGFB3|PLA2G6|IL1RL1|CADM1|PHPT1|CLTRN|WLS|SLC30A8|RFX6	-2.915	-0.897586	3
GO Biological Processes	GO:0046883	regulation of hormone secretion	ABAT|ADCY8|CHRNA3|EGFR|GALR1|INHBA|KCNS3|OXCT1|PLA2G6|CACNA2D2|HMGN3|PHPT1|CLTRN|SLC30A8|RFX6	-2.62144	-0.705484	3
GO Biological Processes	GO:1903532	positive regulation of secretion by cell	ABAT|ADCY8|ALOX15B|EGFR|GALR1|IL4R|INHBA|LPL|OXCT1|SDCBP|TGFB3|PLA2G6|IL1RL1|CADM1|PHPT1|CLTRN|WLS|SLC30A8|RFX6	-2.51978	-0.656979	3
GO Biological Processes	GO:0051047	positive regulation of secretion	ABAT|ADCY8|ALOX15B|EGFR|GALR1|IL4R|INHBA|LPL|OXCT1|P2RY2|SDCBP|TGFB3|PLA2G6|IL1RL1|CADM1|PHPT1|CLTRN|WLS|SLC30A8|RFX6	-2.50533	-0.652419	3
GO Biological Processes	GO:0030072	peptide hormone secretion	ABAT|ADCY8|CPE|EGFR|KCNS3|OXCT1|PLA2G6|CACNA2D2|HMGN3|PHPT1|FAM3B|CLTRN|SLC30A8|RFX6	-2.48723	-0.636276	3
GO Biological Processes	GO:0009749	response to glucose	ADCY8|CYP7A1|EGR1|LPL|OXCT1|PLA2G6|HMGN3|TXNIP|PHPT1|CLTRN|SLC30A8|RFX6	-2.46877	-0.629862	3
GO Biological Processes	GO:0050796	regulation of insulin secretion	ABAT|ADCY8|KCNS3|OXCT1|PLA2G6|CACNA2D2|HMGN3|PHPT1|CLTRN|SLC30A8|RFX6	-2.447	-0.615722	3
GO Biological Processes	GO:0009746	response to hexose	ADCY8|CYP7A1|EGR1|LPL|OXCT1|PLA2G6|HMGN3|TXNIP|PHPT1|CLTRN|SLC30A8|RFX6	-2.38155	-0.569674	3
GO Biological Processes	GO:0001678	cellular glucose homeostasis	ADCY8|CYP7A1|FOXO1|HK3|OXCT1|PLA2G6|HMGN3|PHPT1|CLTRN|RFX6	-2.37556	-0.567237	3
GO Biological Processes	GO:0030073	insulin secretion	ABAT|ADCY8|KCNS3|OXCT1|PLA2G6|CACNA2D2|HMGN3|PHPT1|FAM3B|CLTRN|SLC30A8|RFX6	-2.33082	-0.54149	3
GO Biological Processes	GO:0090276	regulation of peptide hormone secretion	ABAT|ADCY8|EGFR|KCNS3|OXCT1|PLA2G6|CACNA2D2|HMGN3|PHPT1|CLTRN|SLC30A8|RFX6	-2.33082	-0.54149	3
GO Biological Processes	GO:0034284	response to monosaccharide	ADCY8|CYP7A1|EGR1|LPL|OXCT1|PLA2G6|HMGN3|TXNIP|PHPT1|CLTRN|SLC30A8|RFX6	-2.29765	-0.51925	3
GO Biological Processes	GO:0009820	alkaloid metabolic process	CYP2D6|CYP3A4|CYP3A5|DDC	-4.93709	-2.32889	4
GO Biological Processes	GO:0009822	alkaloid catabolic process	CYP2D6|CYP3A4|CYP3A5	-4.84067	-2.2542	4
GO Biological Processes	GO:0042737	drug catabolic process	CYP2D7|CYP2D6|CYP3A4|CYP3A5|DPYS|NOS1|OXCT1|TPO|PRDX6|SULT1B1|AADAT|SDSL|PM20D2	-4.29978	-1.77045	4
GO Biological Processes	GO:0002933	lipid hydroxylation	CYP3A7|CYP3A4|CYP3A5	-3.56355	-1.2451	4
GO Biological Processes	GO:0042738	exogenous drug catabolic process	CYP2D7|CYP2D6|CYP3A4|NOS1	-2.59797	-0.697565	4
GO Biological Processes	GO:0042759	long-chain fatty acid biosynthetic process	ALOX15B|CYP2D6|CYP3A4|ACOT11	-2.29038	-0.51925	4
GO Biological Processes	GO:0070989	oxidative demethylation	CYP2D6|CYP3A4|CYP3A5	-2.11894	-0.402556	4
GO Biological Processes	GO:0044282	small molecule catabolic process	ABAT|BCAT2|CYP7A1|DBT|DPYS|ECH1|GALK2|HADHA|HAL|HK3|IMPA2|NOS1|OXCT1|PON3|ALDH5A1|HIBADH|HAAO|TKFC|SULT1B1|NT5C|CRYL1|AADAT|ENOSF1|LONP2|SDSL|NUDT16|PM20D2	-4.86232	-2.26512	5
GO Biological Processes	GO:0006520	cellular amino acid metabolic process	ABAT|BCAT2|BHMT|DBT|DDC|DPYS|HAL|NOS1|PLOD1|PSMB9|RARS|ALDH5A1|FARSB|HIBADH|HAAO|BHMT2|AADAT|ENOSF1|AARS2|ENOPH1|SDSL|P4HA3	-3.83688	-1.45716	5
GO Biological Processes	GO:0009063	cellular amino acid catabolic process	ABAT|BCAT2|DBT|HAL|NOS1|ALDH5A1|HIBADH|HAAO|AADAT|ENOSF1|SDSL	-3.63336	-1.29144	5
GO Biological Processes	GO:0016054	organic acid catabolic process	ABAT|BCAT2|DBT|ECH1|HADHA|HAL|NOS1|PON3|ALDH5A1|HIBADH|HAAO|CRYL1|AADAT|ENOSF1|LONP2|SDSL|PM20D2	-3.35699	-1.15088	5
GO Biological Processes	GO:0046395	carboxylic acid catabolic process	ABAT|BCAT2|DBT|ECH1|HADHA|HAL|NOS1|PON3|ALDH5A1|HIBADH|HAAO|CRYL1|AADAT|ENOSF1|LONP2|SDSL|PM20D2	-3.35699	-1.15088	5
GO Biological Processes	GO:1901605	alpha-amino acid metabolic process	BCAT2|BHMT|HAL|NOS1|PLOD1|ALDH5A1|HIBADH|HAAO|BHMT2|AADAT|ENOPH1|SDSL|P4HA3	-2.38414	-0.570485	5
GO Biological Processes	GO:0009117	nucleotide metabolic process	ADCY3|ADCY7|ADCY8|ADCY9|ATP5PB|COX6A2|ESRRB|FMO1|HK3|HTR2A|MOCS1|MOCS2|ATP8|CYTB|ND1|ND3|ND4|ND4L|NDUFB4|NOS1|PDE9A|UNG|TPST2|HAAO|ACOT11|SULT1B1|NT5C|SLC35B3|AADAT|DDIT4|ELOVL2|MOCOS|NAXD|CMPK2|NUDT16	-4.32953	-1.77372	6
GO Biological Processes	GO:0055086	nucleobase-containing small molecule metabolic process	ADCY3|ADCY7|ADCY8|ADCY9|ATP5PB|COX6A2|DPYS|ESRRB|FMO1|HK3|HTR2A|MOCS1|MOCS2|ATP8|CYTB|ND1|ND3|ND4|ND4L|NDUFB4|NOS1|PDE9A|UNG|TPST2|HAAO|ACOT11|SULT1B1|NT5C|SLC35B3|AADAT|DDIT4|ELOVL2|MOCOS|NAXD|ENOPH1|B4GALNT2|CMPK2|NUDT16	-4.28242	-1.7644	6
GO Biological Processes	GO:0006753	nucleoside phosphate metabolic process	ADCY3|ADCY7|ADCY8|ADCY9|ATP5PB|COX6A2|ESRRB|FMO1|HK3|HTR2A|MOCS1|MOCS2|ATP8|CYTB|ND1|ND3|ND4|ND4L|NDUFB4|NOS1|PDE9A|UNG|TPST2|HAAO|ACOT11|SULT1B1|NT5C|SLC35B3|AADAT|DDIT4|ELOVL2|MOCOS|NAXD|CMPK2|NUDT16	-4.24228	-1.73322	6
GO Biological Processes	GO:0006163	purine nucleotide metabolic process	ADCY3|ADCY7|ADCY8|ADCY9|ATP5PB|COX6A2|ESRRB|HK3|HTR2A|MOCS1|MOCS2|ATP8|CYTB|ND1|ND3|ND4|ND4L|NDUFB4|NOS1|PDE9A|TPST2|ACOT11|SULT1B1|NT5C|SLC35B3|AADAT|DDIT4|ELOVL2|MOCOS|NUDT16	-4.22865	-1.72836	6
GO Biological Processes	GO:0072521	purine-containing compound metabolic process	ADCY3|ADCY7|ADCY8|ADCY9|ATP5PB|COX6A2|ESRRB|HK3|HTR2A|MOCS1|MOCS2|ATP8|CYTB|ND1|ND3|ND4|ND4L|NDUFB4|NOS1|PDE9A|TPST2|ACOT11|SULT1B1|NT5C|SLC35B3|AADAT|DDIT4|ELOVL2|MOCOS|ENOPH1|NUDT16	-4.08928	-1.63038	6
GO Biological Processes	GO:0009150	purine ribonucleotide metabolic process	ADCY3|ADCY7|ADCY8|ADCY9|ATP5PB|COX6A2|ESRRB|HK3|HTR2A|MOCS1|MOCS2|ATP8|CYTB|ND1|ND3|ND4|ND4L|NDUFB4|PDE9A|TPST2|ACOT11|SULT1B1|SLC35B3|AADAT|DDIT4|ELOVL2|MOCOS|NUDT16	-3.91006	-1.50449	6
GO Biological Processes	GO:0009259	ribonucleotide metabolic process	ADCY3|ADCY7|ADCY8|ADCY9|ATP5PB|COX6A2|ESRRB|HK3|HTR2A|MOCS1|MOCS2|ATP8|CYTB|ND1|ND3|ND4|ND4L|NDUFB4|PDE9A|TPST2|ACOT11|SULT1B1|SLC35B3|AADAT|DDIT4|ELOVL2|MOCOS|NUDT16	-3.70947	-1.36147	6
GO Biological Processes	GO:0019693	ribose phosphate metabolic process	ADCY3|ADCY7|ADCY8|ADCY9|ATP5PB|COX6A2|ESRRB|HK3|HTR2A|MOCS1|MOCS2|ATP8|CYTB|ND1|ND3|ND4|ND4L|NDUFB4|PDE9A|TPST2|ACOT11|SULT1B1|SLC35B3|AADAT|DDIT4|ELOVL2|MOCOS|NUDT16	-3.46915	-1.20081	6
GO Biological Processes	GO:0009141	nucleoside triphosphate metabolic process	ATP5PB|COX6A2|ESRRB|HK3|HTR2A|MOCS1|MOCS2|ATP8|CYTB|ND1|ND3|ND4|ND4L|NDUFB4|DDIT4|MOCOS|CMPK2|NUDT16	-2.61914	-0.705438	6
GO Biological Processes	GO:0009144	purine nucleoside triphosphate metabolic process	ATP5PB|COX6A2|ESRRB|HK3|HTR2A|MOCS1|MOCS2|ATP8|CYTB|ND1|ND3|ND4|ND4L|NDUFB4|DDIT4|MOCOS|NUDT16	-2.51322	-0.655059	6
GO Biological Processes	GO:0009205	purine ribonucleoside triphosphate metabolic process	ATP5PB|COX6A2|ESRRB|HK3|HTR2A|MOCS1|MOCS2|ATP8|CYTB|ND1|ND3|ND4|ND4L|NDUFB4|DDIT4|MOCOS	-2.23712	-0.477194	6
GO Biological Processes	GO:0022900	electron transport chain	COX6A2|LOXL2|CYTB|ND1|ND3|ND4|ND4L|NDUFB4|ALDH5A1|HAAO|DMGDH	-2.22964	-0.47129	6
GO Biological Processes	GO:0009199	ribonucleoside triphosphate metabolic process	ATP5PB|COX6A2|ESRRB|HK3|HTR2A|MOCS1|MOCS2|ATP8|CYTB|ND1|ND3|ND4|ND4L|NDUFB4|DDIT4|MOCOS	-2.16273	-0.42587	6
GO Biological Processes	GO:0022904	respiratory electron transport chain	COX6A2|CYTB|ND1|ND3|ND4|ND4L|NDUFB4|ALDH5A1	-2.14097	-0.413039	6
GO Biological Processes	GO:0006119	oxidative phosphorylation	ATP5PB|COX6A2|ATP8|CYTB|ND1|ND3|ND4|ND4L|NDUFB4	-2.1255	-0.404807	6
GO Biological Processes	GO:0042775	mitochondrial ATP synthesis coupled electron transport	COX6A2|CYTB|ND1|ND3|ND4|ND4L|NDUFB4	-2.06394	-0.367103	6
GO Biological Processes	GO:0042773	ATP synthesis coupled electron transport	COX6A2|CYTB|ND1|ND3|ND4|ND4L|NDUFB4	-2.04001	-0.356622	6
GO Biological Processes	GO:0006120	mitochondrial electron transport, NADH to ubiquinone	ND1|ND3|ND4|ND4L|NDUFB4	-2.03203	-0.351284	6
GO Biological Processes	GO:0016485	protein processing	C3|C4A|C4B|C6|C7|CES1|CPE|CD55|ENPEP|F7|GRIN2A|CFI|IHH|MME|PTCH1|TMPRSS2|ECE2|CYFIP2|C1RL|LONP2|EEF1AKMT4-ECE2	-4.29761	-1.77045	7
GO Biological Processes	GO:0002460	adaptive immune response based on somatic recombination of immune receptors built from immunoglobuli	B2M|C3|C4A|C4B|C6|C7|CRP|CD55|EMP2|HLA-DQB1|CFI|IFNA2|IL4R|ADAM17|UNG|IL1RL1|MASP2|CLCF1|CADM1|C1RL|RSAD2|RAET1E	-4.07519	-1.62618	7
GO Biological Processes	GO:0002449	lymphocyte mediated immunity	B2M|C3|C4A|C4B|C6|C7|CRP|CD55|EMP2|HLA-DQB1|CFI|IFNA2|IL4R|UNG|MASP2|CLCF1|CADM1|C1RL|RSAD2|RAET1E	-3.34854	-1.15088	7
GO Biological Processes	GO:2000427	positive regulation of apoptotic cell clearance	C3|C4A|C4B	-3.32846	-1.15088	7
GO Biological Processes	GO:0051604	protein maturation	C3|C4A|C4B|C6|C7|CES1|CPE|CD55|ENPEP|F7|GRIN2A|CFI|IHH|MME|PTCH1|TMPRSS2|ECE2|CYFIP2|C1RL|LONP2|EEF1AKMT4-ECE2	-3.14	-1.01219	7
GO Biological Processes	GO:0016064	immunoglobulin mediated immune response	C3|C4A|C4B|C6|C7|CRP|CD55|HLA-DQB1|CFI|IL4R|UNG|MASP2|CLCF1|C1RL	-3.02685	-0.957918	7
GO Biological Processes	GO:0019724	B cell mediated immunity	C3|C4A|C4B|C6|C7|CRP|CD55|HLA-DQB1|CFI|IL4R|UNG|MASP2|CLCF1|C1RL	-2.98847	-0.941492	7
GO Biological Processes	GO:2000425	regulation of apoptotic cell clearance	C3|C4A|C4B	-2.96411	-0.931039	7
GO Biological Processes	GO:0002455	humoral immune response mediated by circulating immunoglobulin	C3|C4A|C4B|C6|C7|CRP|CD55|HLA-DQB1|CFI|MASP2|C1RL	-2.93445	-0.909527	7
GO Biological Processes	GO:0006958	complement activation, classical pathway	C3|C4A|C4B|C6|C7|CRP|CD55|CFI|MASP2|C1RL	-2.70173	-0.747983	7
GO Biological Processes	GO:0002697	regulation of immune effector process	B2M|C3|C4A|C4B|C6|C7|CD55|DNASE1|CFI|IFNA2|IL4R|TGFB3|UNG|PGLYRP1|TSPAN32|CLCF1|CADM1|TKFC|ADGRE2|DHX58|RSAD2|RAET1E	-2.64687	-0.714776	7
GO Biological Processes	GO:0072376	protein activation cascade	C3|C4A|C4B|C6|C7|CRP|CD55|F7|CFI|MASP2|C1RL	-2.03325	-0.351284	7
GO Biological Processes	GO:0006171	cAMP biosynthetic process	ADCY3|ADCY7|ADCY8|ADCY9	-4.18435	-1.70109	8
GO Biological Processes	GO:0034199	activation of protein kinase A activity	ADCY3|ADCY7|ADCY8|ADCY9	-3.08832	-0.992862	8
GO Biological Processes	GO:0003091	renal water homeostasis	ADCY3|ADCY7|ADCY8|ADCY9|AQP3	-2.76678	-0.790239	8
GO Biological Processes	GO:0033762	response to glucagon	ADCY3|ADCY7|ADCY8|ADCY9|CYTB	-2.76678	-0.790239	8
GO Biological Processes	GO:0009190	cyclic nucleotide biosynthetic process	ADCY3|ADCY7|ADCY8|ADCY9	-2.74339	-0.782842	8
GO Biological Processes	GO:0046058	cAMP metabolic process	ADCY3|ADCY7|ADCY8|ADCY9	-2.74339	-0.782842	8
GO Biological Processes	GO:0052652	cyclic purine nucleotide metabolic process	ADCY3|ADCY7|ADCY8|ADCY9	-2.74339	-0.782842	8
GO Biological Processes	GO:0003014	renal system process	ADCY3|ADCY7|ADCY8|ADCY9|AQP3|CHRNA3|CHRNB4|EMP2|NPR3	-2.63791	-0.709543	8
GO Biological Processes	GO:0009187	cyclic nucleotide metabolic process	ADCY3|ADCY7|ADCY8|ADCY9|PDE9A	-2.55957	-0.682523	8
GO Biological Processes	GO:0007190	activation of adenylate cyclase activity	ADCY3|ADCY7|ADCY8|ADCY9|ADORA3	-2.51174	-0.655059	8
GO Biological Processes	GO:0071377	cellular response to glucagon stimulus	ADCY3|ADCY7|ADCY8|ADCY9	-2.46641	-0.629862	8
GO Biological Processes	GO:0050891	multicellular organismal water homeostasis	ADCY3|ADCY7|ADCY8|ADCY9|AQP3|GRHL3	-2.26726	-0.504161	8
GO Biological Processes	GO:0007193	adenylate cyclase-inhibiting G protein-coupled receptor signaling pathway	ADCY3|ADCY7|ADCY8|ADCY9|GRM4|NPR3|RGS1	-2.21526	-0.461603	8
GO Biological Processes	GO:0030104	water homeostasis	ADCY3|ADCY7|ADCY8|ADCY9|AQP3|GRHL3	-2.14326	-0.413816	8
GO Biological Processes	GO:0001568	blood vessel development	ACTA2|C3|C6|COL8A1|CSPG4|EFNA1|EGF|MEGF8|EGR1|EMP2|ENPEP|EYA1|FAP|FOXO1|FLT4|GPC3|IHH|LAMA5|LOXL2|MMP19|MYLK|PKNOX1|PROX1|TNFAIP2|SERPINB7|GPNMB|TMED2|CNMD|ESM1|HIPK2|ACKR3|HIF3A|FAM129B|NOX5|APOLD1|COL23A1|LRG1	-4.15381	-1.68694	9
GO Biological Processes	GO:0001525	angiogenesis	C3|C6|COL8A1|CSPG4|EFNA1|EGF|EMP2|ENPEP|FAP|FLT4|IHH|LAMA5|LOXL2|MMP19|PKNOX1|TNFAIP2|GPNMB|CNMD|ESM1|HIPK2|ACKR3|HIF3A|FAM129B|NOX5|APOLD1|COL23A1|LRG1	-2.8096	-0.819849	9
GO Biological Processes	GO:0048514	blood vessel morphogenesis	C3|C6|COL8A1|CSPG4|EFNA1|EGF|EMP2|ENPEP|EYA1|FAP|FLT4|IHH|LAMA5|LOXL2|MMP19|MYLK|PKNOX1|PROX1|TNFAIP2|GPNMB|CNMD|ESM1|HIPK2|ACKR3|HIF3A|FAM129B|NOX5|APOLD1|COL23A1|LRG1	-2.79854	-0.81147	9
GO Biological Processes	GO:0010466	negative regulation of peptidase activity	SERPINA3|AMBP|C3|C4A|C4B|IFI6|GPC3|IGBP1|TIMP1|TFPI2|SERPINB7|EPPIN|WFDC1|PAPLN|COL28A1|SERPINA2|ANXA8|ANXA8L1	-4.06957	-1.62618	10
GO Biological Processes	GO:0045861	negative regulation of proteolysis	SERPINA3|AMBP|C3|C4A|C4B|CD55|EFNA1|IFI6|GPC3|IGBP1|SDCBP|TIMP1|TFPI2|SERPINB7|HIPK2|EPPIN|WFDC1|PAPLN|COL28A1|SERPINA2|ANXA8|ANXA8L1	-4.05768	-1.62184	10
GO Biological Processes	GO:0010951	negative regulation of endopeptidase activity	SERPINA3|AMBP|C3|C4A|C4B|IFI6|IGBP1|TIMP1|TFPI2|SERPINB7|EPPIN|WFDC1|PAPLN|COL28A1|SERPINA2|ANXA8|ANXA8L1	-3.80206	-1.44165	10
GO Biological Processes	GO:0052547	regulation of peptidase activity	SERPINA3|AMBP|C3|C4A|C4B|EFNA1|IFI6|GPC3|GRIN2A|IGBP1|PSMB9|TIMP1|TFPI2|SERPINB7|CYFIP2|EPPIN|WFDC1|PAPLN|COL28A1|SERPINA2|ANXA8|ANXA8L1	-2.82515	-0.82469	10
GO Biological Processes	GO:0052548	regulation of endopeptidase activity	SERPINA3|AMBP|C3|C4A|C4B|EFNA1|IFI6|GRIN2A|IGBP1|PSMB9|TIMP1|TFPI2|SERPINB7|CYFIP2|EPPIN|WFDC1|PAPLN|COL28A1|SERPINA2|ANXA8|ANXA8L1	-2.79397	-0.80955	10
GO Biological Processes	GO:0051346	negative regulation of hydrolase activity	SERPINA3|AMBP|C3|C4A|C4B|IFI6|GPC3|IGBP1|NOS1|TIMP1|TFPI2|SERPINB7|TMED2|LMTK2|EPPIN|WFDC1|PAPLN|TMEM132D|COL28A1|SERPINA2|ANXA8|ANXA8L1	-2.6239	-0.705484	10
GO Biological Processes	GO:0006836	neurotransmitter transport	ABAT|CHRNA3|CHRNB4|DDC|GRM4|HTR2A|KCNC4|NOS1|SLC1A1|SLC6A7|SLC22A3|SLC22A2|PPFIA4|SYT11|SLC6A20|MCTP2|SLC36A1|UNC13C	-3.90441	-1.50449	11
GO Biological Processes	GO:0001505	regulation of neurotransmitter levels	ABAT|BHMT|CHRNA3|CHRNB4|DDC|DPYS|GRIN2A|GRM4|HTR2A|KCNC4|NOS1|SLC1A1|SLC22A3|SLC22A2|ALDH5A1|PPFIA4|SYT11|DMGDH|MCTP2|SDSL|UNC13C	-3.80679	-1.44165	11
GO Biological Processes	GO:0099537	trans-synaptic signaling	ABAT|ADCY8|CHRNA3|CHRNB4|DTNA|EGFR|FABP5|GRIN2A|GRM4|HTR2A|KCNC4|MME|NOS1|S100B|SCN2B|SDCBP|SLC1A1|SLC22A2|SST|PLA2G6|PPFIA4|HAP1|NEURL1|CACNA2D2|SHANK2|SYT11|TMOD2|NLGN3|MCTP2|PCDHB4|LRFN2|LYPD1|UNC13C	-3.46557	-1.20081	11
GO Biological Processes	GO:0099536	synaptic signaling	ABAT|ADCY8|CHRNA3|CHRNB4|DTNA|EGFR|FABP5|GRIN2A|GRM4|HTR2A|KCNC4|MME|NOS1|S100B|SCN2B|SDCBP|SLC1A1|SLC22A2|SST|PLA2G6|PPFIA4|HAP1|NEURL1|CACNA2D2|SHANK2|SYT11|TMOD2|NLGN3|MCTP2|PCDHB4|LRFN2|LYPD1|UNC13C	-3.40134	-1.16587	11
GO Biological Processes	GO:0099177	regulation of trans-synaptic signaling	ABAT|ADCY8|CHRNA3|CHRNB4|EGFR|FABP5|GRIN2A|GRM4|HTR2A|KCNC4|MME|S100B|PLA2G6|HAP1|NEURL1|CACNA2D2|SHANK2|SYT11|NLGN3|MCTP2|LRFN2|UNC13C	-2.96298	-0.931039	11
GO Biological Processes	GO:0007268	chemical synaptic transmission	ABAT|ADCY8|CHRNA3|CHRNB4|DTNA|EGFR|GRIN2A|GRM4|HTR2A|KCNC4|MME|S100B|SCN2B|SDCBP|SLC1A1|SLC22A2|SST|PLA2G6|PPFIA4|HAP1|NEURL1|CACNA2D2|SHANK2|SYT11|TMOD2|NLGN3|MCTP2|PCDHB4|LRFN2|LYPD1|UNC13C	-2.92981	-0.909527	11
GO Biological Processes	GO:0098916	anterograde trans-synaptic signaling	ABAT|ADCY8|CHRNA3|CHRNB4|DTNA|EGFR|GRIN2A|GRM4|HTR2A|KCNC4|MME|S100B|SCN2B|SDCBP|SLC1A1|SLC22A2|SST|PLA2G6|PPFIA4|HAP1|NEURL1|CACNA2D2|SHANK2|SYT11|TMOD2|NLGN3|MCTP2|PCDHB4|LRFN2|LYPD1|UNC13C	-2.92981	-0.909527	11
GO Biological Processes	GO:0050804	modulation of chemical synaptic transmission	ABAT|ADCY8|CHRNA3|CHRNB4|EGFR|GRIN2A|GRM4|HTR2A|KCNC4|MME|S100B|PLA2G6|HAP1|NEURL1|CACNA2D2|SHANK2|SYT11|NLGN3|MCTP2|LRFN2|UNC13C	-2.62303	-0.705484	11
GO Biological Processes	GO:0007269	neurotransmitter secretion	CHRNA3|CHRNB4|GRM4|HTR2A|KCNC4|SLC22A2|PPFIA4|SYT11|MCTP2|UNC13C	-2.04233	-0.356622	11
GO Biological Processes	GO:0099643	signal release from synapse	CHRNA3|CHRNB4|GRM4|HTR2A|KCNC4|SLC22A2|PPFIA4|SYT11|MCTP2|UNC13C	-2.02541	-0.347287	11
GO Biological Processes	GO:0016486	peptide hormone processing	CES1|CPE|ENPEP|MME|ECE2|EEF1AKMT4-ECE2	-3.81201	-1.44165	12
GO Biological Processes	GO:0002002	regulation of angiotensin levels in blood	CES1|ENPEP|MME	-2.56969	-0.688493	12
GO Biological Processes	GO:0002003	angiotensin maturation	CES1|ENPEP|MME	-2.56969	-0.688493	12
GO Biological Processes	GO:0061002	negative regulation of dendritic spine morphogenesis	EFNA1|NGEF|NLGN3	-3.56355	-1.2451	13
GO Biological Processes	GO:0061000	negative regulation of dendritic spine development	EFNA1|NGEF|NLGN3	-2.56969	-0.688493	13
GO Biological Processes	GO:0050774	negative regulation of dendrite morphogenesis	EFNA1|NGEF|NLGN3	-2.27774	-0.511444	13
GO Biological Processes	GO:0006777	Mo-molybdopterin cofactor biosynthetic process	MOCS1|MOCS2|MOCOS	-3.56355	-1.2451	14
GO Biological Processes	GO:0019720	Mo-molybdopterin cofactor metabolic process	MOCS1|MOCS2|MOCOS	-3.56355	-1.2451	14
GO Biological Processes	GO:0032324	molybdopterin cofactor biosynthetic process	MOCS1|MOCS2|MOCOS	-3.32846	-1.15088	14
GO Biological Processes	GO:0043545	molybdopterin cofactor metabolic process	MOCS1|MOCS2|MOCOS	-3.32846	-1.15088	14
GO Biological Processes	GO:0051189	prosthetic group metabolic process	MOCS1|MOCS2|MOCOS	-3.32846	-1.15088	14
GO Biological Processes	GO:0046394	carboxylic acid biosynthetic process	ABAT|ALDH1A3|ALOX15B|BCAT2|BHMT|CSPG4|CYP2D6|CYP3A4|CYP7A1|EGF|ESRRB|FABP5|HK3|HTR2A|LPL|PLOD1|PROX1|HAAO|BHMT2|ACOT11|HPGDS|DDIT4|ELOVL2|ENOPH1	-3.55038	-1.24004	15
GO Biological Processes	GO:0016053	organic acid biosynthetic process	ABAT|ALDH1A3|ALOX15B|BCAT2|BHMT|CSPG4|CYP2D6|CYP3A4|CYP7A1|EGF|ESRRB|FABP5|HK3|HTR2A|LPL|PLOD1|PROX1|HAAO|BHMT2|ACOT11|HPGDS|DDIT4|ELOVL2|ENOPH1	-3.53621	-1.24004	15
GO Biological Processes	GO:0032787	monocarboxylic acid metabolic process	ABAT|ALDH1A3|ALOX15B|C3|CES1|CSPG4|CYP2D7|CYP2D6|CYP3A4|CYP7A1|ECH1|ESRRB|FABP5|HADHA|HAL|HK3|HTR2A|LPL|PON3|PROX1|ALDH5A1|HAAO|ACOT11|HPGDS|CRYL1|ABHD5|DDIT4|ELOVL2|LONP2	-3.0384	-0.95913	15
GO Biological Processes	GO:0044283	small molecule biosynthetic process	ABAT|ALDH1A3|ALOX15B|BCAT2|BHMT|CES1|CSPG4|CYP2D6|CYP3A4|CYP7A1|EGF|EGR1|ESRRB|FABP5|FOXO1|HK3|HTR2A|IMPA2|LPL|PDE9A|PLOD1|PROX1|UNG|HAAO|BHMT2|ACOT11|HPGDS|NT5C|DDIT4|ELOVL2|ENOPH1|COQ10B|NUDT16	-2.67253	-0.724423	15
GO Biological Processes	GO:0006631	fatty acid metabolic process	ALOX15B|C3|CES1|CYP2D7|CYP2D6|CYP3A4|CYP7A1|ECH1|FABP5|HADHA|LPL|PON3|ALDH5A1|ACOT11|HPGDS|CRYL1|ABHD5|ELOVL2|LONP2	-2.60759	-0.700586	15
GO Biological Processes	GO:0072330	monocarboxylic acid biosynthetic process	ABAT|ALDH1A3|ALOX15B|CSPG4|CYP2D6|CYP3A4|CYP7A1|ESRRB|FABP5|HK3|HTR2A|LPL|PROX1|ACOT11|HPGDS|DDIT4|ELOVL2	-2.54027	-0.669389	15
GO Biological Processes	GO:0048871	multicellular organismal homeostasis	SERPINA3|ABAT|ADCY3|ADCY7|ADCY8|ADCY9|AQP3|AZGP1|B2M|BBS1|EGFR|EGR1|ESRRB|FABP5|FOXO1|HTR2A|IHH|IL4R|NPR3|ADAM17|ACOT11|GRHL3|CDHR1|KSR2|NANOS1	-3.5019	-1.21645	16
GO Biological Processes	GO:1901654	response to ketone	ADCY3|ADCY8|KLF9|DUSP1|EGFR|F7|FOXO1|FOS|TGFB3|TXNIP|DDIT4|CATSPERG|SMYD3|CATSPERB	-3.44242	-1.18874	17
GO Biological Processes	GO:0071385	cellular response to glucocorticoid stimulus	KLF9|EGFR|FOXO1|ND3|ZFP36|DDIT4|SMYD3	-3.16078	-1.02222	17
GO Biological Processes	GO:0071384	cellular response to corticosteroid stimulus	KLF9|EGFR|FOXO1|ND3|ZFP36|DDIT4|SMYD3	-3.03454	-0.95913	17
GO Biological Processes	GO:0048545	response to steroid hormone	KLF9|DUSP1|EGFR|ESRRB|FOXO1|FOS|ND3|S100B|SST|TGFB3|ZFP36|KMT2D|NCOR2|TXNIP|DDIT4|UFSP2|CATSPERG|SMYD3|CATSPERB	-2.4348	-0.606605	17
GO Biological Processes	GO:0051384	response to glucocorticoid	KLF9|DUSP1|EGFR|FOXO1|FOS|ND3|S100B|ZFP36|DDIT4|SMYD3	-2.41627	-0.591513	17
GO Biological Processes	GO:0071549	cellular response to dexamethasone stimulus	EGFR|FOXO1|DDIT4|SMYD3	-2.13518	-0.413039	17
GO Biological Processes	GO:0031960	response to corticosteroid	KLF9|DUSP1|EGFR|FOXO1|FOS|ND3|S100B|ZFP36|DDIT4|SMYD3	-2.11158	-0.396618	17
GO Biological Processes	GO:1901655	cellular response to ketone	ADCY3|ADCY8|KLF9|EGFR|FOXO1|DDIT4|SMYD3	-2.08822	-0.381018	17
GO Biological Processes	GO:0097327	response to antineoplastic agent	EGFR|EGR1|F7|FOXO1|TIMELESS|DDIT4|SMYD3	-2.06394	-0.367103	17
GO Biological Processes	GO:0007626	locomotory behavior	ABAT|ADCY8|ALDH1A3|CHRNA3|CHRNB4|EGR1|SELENOP|UCHL1|CELSR1|CHL1|HPGDS|HIPK2|SPTBN4|OLFM2	-3.44242	-1.18874	18
GO Biological Processes	GO:0030534	adult behavior	ABAT|CHRNA3|CHRNB4|HTR2A|UCHL1|CHL1|SHANK2|HIPK2|NLGN3|SPTBN4	-2.54335	-0.669389	18
GO Biological Processes	GO:0007610	behavior	ABAT|ADCY3|ADCY8|ALDH1A3|CHRNA3|CHRNB4|EGFR|EGR1|FOS|GRIN2A|HTR2A|MME|S100B|SELENOP|UCHL1|PLA2G6|CELSR1|CHL1|SHANK2|HPGDS|HIPK2|TMOD2|NLGN3|SPTBN4|OLFM2|LYPD1	-2.47655	-0.629862	18
GO Biological Processes	GO:0032722	positive regulation of chemokine production	ALOX15B|EGR1|IL4R|LPL|EIF2AK2|ADAM17|IL1RL1	-3.43862	-1.18874	19
GO Biological Processes	GO:0090197	positive regulation of chemokine secretion	ALOX15B|IL4R|LPL|IL1RL1	-3.41366	-1.16994	19
GO Biological Processes	GO:0090196	regulation of chemokine secretion	ALOX15B|IL4R|LPL|IL1RL1	-3.18906	-1.0467	19
GO Biological Processes	GO:0090195	chemokine secretion	ALOX15B|IL4R|LPL|IL1RL1	-2.99406	-0.941492	19
GO Biological Processes	GO:0032642	regulation of chemokine production	ALOX15B|EGR1|IL4R|LPL|EIF2AK2|ADAM17|IL1RL1	-2.53256	-0.665738	19
GO Biological Processes	GO:0032602	chemokine production	ALOX15B|EGR1|IL4R|LPL|EIF2AK2|ADAM17|IL1RL1	-2.32418	-0.538222	19
GO Biological Processes	GO:0043901	negative regulation of multi-organism process	IFNA2|MX1|EIF2AK2|PROX1|TIMP1|ZFP36|CCNK|ISG15|TKFC|HPGDS|DHX58|RSAD2|SIGLEC11	-3.34972	-1.15088	20
GO Biological Processes	GO:0043900	regulation of multi-organism process	CD55|IFNA2|INHBA|MX1|EIF2AK2|PROX1|TIMP1|TMPRSS2|ZFP36|CCNK|PGLYRP1|ISG15|TSPAN32|SYT11|TKFC|HPGDS|EXOC2|DHX58|NOX5|RSAD2|SIGLEC11	-2.98884	-0.941492	20
GO Biological Processes	GO:0048525	negative regulation of viral process	IFNA2|MX1|EIF2AK2|PROX1|ZFP36|CCNK|ISG15|RSAD2	-2.56097	-0.682523	20
GO Biological Processes	GO:0045071	negative regulation of viral genome replication	MX1|EIF2AK2|PROX1|CCNK|ISG15|RSAD2	-2.47303	-0.629862	20
GO Biological Processes	GO:1903901	negative regulation of viral life cycle	IFNA2|MX1|EIF2AK2|PROX1|CCNK|ISG15|RSAD2	-2.35251	-0.553283	20
GO Biological Processes	GO:0043102	amino acid salvage	BHMT|BHMT2|ENOPH1	-3.32846	-1.15088	21
GO Biological Processes	GO:0071265	L-methionine biosynthetic process	BHMT|BHMT2|ENOPH1	-3.32846	-1.15088	21
GO Biological Processes	GO:0071267	L-methionine salvage	BHMT|BHMT2|ENOPH1	-3.32846	-1.15088	21
GO Biological Processes	GO:0009067	aspartate family amino acid biosynthetic process	BHMT|PLOD1|BHMT2|ENOPH1	-2.74339	-0.782842	21
GO Biological Processes	GO:0009066	aspartate family amino acid metabolic process	BHMT|PLOD1|BHMT2|AADAT|ENOPH1|SDSL	-2.62562	-0.705484	21
GO Biological Processes	GO:0009086	methionine biosynthetic process	BHMT|BHMT2|ENOPH1	-2.56969	-0.688493	21
GO Biological Processes	GO:0006575	cellular modified amino acid metabolic process	BHMT|GSTM3|PLOD1|TPO|ALDH5A1|NAT8|BHMT2|SULT1B1|DMGDH|ENOPH1|PM20D2|P4HA3	-2.41603	-0.591513	21
GO Biological Processes	GO:0006577	amino-acid betaine metabolic process	BHMT|BHMT2|DMGDH	-2.0476	-0.357541	21
GO Biological Processes	GO:0046500	S-adenosylmethionine metabolic process	BHMT|BHMT2|ENOPH1	-2.0476	-0.357541	21
GO Biological Processes	GO:0035524	proline transmembrane transport	SLC6A7|SLC6A20|SLC36A1	-3.32846	-1.15088	22
GO Biological Processes	GO:0015824	proline transport	SLC6A7|SLC6A20|SLC36A1	-2.96411	-0.931039	22
GO Biological Processes	GO:0015804	neutral amino acid transport	SLC1A1|SLC6A7|SLC6A20|SLC43A2|SLC36A1	-2.65981	-0.723751	22
GO Biological Processes	GO:0048667	cell morphogenesis involved in neuron differentiation	RERE|CHRNA3|CTNND2|EFNA1|MEGF8|PTCH1|S100B|UCHL1|B4GALT5|PLPPR4|CHL1|SHANK2|NFASC|FLRT2|NGEF|CYFIP2|NLGN3|PLXNA3|IGSF9|SPTBN4|FAM129B|RTN4R|PLXNA4|NEXN|BOC|CDHR1|SLITRK4|CHODL	-3.32484	-1.15088	23
GO Biological Processes	GO:0000904	cell morphogenesis involved in differentiation	RERE|CHRNA3|CTNND2|EFNA1|MEGF8|IHH|LAMA5|PROX1|PTCH1|S100B|UCHL1|B4GALT5|PLPPR4|CHL1|CNMD|SHANK2|NFASC|FLRT2|NGEF|CYFIP2|NLGN3|PLXNA3|IGSF9|SPTBN4|FAM129B|RTN4R|COL23A1|PLXNA4|NEXN|BOC|CDHR1|SLITRK4|CHODL	-3.276	-1.11016	23
GO Biological Processes	GO:0048812	neuron projection morphogenesis	RERE|CHRNA3|CTNND2|EFNA1|MEGF8|EGFR|NBL1|PTCH1|S100B|UCHL1|B4GALT5|PLPPR4|CHL1|SHANK2|NFASC|FLRT2|NGEF|CYFIP2|NLGN3|PLXNA3|SMURF1|IGSF9|SPTBN4|FAM129B|RTN4R|PLXNA4|NEXN|BOC|SLITRK4|CHODL	-3.26136	-1.10751	23
GO Biological Processes	GO:0120039	plasma membrane bounded cell projection morphogenesis	RERE|CHRNA3|CTNND2|EFNA1|MEGF8|EGFR|NBL1|PTCH1|S100B|UCHL1|B4GALT5|PLPPR4|CHL1|SHANK2|NFASC|FLRT2|NGEF|CYFIP2|NLGN3|PLXNA3|SMURF1|IGSF9|SPTBN4|FAM129B|RTN4R|PLXNA4|NEXN|BOC|SLITRK4|CHODL	-3.11065	-0.998233	23
GO Biological Processes	GO:0048858	cell projection morphogenesis	RERE|CHRNA3|CTNND2|EFNA1|MEGF8|EGFR|NBL1|PTCH1|S100B|UCHL1|B4GALT5|PLPPR4|CHL1|SHANK2|NFASC|FLRT2|NGEF|CYFIP2|NLGN3|PLXNA3|SMURF1|IGSF9|SPTBN4|FAM129B|RTN4R|PLXNA4|NEXN|BOC|SLITRK4|CHODL	-3.08963	-0.992862	23
GO Biological Processes	GO:0006935	chemotaxis	DUSP1|EFNA1|MEGF8|F7|NBL1|PTCH1|CCL14|CCL15|CCL23|ADAM17|PLA2G6|GPNMB|CHL1|NFASC|FLRT2|STAP1|CYFIP2|ADGRE2|PLXNA3|ACKR3|IGSF9|SPTBN4|FAM129B|PLXNA4|NEXN|BOC|CMTM2|MOSPD2|CD300H	-2.99631	-0.941492	23
GO Biological Processes	GO:0042330	taxis	DUSP1|EFNA1|MEGF8|F7|NBL1|PTCH1|CCL14|CCL15|CCL23|ADAM17|PLA2G6|GPNMB|CHL1|NFASC|FLRT2|STAP1|CYFIP2|ADGRE2|PLXNA3|ACKR3|IGSF9|SPTBN4|FAM129B|PLXNA4|NEXN|BOC|CMTM2|MOSPD2|CD300H	-2.96507	-0.931039	23
GO Biological Processes	GO:0032990	cell part morphogenesis	RERE|CHRNA3|CTNND2|EFNA1|MEGF8|EGFR|NBL1|PTCH1|S100B|UCHL1|B4GALT5|PLPPR4|CHL1|SHANK2|NFASC|FLRT2|NGEF|CYFIP2|NLGN3|PLXNA3|SMURF1|IGSF9|SPTBN4|FAM129B|RTN4R|PLXNA4|NEXN|BOC|SLITRK4|CHODL	-2.89609	-0.881516	23
GO Biological Processes	GO:0007409	axonogenesis	EFNA1|MEGF8|PTCH1|S100B|UCHL1|B4GALT5|PLPPR4|CHL1|NFASC|FLRT2|CYFIP2|NLGN3|PLXNA3|IGSF9|SPTBN4|FAM129B|RTN4R|PLXNA4|NEXN|BOC|SLITRK4|CHODL	-2.61249	-0.701031	23
GO Biological Processes	GO:0061564	axon development	EFNA1|MEGF8|PTCH1|S100B|UCHL1|B4GALT5|PLPPR4|TSPAN2|CHL1|NFASC|FLRT2|CYFIP2|NLGN3|PLXNA3|IGSF9|SPTBN4|FAM129B|RTN4R|PLXNA4|NEXN|BOC|SLITRK4|CHODL	-2.44577	-0.615722	23
GO Biological Processes	GO:0007411	axon guidance	EFNA1|MEGF8|PTCH1|CHL1|NFASC|FLRT2|CYFIP2|PLXNA3|IGSF9|SPTBN4|FAM129B|PLXNA4|NEXN|BOC	-2.16614	-0.42587	23
GO Biological Processes	GO:0097485	neuron projection guidance	EFNA1|MEGF8|PTCH1|CHL1|NFASC|FLRT2|CYFIP2|PLXNA3|IGSF9|SPTBN4|FAM129B|PLXNA4|NEXN|BOC	-2.15259	-0.417225	23
GO Biological Processes	GO:0006936	muscle contraction	ABAT|ACTA2|ANXA6|CALD1|CHRNA3|CHRNB4|DMD|DTNA|HSBP1|HTR2A|MYBPC2|MYBPH|MYLK|NOS1|SCN2B|TNNC2|PLA2G6|LMOD1|TMOD2|TPCN2	-3.27131	-1.10947	24
GO Biological Processes	GO:0003012	muscle system process	ABAT|ACTA2|ANXA6|CALD1|CHRNA3|CHRNB4|DMD|DTNA|FOXO1|HSBP1|HTR2A|MYBPC2|MYBPH|MYLK|NOS1|PDE9A|SCN2B|TNNC2|PLA2G6|LMOD1|TMOD2|TPCN2	-2.57853	-0.688493	24
GO Biological Processes	GO:0044057	regulation of system process	ABAT|ADORA3|ANXA6|FXYD2|CHRNA3|CHRNB4|DMD|EGFR|EMP2|FABP5|FOXO1|GALR1|GRIN2A|HTR2A|INHBA|MYBPH|NOS1|PDE9A|S100B|SCN2B|SLC1A1|TNNC2|CACNA2D2|SHANK2|NLGN3|SPTBN4	-2.33643	-0.543711	24
GO Biological Processes	GO:0006939	smooth muscle contraction	ABAT|ACTA2|CHRNA3|CHRNB4|HTR2A|MYLK|PLA2G6|TPCN2	-2.30262	-0.51925	24
GO Biological Processes	GO:1901137	carbohydrate derivative biosynthetic process	ADCY3|ADCY7|ADCY8|ADCY9|ATP5PB|CSPG4|EGF|ESRRB|GPC3|HK3|HTR2A|ATP8|MUC1|OMD|PLOD1|B3GALT2|B4GALT5|FAM20B|PIGK|ST6GALNAC2|CHST11|GALNT9|SLC35B3|CRYL1|DDIT4|ELOVL2|CSGALNACT2|GALNT16|MPPE1|B3GNT5|TMTC4|B4GALNT2|CMPK2|GCNT7	-3.25755	-1.10751	25
GO Biological Processes	GO:0006493	protein O-linked glycosylation	MUC1|PLOD1|B4GALT5|ST6GALNAC2|GALNT9|GALNT16|B3GNT5|TMTC4	-2.25494	-0.493432	25
GO Biological Processes	GO:0090288	negative regulation of cellular response to growth factor stimulus	NBL1|ADAM17|TGFB3|UBC|FZD1|CNMD|PEG10|HIPK2|CHST11|ASPN|SMURF1|FAM129B	-3.14252	-1.01219	26
GO Biological Processes	GO:0017015	regulation of transforming growth factor beta receptor signaling pathway	SDCBP|ADAM17|TGFB3|UBC|PEG10|HIPK2|CHST11|ASPN|SMURF1|LRG1	-3.13932	-1.01219	26
GO Biological Processes	GO:1903844	regulation of cellular response to transforming growth factor beta stimulus	SDCBP|ADAM17|TGFB3|UBC|PEG10|HIPK2|CHST11|ASPN|SMURF1|LRG1	-3.08346	-0.991413	26
GO Biological Processes	GO:0090101	negative regulation of transmembrane receptor protein serine/threonine kinase signaling pathway	NBL1|ADAM17|TGFB3|UBC|FZD1|PEG10|HIPK2|CHST11|ASPN|SMURF1	-3.02886	-0.957918	26
GO Biological Processes	GO:0090287	regulation of cellular response to growth factor stimulus	GPC3|NBL1|SDCBP|ADAM17|TGFB3|UBC|FZD1|CNMD|PEG10|CYFIP2|HIPK2|CHST11|ASPN|SMURF1|FAM129B|LRG1	-2.66361	-0.724423	26
GO Biological Processes	GO:0090092	regulation of transmembrane receptor protein serine/threonine kinase signaling pathway	GPC3|INHBA|NBL1|SDCBP|ADAM17|TGFB3|UBC|FZD1|PEG10|HIPK2|CHST11|ASPN|SMURF1|LRG1	-2.63244	-0.707337	26
GO Biological Processes	GO:0007178	transmembrane receptor protein serine/threonine kinase signaling pathway	MEGF8|EGR1|FOS|GPC3|INHBA|NBL1|SDCBP|ADAM17|TGFB3|UBC|FZD1|PEG10|HIPK2|CHST11|ASPN|SMURF1|LRG1|SLC39A5	-2.57931	-0.688493	26
GO Biological Processes	GO:0030512	negative regulation of transforming growth factor beta receptor signaling pathway	ADAM17|TGFB3|UBC|PEG10|CHST11|ASPN|SMURF1	-2.47054	-0.629862	26
GO Biological Processes	GO:1903845	negative regulation of cellular response to transforming growth factor beta stimulus	ADAM17|TGFB3|UBC|PEG10|CHST11|ASPN|SMURF1	-2.41056	-0.591505	26
GO Biological Processes	GO:0071363	cellular response to growth factor stimulus	DDC|MEGF8|EGFR|EGR1|FLT4|FOS|GPC3|NBL1|NOS1|SDCBP|ADAM17|TGFB3|UBC|ZFP36|FZD1|HAP1|CNMD|STMN2|PEG10|FLRT2|CYFIP2|HIPK2|CHST11|DDIT4|ASPN|SMURF1|FAM129B|LRG1|SLC39A5	-2.33763	-0.543711	26
GO Biological Processes	GO:0030511	positive regulation of transforming growth factor beta receptor signaling pathway	SDCBP|ADAM17|HIPK2|LRG1	-2.29038	-0.51925	26
GO Biological Processes	GO:1903846	positive regulation of cellular response to transforming growth factor beta stimulus	SDCBP|ADAM17|HIPK2|LRG1	-2.29038	-0.51925	26
GO Biological Processes	GO:0070848	response to growth factor	DDC|MEGF8|EGFR|EGR1|FLT4|FOS|GPC3|NBL1|NOS1|SDCBP|ADAM17|TGFB3|UBC|ZFP36|FZD1|HAP1|CNMD|STMN2|PEG10|FLRT2|CYFIP2|HIPK2|CHST11|DDIT4|ASPN|SMURF1|FAM129B|LRG1|SLC39A5	-2.08821	-0.381018	26
GO Biological Processes	GO:0097305	response to alcohol	ABAT|ADCY3|ADCY7|ADCY8|KLF9|CA3|CYP7A1|F7|FOS|GRIN2A|INHBA|CYTB|ND4|OXCT1|PTCH1	-3.1359	-1.01219	27
GO Biological Processes	GO:0070723	response to cholesterol	CYP7A1|F7|INHBA|PTCH1	-2.29038	-0.51925	27
GO Biological Processes	GO:0097306	cellular response to alcohol	ADCY3|ADCY7|ADCY8|KLF9|CYP7A1|INHBA|PTCH1	-2.21526	-0.461603	27
GO Biological Processes	GO:0036314	response to sterol	CYP7A1|F7|INHBA|PTCH1	-2.08736	-0.381018	27
GO Biological Processes	GO:0030198	extracellular matrix organization	COL8A1|DPT|ECM2|FAP|IHH|LAMA5|LOXL2|MMP3|MMP19|PLG|PLOD1|TIMP1|MMP24|FLRT2|EGFL6|THSD4|COL23A1|SCUBE3|SH3PXD2B|COL28A1	-3.10759	-0.998233	28
GO Biological Processes	GO:0043062	extracellular structure organization	COL8A1|DPT|ECM2|FAP|IHH|LAMA5|LOXL2|LPL|MMP3|MMP19|PLG|PLOD1|SDCBP|TIMP1|MMP24|FLRT2|EGFL6|THSD4|COL23A1|SCUBE3|SH3PXD2B|COL28A1	-3.09381	-0.992862	28
GO Biological Processes	GO:0022617	extracellular matrix disassembly	FAP|MMP3|MMP19|PLG|TIMP1|SCUBE3|SH3PXD2B	-2.41056	-0.591505	28
GO Biological Processes	GO:0032963	collagen metabolic process	FAP|IHH|MMP3|MMP19|PLOD1|TGFB3|SERPINB7|MMP24	-2.16319	-0.42587	28
GO Biological Processes	GO:0045737	positive regulation of cyclin-dependent protein serine/threonine kinase activity	CKS2|EGFR|PROX1|ADAM17|CCNK	-3.06942	-0.980746	29
GO Biological Processes	GO:0045860	positive regulation of protein kinase activity	ADCY3|ADCY7|ADCY8|ADCY9|CHRNA3|CKS2|CSPG4|EFNA1|EGF|EGFR|EGR1|EMP2|GRM4|HTR2A|EIF2AK2|PROX1|ADAM17|TGFB3|UBC|CCNK|NEURL1|PIK3R5|STAP1|TCIM|ALKAL2	-2.82665	-0.82469	29
GO Biological Processes	GO:1904031	positive regulation of cyclin-dependent protein kinase activity	CKS2|EGFR|PROX1|ADAM17|CCNK	-2.82304	-0.82469	29
GO Biological Processes	GO:0033674	positive regulation of kinase activity	ADCY3|ADCY7|ADCY8|ADCY9|CHRNA3|CKS2|CSPG4|EFNA1|EGF|EGFR|EGR1|EMP2|GRM4|HTR2A|EIF2AK2|PROX1|ADAM17|TGFB3|UBC|CCNK|NEURL1|PIK3R5|STAP1|TCIM|ALKAL2	-2.40306	-0.587616	29
GO Biological Processes	GO:0051347	positive regulation of transferase activity	ADCY3|ADCY7|ADCY8|ADCY9|CHRNA3|CKS2|CSPG4|EFNA1|EGF|EGFR|EGR1|EMP2|GRM4|HTR2A|EIF2AK2|PROX1|RFC3|ADAM17|TGFB3|UBC|CCNK|NEURL1|PIK3R5|POT1|STAP1|TCIM|ALKAL2	-2.29407	-0.51925	29
GO Biological Processes	GO:0007156	homophilic cell adhesion via plasma membrane adhesion molecules	CDH18|CELSR1|PTPRT|CADM1|PCDHGB1|PCDHB4|PCDHA11|IGSF9|PCDH20|HMCN1|NEXN|CDHR1	-3.00572	-0.94318	30
GO Biological Processes	GO:0098742	cell-cell adhesion via plasma-membrane adhesion molecules	CDH18|CLDN10|CELSR1|MMP24|PTPRT|CADM1|PCDHGB1|PCDHB4|PCDHA11|IGSF9|PCDH20|HMCN1|NEXN|CDHR1	-2.08611	-0.381018	30
GO Biological Processes	GO:0001778	plasma membrane repair	ANXA6|SYT11|AHNAK2	-2.96411	-0.931039	31
GO Biological Processes	GO:1905153	regulation of membrane invagination	C3|SYT11|STAP1	-2.27774	-0.511444	31
GO Biological Processes	GO:0009636	response to toxic substance	ABAT|ADCY7|CA3|CES1|CHRNA3|CHRNB4|DDC|DUSP1|EGR1|FOXO1|FOS|GRIN2A|GSTM3|CYTB|ND4|OXCT1|PON3|EIF2AK2|SCN2B|TPO|TIMELESS|PRDX6|TXNIP|MARC2|LYPD1	-2.93967	-0.910674	32
GO Biological Processes	GO:0035094	response to nicotine	ABAT|CHRNA3|CHRNB4|ND4|LYPD1	-2.2133	-0.461196	32
GO Biological Processes	GO:0001666	response to hypoxia	ABAT|AQP3|EGR1|F7|LOXL2|CYTB|ND4|NOS1|PLOD1|PSMB9|S100B|ADAM17|TGFB3|UBC|PDLIM1|HIPK2|DDIT4|HIF3A|APOLD1	-2.83333	-0.82469	33
GO Biological Processes	GO:0070482	response to oxygen levels	ABAT|AQP3|EGR1|F7|FOXO1|LOXL2|CYTB|ND4|NOS1|PLOD1|PSMB9|S100B|ADAM17|TGFB3|UBC|PDLIM1|HIPK2|DDIT4|HIF3A|APOLD1	-2.73907	-0.782842	33
GO Biological Processes	GO:0036293	response to decreased oxygen levels	ABAT|AQP3|EGR1|F7|LOXL2|CYTB|ND4|NOS1|PLOD1|PSMB9|S100B|ADAM17|TGFB3|UBC|PDLIM1|HIPK2|DDIT4|HIF3A|APOLD1	-2.68519	-0.733906	33
GO Biological Processes	GO:0042402	cellular biogenic amine catabolic process	BHMT|HAAO|DMGDH|AADAT	-2.82216	-0.82469	34
GO Biological Processes	GO:0009310	amine catabolic process	BHMT|HAAO|DMGDH|AADAT	-2.66879	-0.724423	34
GO Biological Processes	GO:0006576	cellular biogenic amine metabolic process	BHMT|DDC|HAAO|SULT1B1|DMGDH|AADAT	-2.66596	-0.724423	34
GO Biological Processes	GO:0042430	indole-containing compound metabolic process	DDC|GRIN2A|HAAO|AADAT	-2.59797	-0.697565	34
GO Biological Processes	GO:0042537	benzene-containing compound metabolic process	GSTM3|PON3|HAAO|AADAT	-2.59797	-0.697565	34
GO Biological Processes	GO:0009308	amine metabolic process	ABAT|BHMT|DDC|PSMB9|AOC3|HAAO|SULT1B1|DMGDH|AADAT	-2.16505	-0.42587	34
GO Biological Processes	GO:0006586	indolalkylamine metabolic process	DDC|HAAO|AADAT	-2.11894	-0.402556	34
GO Biological Processes	GO:0042135	neurotransmitter catabolic process	ABAT|BHMT|ALDH5A1|DMGDH	-2.82216	-0.82469	35
GO Biological Processes	GO:0042133	neurotransmitter metabolic process	ABAT|BHMT|DDC|DPYS|GRIN2A|NOS1|SLC22A2|ALDH5A1|DMGDH|SDSL	-2.37556	-0.567237	35
GO Biological Processes	GO:0072203	cell proliferation involved in metanephros development	EGR1|GPC3|PTCH1	-2.81713	-0.82469	36
GO Biological Processes	GO:0072111	cell proliferation involved in kidney development	EGR1|GPC3|PTCH1|SERPINB7	-2.74339	-0.782842	36
GO Biological Processes	GO:0072109	glomerular mesangium development	ACTA2|EGR1|SERPINB7	-2.19542	-0.447942	36
GO Biological Processes	GO:0072006	nephron development	ACTA2|EGR1|ENPEP|EYA1|GPC3|LAMA5|PTCH1|SERPINB7|KIF26B	-2.06773	-0.367103	36
GO Biological Processes	GO:0045741	positive regulation of epidermal growth factor-activated receptor activity	EGF|ADAM17|NEURL1	-2.81713	-0.82469	37
GO Biological Processes	GO:0061098	positive regulation of protein tyrosine kinase activity	EFNA1|EGF|ADAM17|NEURL1|STAP1|ALKAL2	-2.66596	-0.724423	37
GO Biological Processes	GO:0045746	negative regulation of Notch signaling pathway	EGF|EGFR|NEURL1|TCIM|FAM129B	-2.6089	-0.700586	37
GO Biological Processes	GO:0045742	positive regulation of epidermal growth factor receptor signaling pathway	EGF|ADAM17|HAP1|NEURL1	-2.18487	-0.438922	37
GO Biological Processes	GO:1901186	positive regulation of ERBB signaling pathway	EGF|ADAM17|HAP1|NEURL1	-2.08736	-0.381018	37
GO Biological Processes	GO:0098662	inorganic cation transmembrane transport	ANXA6|FXYD2|ATP5PB|COX6A2|DMD|GRIN2A|HTR2A|KCNC4|KCNS3|ATP8|CYTB|ND4|NOS1|SCN2B|SCN3A|SLC12A1|SLC30A2|PLA2G6|HAP1|CACNA2D2|SLC34A2|SLC39A8|NOX5|NETO2|KCNH8|NIPAL1|TRPV3|SLC30A8|SLC36A1|TPCN2|SLC39A5|SLC9A4	-2.77669	-0.794913	38
GO Biological Processes	GO:0043269	regulation of ion transport	ABAT|FXYD2|B2M|CHRNA3|DMD|EGF|GRIN2A|HTR2A|KCNC4|KCNS3|MYLK|NOS1|SCN2B|SCN3A|PLA2G6|HAP1|CLIC3|CLDN10|CACNA2D2|SHANK2|SYT11|NLGN3|EPPIN|SPTBN4|NOX5|NETO2|KCNH8|TRPV3|TPCN2	-2.52058	-0.656979	38
GO Biological Processes	GO:0035725	sodium ion transmembrane transport	FXYD2|DMD|NOS1|SCN2B|SCN3A|SLC12A1|SLC34A2|NETO2|SLC9A4	-2.14517	-0.413816	38
GO Biological Processes	GO:0071577	zinc ion transmembrane transport	SLC30A2|SLC39A8|SLC30A8|SLC39A5	-2.74339	-0.782842	39
GO Biological Processes	GO:0006829	zinc ion transport	SLC30A2|SLC39A8|SLC30A8|SLC39A5	-2.40512	-0.587874	39
GO Biological Processes	GO:0009617	response to bacterium	B2M|C3|C4B|CA3|CRP|CD55|FMO1|FOS|GPC3|LPL|NOS1|RGS1|ADAM17|ZFP36|PLA2G6|PGLYRP1|ISG15|IFI44|SYT11|STAP1|HERC6|EPPIN|DHX58|CDC73|TNIP3|HMCN1|NEXN|SIGLEC11|LRG1|CMPK2	-2.7414	-0.782842	40
GO Biological Processes	GO:0015893	drug transport	ABAT|CHRNA3|GALR1|HTR2A|INHBA|SLC1A1|SLC22A3|SLC22A2|SYT11|SLC6A20|SLC52A3|SLC36A1|SLC13A5	-2.63696	-0.709543	41
GO Biological Processes	GO:0044272	sulfur compound biosynthetic process	BHMT|CSPG4|GSTM3|OMD|B4GALT5|BHMT2|HPGDS|CHST11|SLC35B3|ELOVL2|CSGALNACT2|ENOPH1	-2.57809	-0.688493	42
GO Biological Processes	GO:0006790	sulfur compound metabolic process	BHMT|CSPG4|GSTM3|OMD|ALDH5A1|TPST2|NAT8|B4GALT5|BHMT2|ACOT11|SULT1B1|HPGDS|CHST11|SLC35B3|AADAT|ELOVL2|CSGALNACT2|ENOPH1	-2.32838	-0.540741	42
GO Biological Processes	GO:0006023	aminoglycan biosynthetic process	CSPG4|EGF|GPC3|OMD|B4GALT5|CHST11|CSGALNACT2|B3GNT5	-2.20848	-0.457926	42
GO Biological Processes	GO:0060322	head development	ABAT|ALDH1A3|RERE|ATP5PB|EGF|EGFR|GRIN2A|IHH|INHBA|ND4|OXCT1|PROX1|PTCH1|SELENOP|SSTR1|TGFB3|FZD1|HAP1|NEURL1|TSPAN2|SHANK2|SUN2|DDIT4|PLXNA3|WDR11|RTN4R|WLS|B3GNT5|PLXNA4|CCDC85C|KLHL17|NANOS1	-2.57372	-0.688493	43
GO Biological Processes	GO:0007420	brain development	ABAT|ALDH1A3|RERE|ATP5PB|EGF|EGFR|GRIN2A|INHBA|ND4|OXCT1|PROX1|PTCH1|SELENOP|SSTR1|FZD1|HAP1|NEURL1|TSPAN2|SHANK2|SUN2|DDIT4|PLXNA3|RTN4R|WLS|B3GNT5|PLXNA4|CCDC85C|KLHL17|NANOS1	-2.16608	-0.42587	43
GO Biological Processes	GO:0032429	regulation of phospholipase A2 activity	EGFR|ANXA8|ANXA8L1	-2.56969	-0.688493	44
GO Biological Processes	GO:0061029	eyelid development in camera-type eye	EGFR|INHBA|GRHL3	-2.46364	-0.629862	44
GO Biological Processes	GO:1905114	cell surface receptor signaling pathway involved in cell-cell signaling	ABAT|C3|CHRNA3|CHRNB4|AP2S1|CPE|CTNND2|EGF|EGFR|EGR1|FOXO1|GPC3|GRIN2A|IGFBP1|NDP|PSMB9|UBC|FZD1|CELSR1|APC2|SHANK2|DAAM2|NLGN3|SMURF1|GRHL3|CDC73|WLS	-2.54041	-0.669389	45
GO Biological Processes	GO:0009266	response to temperature stimulus	CIRBP|FOXO1|FOS|HSBP1|HTR2A|LPL|CYTB|NOS1|SST|MMP24|ACOT11|TCIM|SLC52A3|TRPV3	-2.53468	-0.66583	46
GO Biological Processes	GO:0009409	response to cold	CIRBP|FOXO1|FOS|LPL|ACOT11	-2.13801	-0.413039	46
GO Biological Processes	GO:0051186	cofactor metabolic process	AMBP|BHMT|EGFR|ESRRB|FMO1|GSTM3|HK3|HTR2A|MMP3|MOCS1|MOCS2|TPO|ALDH5A1|NAT8|PRDX6|HAAO|BHMT2|ACOT11|AADAT|DDIT4|ELOVL2|MOCOS|NAXD|ENOPH1|COQ10B|PM20D2	-2.51514	-0.655059	47
GO Biological Processes	GO:0006732	coenzyme metabolic process	BHMT|ESRRB|FMO1|HK3|HTR2A|MOCS1|MOCS2|HAAO|BHMT2|ACOT11|AADAT|DDIT4|ELOVL2|MOCOS|NAXD|ENOPH1|COQ10B|PM20D2	-2.05792	-0.362447	47
GO Biological Processes	GO:0046847	filopodium assembly	TGFB3|NEURL1|ARHGEF4|RAB17|FGD3|SPATA13	-2.50993	-0.655059	48
GO Biological Processes	GO:0048596	embryonic camera-type eye morphogenesis	ALDH1A3|IHH|PROX1|HIPK2	-2.46641	-0.629862	49
GO Biological Processes	GO:0048048	embryonic eye morphogenesis	ALDH1A3|IHH|PROX1|HIPK2	-2.04129	-0.356622	49
GO Biological Processes	GO:0050435	amyloid-beta metabolic process	EFNA1|MME|HAP1|NAT8|NAT8B	-2.46534	-0.629862	50
GO Biological Processes	GO:0090179	planar cell polarity pathway involved in neural tube closure	FZD1|CELSR1|GRHL3	-2.46364	-0.629862	51
GO Biological Processes	GO:0090178	regulation of establishment of planar polarity involved in neural tube closure	FZD1|CELSR1|GRHL3	-2.36678	-0.565457	51
GO Biological Processes	GO:0090177	establishment of planar polarity involved in neural tube closure	FZD1|CELSR1|GRHL3	-2.27774	-0.511444	51
GO Biological Processes	GO:0042249	establishment of planar polarity of embryonic epithelium	FZD1|CELSR1|GRHL3	-2.11894	-0.402556	51
GO Biological Processes	GO:1905276	regulation of epithelial tube formation	FZD1|CELSR1|GRHL3	-2.0476	-0.357541	51
GO Biological Processes	GO:0048729	tissue morphogenesis	ACTA2|ALDH1A3|AP2S1|EGF|MEGF8|EGFR|EYA1|GPC3|IHH|INHBA|LAMA5|MYBPC2|MYLK|PROX1|PSMB9|PTCH1|ADAM17|TGFB3|FZD1|TIMELESS|CELSR1|TMED2|KIF26B|SMURF1|GRHL3|WLS|FRAS1|FOXQ1	-2.41147	-0.591505	52
GO Biological Processes	GO:0048598	embryonic morphogenesis	ALDH1A3|COL8A1|EFNA1|MEGF8|EYA1|GPC3|HSBP1|IHH|INHBA|LAMA5|PROX1|PTCH1|TGFB3|FZD1|CELSR1|TMED2|HIPK2|CHST11|NAT8B|GRHL3|CDC73|WLS|FRAS1|LRIG3	-2.07344	-0.371107	52
GO Biological Processes	GO:0090231	regulation of spindle checkpoint	DUSP1|XRCC3|LCMT1	-2.36678	-0.565457	53
GO Biological Processes	GO:0090266	regulation of mitotic cell cycle spindle assembly checkpoint	DUSP1|XRCC3|LCMT1	-2.36678	-0.565457	53
GO Biological Processes	GO:1903504	regulation of mitotic spindle checkpoint	DUSP1|XRCC3|LCMT1	-2.36678	-0.565457	53
GO Biological Processes	GO:1901976	regulation of cell cycle checkpoint	DUSP1|PROX1|XRCC3|LCMT1	-2.08736	-0.381018	53
GO Biological Processes	GO:0008285	negative regulation of cell proliferation	ADORA3|ALOX15B|AZGP1|KLF9|DPT|DUSP1|FAP|GPC3|HIST1H2AE|IFIT3|IHH|INHBA|NPR3|PLG|EIF2AK2|PROX1|PTCH1|CCL23|SST|SSTR1|TGFB3|HIST1H2AB|NEURL1|TSPAN32|GPNMB|CNMD|HPGDS|WFDC1|FAM129B|CDC73|CLMN	-2.35114	-0.553283	54
GO Biological Processes	GO:0002683	negative regulation of immune system process	AMBP|CD55|TSC22D3|DUSP1|HLA-DOB|IFNA2|IHH|IL4R|INHBA|NBL1|TGFB3|ZFP36|PGLYRP1|IL1RL1|TSPAN32|GPNMB|TKFC|STAP1|PHPT1|DHX58|CDC73	-2.34184	-0.545696	55
GO Biological Processes	GO:0045620	negative regulation of lymphocyte differentiation	IFNA2|IHH|IL4R|INHBA|PGLYRP1	-2.06648	-0.367103	55
GO Biological Processes	GO:0032570	response to progesterone	FOS|TGFB3|TXNIP|CATSPERG|CATSPERB	-2.29268	-0.51925	56
GO Biological Processes	GO:0050690	regulation of defense response to virus by virus	B2M|AP2S1|EIF2AK2|PACS1	-2.29038	-0.51925	57
GO Biological Processes	GO:0002548	monocyte chemotaxis	DUSP1|NBL1|CCL14|CCL15|CCL23|MOSPD2	-2.26726	-0.504161	58
GO Biological Processes	GO:0044270	cellular nitrogen compound catabolic process	AMBP|BHMT|CIRBP|CYP2D6|CYP3A4|CYP3A5|DNASE1|DPYS|ESRRB|HAL|HK3|HTR2A|PDE9A|PSMB9|RPS21|UBC|UNG|ZFP36|TTC37|HAAO|CECR2|DMGDH|NT5C|AADAT|DDIT4|NUDT16|PM20D2|NANOS1	-2.22281	-0.466027	59
GO Biological Processes	GO:0048747	muscle fiber development	DMD|MYBPC2|NRAP|UCHL1|CACNA2D2|FAM129B	-2.20405	-0.455037	60
GO Biological Processes	GO:0055002	striated muscle cell development	DMD|MYBPC2|NRAP|PROX1|UCHL1|CACNA2D2|LMOD1|TMOD2|SMYD3|FAM129B	-2.02541	-0.347287	60
GO Biological Processes	GO:0051966	regulation of synaptic transmission, glutamatergic	EGFR|GRM4|HTR2A|PLA2G6|SHANK2|NLGN3	-2.17336	-0.428943	61
GO Biological Processes	GO:0050805	negative regulation of synaptic transmission	ADCY8|HTR2A|PLA2G6|SHANK2|SYT11|NLGN3	-2.14326	-0.413816	61
GO Biological Processes	GO:0035249	synaptic transmission, glutamatergic	EGFR|GRM4|HTR2A|PLA2G6|SHANK2|NLGN3|UNC13C	-2.13789	-0.413039	61
GO Biological Processes	GO:0051235	maintenance of location	ANXA6|C3|CRP|DMD|HTR2A|LPL|NBL1|NOS1|SLC30A2|HAP1|SUN2|ABHD5|SPTBN4|CLMN|SLC30A8|TPCN2	-2.15057	-0.416692	62
GO Biological Processes	GO:0009394	2'-deoxyribonucleotide metabolic process	UNG|NT5C|CMPK2|NUDT16	-2.13518	-0.413039	63
GO Biological Processes	GO:0019692	deoxyribose phosphate metabolic process	UNG|NT5C|CMPK2|NUDT16	-2.04129	-0.356622	63
GO Biological Processes	GO:0042554	superoxide anion generation	CRP|EGFR|PON3|NOX5	-2.08736	-0.381018	64
GO Biological Processes	GO:0043627	response to estrogen	F7|GSTM3|IL4R|TGFB3|KMT2D|SLC34A2	-2.08473	-0.381018	65
GO Biological Processes	GO:0051782	negative regulation of cell division	PTCH1|TXNIP|SUSD2	-2.0476	-0.357541	66
GO Biological Processes	GO:0050685	positive regulation of mRNA processing	CIRBP|PRDX6|CDC73|SLC39A5	-2.04129	-0.356622	67

## Sheet: MS49 vs. MS72
Table S10D. List of DEGs enriched in GO categories in Endometrium Tissues Between MS49 and MS72 in Duroc sows.
Category	GO	Description	Hits	LogP	Log(q-value)	GROUP_ID
GO Biological Processes	GO:0010466	negative regulation of peptidase activity	A2M|AHSG|AQP1|ARRB1|C3|C4A|C4B|C5|DPEP1|GPC3|LTF|MT3|NGFR|FURIN|SERPINE1|SERPINA1|TIMP2|SERPINB7|CPAMD8|SERPINE3	-10.305	-6.28111	1
GO Biological Processes	GO:0045861	negative regulation of proteolysis	A2M|AHSG|AQP1|ARRB1|C3|C4A|C4B|C5|CD55|DPEP1|EFNA1|GPC3|LTF|MT3|NGFR|FURIN|SERPINE1|SERPINA1|TIMP2|SERPINB7|CPAMD8|HIPK2|SERPINE3	-10.1793	-6.28111	1
GO Biological Processes	GO:0052547	regulation of peptidase activity	A2M|AHSG|AQP1|ARRB1|BAD|C3|C4A|C4B|C5|DPEP1|EFNA1|GPC3|GRIN2A|LTF|SMAD3|MT3|NGFR|FURIN|SERPINE1|PCOLCE|SERPINA1|TIMP2|SERPINB7|CPAMD8|SERPINE3	-9.85701	-6.15681	1
GO Biological Processes	GO:0010951	negative regulation of endopeptidase activity	A2M|AHSG|AQP1|ARRB1|C3|C4A|C4B|C5|DPEP1|LTF|MT3|NGFR|FURIN|SERPINE1|SERPINA1|TIMP2|SERPINB7|CPAMD8|SERPINE3	-9.75401	-6.15681	1
GO Biological Processes	GO:0052548	regulation of endopeptidase activity	A2M|AHSG|AQP1|ARRB1|BAD|C3|C4A|C4B|C5|DPEP1|EFNA1|GRIN2A|LTF|SMAD3|MT3|NGFR|FURIN|SERPINE1|SERPINA1|TIMP2|SERPINB7|CPAMD8|SERPINE3	-8.9125	-5.41221	1
GO Biological Processes	GO:0051346	negative regulation of hydrolase activity	A2M|AHSG|AQP1|ARRB1|C3|C4A|C4B|C5|DPEP1|GPC3|LTF|MGAT5|MT3|NGFR|NOS1|FURIN|SERPINE1|SERPINA1|TIMP2|SERPINB7|SPRY2|LMTK2|CPAMD8|SERPINE3	-8.80229	-5.38118	1
GO Biological Processes	GO:0010817	regulation of hormone levels	ARRB1|BAD|BCAT2|CHGA|DHCR7|EGR1|ESR1|FOXA2|INHBA|INHBB|MME|NMB|CCN3|FURIN|SLC16A1|SULT1A1|HNF1A|APLN|SERP1|PHPT1|ACE2|SLC44A4|RDH10|RFX6	-7.75742	-4.40326	2
GO Biological Processes	GO:0046879	hormone secretion	ARRB1|BAD|CHGA|FOXA2|INHBA|INHBB|NMB|CCN3|SLC16A1|HNF1A|APLN|SERP1|PHPT1|SLC44A4|RFX6	-5.27653	-2.39949	2
GO Biological Processes	GO:0009914	hormone transport	ARRB1|BAD|CHGA|FOXA2|INHBA|INHBB|NMB|CCN3|SLC16A1|HNF1A|APLN|SERP1|PHPT1|SLC44A4|RFX6	-5.12872	-2.34473	2
GO Biological Processes	GO:0023061	signal release	ARRB1|BAD|CHGA|FOXA2|INHBA|INHBB|NMB|CCN3|SLC16A1|HNF1A|WNT7A|APLN|SNCAIP|SNPH|SERP1|PHPT1|SLC44A4|RFX6	-4.95072	-2.21386	2
GO Biological Processes	GO:0046883	regulation of hormone secretion	ARRB1|BAD|CHGA|FOXA2|INHBA|INHBB|NMB|CCN3|SLC16A1|APLN|SERP1|PHPT1|RFX6	-4.73726	-2.1062	2
GO Biological Processes	GO:0046887	positive regulation of hormone secretion	ARRB1|BAD|INHBA|INHBB|NMB|APLN|SERP1|PHPT1|RFX6	-4.63271	-2.05148	2
GO Biological Processes	GO:0030073	insulin secretion	ARRB1|BAD|CHGA|FOXA2|INHBB|CCN3|SLC16A1|HNF1A|SERP1|PHPT1|RFX6	-4.46096	-1.98487	2
GO Biological Processes	GO:0090276	regulation of peptide hormone secretion	ARRB1|BAD|CHGA|FOXA2|INHBB|CCN3|SLC16A1|APLN|SERP1|PHPT1|RFX6	-4.46096	-1.98487	2
GO Biological Processes	GO:0042593	glucose homeostasis	ARRB1|BAD|FOXA2|IGFBP5|NGFR|NMB|PCK1|SLC16A1|HNF1A|PHPT1|SESN3|RFX6	-4.45986	-1.98487	2
GO Biological Processes	GO:0033500	carbohydrate homeostasis	ARRB1|BAD|FOXA2|IGFBP5|NGFR|NMB|PCK1|SLC16A1|HNF1A|PHPT1|SESN3|RFX6	-4.44247	-1.98357	2
GO Biological Processes	GO:0050796	regulation of insulin secretion	ARRB1|BAD|CHGA|FOXA2|INHBB|CCN3|SLC16A1|SERP1|PHPT1|RFX6	-4.37745	-1.97393	2
GO Biological Processes	GO:0030072	peptide hormone secretion	ARRB1|BAD|CHGA|FOXA2|INHBB|CCN3|SLC16A1|HNF1A|APLN|SERP1|PHPT1|RFX6	-4.37385	-1.97393	2
GO Biological Processes	GO:0061178	regulation of insulin secretion involved in cellular response to glucose stimulus	ARRB1|BAD|FOXA2|PHPT1|RFX6	-3.25163	-1.21073	2
GO Biological Processes	GO:0035774	positive regulation of insulin secretion involved in cellular response to glucose stimulus	ARRB1|BAD|PHPT1|RFX6	-3.22676	-1.19482	2
GO Biological Processes	GO:0090277	positive regulation of peptide hormone secretion	ARRB1|BAD|APLN|SERP1|PHPT1|RFX6	-3.05797	-1.07619	2
GO Biological Processes	GO:0035773	insulin secretion involved in cellular response to glucose stimulus	ARRB1|BAD|FOXA2|PHPT1|RFX6	-3.02042	-1.05161	2
GO Biological Processes	GO:0051046	regulation of secretion	AQP1|ARRB1|BAD|C5|CHGA|FOXA2|INHBA|INHBB|KCNQ1|NMB|CCN3|SLC16A1|WNT7A|APLN|SNCAIP|ANKRD1|SERP1|PHPT1|SYT13|RFX6	-2.90663	-0.986121	2
GO Biological Processes	GO:0032024	positive regulation of insulin secretion	ARRB1|BAD|SERP1|PHPT1|RFX6	-2.84464	-0.961344	2
GO Biological Processes	GO:0001678	cellular glucose homeostasis	ARRB1|BAD|FOXA2|NGFR|PCK1|PHPT1|RFX6	-2.65017	-0.831124	2
GO Biological Processes	GO:0031016	pancreas development	BAD|FOXA2|IHH|HNF1A|RFX6	-2.63614	-0.829576	2
GO Biological Processes	GO:1903530	regulation of secretion by cell	ARRB1|BAD|C5|CHGA|FOXA2|INHBA|INHBB|NMB|CCN3|SLC16A1|WNT7A|APLN|SNCAIP|ANKRD1|SERP1|PHPT1|SYT13|RFX6	-2.53854	-0.764155	2
GO Biological Processes	GO:0051047	positive regulation of secretion	AQP1|ARRB1|BAD|C5|INHBA|INHBB|NMB|APLN|ANKRD1|SERP1|PHPT1|RFX6	-2.40194	-0.68412	2
GO Biological Processes	GO:0090087	regulation of peptide transport	ARRB1|BAD|C5|CHGA|FOXA2|INHBB|KCNE1|SMAD3|CCN3|SLC16A1|APLN|ABLIM3|ANKRD1|SERP1|PHPT1|SEC16B|RFX6	-2.32961	-0.638045	2
GO Biological Processes	GO:0002791	regulation of peptide secretion	ARRB1|BAD|C5|CHGA|FOXA2|INHBB|CCN3|SLC16A1|APLN|ANKRD1|SERP1|PHPT1|RFX6	-2.31969	-0.633643	2
GO Biological Processes	GO:0071333	cellular response to glucose stimulus	ARRB1|BAD|FOXA2|PCK1|PHPT1|RFX6	-2.28194	-0.605126	2
GO Biological Processes	GO:0002790	peptide secretion	ARRB1|BAD|C5|CHGA|FOXA2|INHBB|CCN3|SLC16A1|HNF1A|APLN|ANKRD1|SERP1|PHPT1|NOX5|RFX6	-2.27593	-0.600412	2
GO Biological Processes	GO:0071331	cellular response to hexose stimulus	ARRB1|BAD|FOXA2|PCK1|PHPT1|RFX6	-2.25102	-0.581962	2
GO Biological Processes	GO:0071326	cellular response to monosaccharide stimulus	ARRB1|BAD|FOXA2|PCK1|PHPT1|RFX6	-2.23578	-0.576852	2
GO Biological Processes	GO:1903532	positive regulation of secretion by cell	ARRB1|BAD|C5|INHBA|INHBB|NMB|APLN|ANKRD1|SERP1|PHPT1|RFX6	-2.20707	-0.558321	2
GO Biological Processes	GO:0051223	regulation of protein transport	ARRB1|BAD|C5|CHGA|FOXA2|INHBB|KCNE1|SMAD3|CCN3|SLC16A1|ABLIM3|ANKRD1|SERP1|PHPT1|SEC16B|RFX6	-2.15329	-0.522229	2
GO Biological Processes	GO:0071322	cellular response to carbohydrate stimulus	ARRB1|BAD|FOXA2|PCK1|PHPT1|RFX6	-2.11884	-0.498216	2
GO Biological Processes	GO:0050708	regulation of protein secretion	ARRB1|BAD|C5|CHGA|FOXA2|INHBB|CCN3|SLC16A1|ANKRD1|SERP1|PHPT1|RFX6	-2.11515	-0.495668	2
GO Biological Processes	GO:0009306	protein secretion	ARRB1|BAD|C5|CHGA|FOXA2|INHBB|CCN3|SLC16A1|HNF1A|ANKRD1|SERP1|PHPT1|NOX5|RFX6	-2.11328	-0.495043	2
GO Biological Processes	GO:0009749	response to glucose	ARRB1|BAD|EGR1|FOXA2|PCK1|PHPT1|RFX6	-2.04053	-0.444417	2
GO Biological Processes	GO:0045807	positive regulation of endocytosis	AHSG|ARRB1|C3|C4A|C4B|GPC3|SERPINE1|SOD1|APLN|SIRPB1|GREM1|SIRPG|SIRPA	-7.58193	-4.28576	3
GO Biological Processes	GO:0030100	regulation of endocytosis	AHSG|ALOX15|ARRB1|C3|C4A|C4B|CDH13|GPC3|SERPINE1|SH3GL3|SOD1|APLN|DNAJC6|SIRPB1|GREM1|SIRPG|SIRPA	-7.49324	-4.24822	3
GO Biological Processes	GO:0050766	positive regulation of phagocytosis	AHSG|C3|C4A|C4B|SOD1|SIRPB1|SIRPG|SIRPA	-5.96572	-2.94374	3
GO Biological Processes	GO:0050764	regulation of phagocytosis	AHSG|ALOX15|C3|C4A|C4B|SOD1|SIRPB1|SIRPG|SIRPA	-5.88077	-2.91195	3
GO Biological Processes	GO:2000425	regulation of apoptotic cell clearance	ALOX15|C3|C4A|C4B	-5.64143	-2.72471	3
GO Biological Processes	GO:0060627	regulation of vesicle-mediated transport	AHSG|ALOX15|ARRB1|C3|C4A|C4B|CDH13|GPC3|SERPINE1|SH3GL3|SOD1|WNT7A|APLN|DNAJC6|SIRPB1|GREM1|SIRPG|SYT13|SIRPA	-4.74871	-2.1062	3
GO Biological Processes	GO:2000427	positive regulation of apoptotic cell clearance	C3|C4A|C4B	-4.26006	-1.90589	3
GO Biological Processes	GO:0043277	apoptotic cell clearance	ALOX15|C3|C4A|C4B|TGM2	-3.78352	-1.5433	3
GO Biological Processes	GO:0002920	regulation of humoral immune response	A2M|C3|C4A|C4B|C5|CD55|ACOD1	-3.00225	-1.04353	3
GO Biological Processes	GO:0006959	humoral immune response	A2M|C3|C4A|C4B|C5|CHGA|CD55|DEFB1|LTF|CXCL9|MASP2|ACOD1	-2.94027	-1.00346	3
GO Biological Processes	GO:0030449	regulation of complement activation	A2M|C3|C4A|C4B|C5|CD55	-2.64676	-0.830798	3
GO Biological Processes	GO:2000257	regulation of protein activation cascade	A2M|C3|C4A|C4B|C5|CD55	-2.62751	-0.824448	3
GO Biological Processes	GO:0006909	phagocytosis	AHSG|ALOX15|C3|C4A|C4B|SOD1|TGM2|SIRPB1|SIRPG|SIRPA|PLPP4	-2.43111	-0.697858	3
GO Biological Processes	GO:0006956	complement activation	A2M|C3|C4A|C4B|C5|CD55|MASP2	-2.33944	-0.643976	3
GO Biological Processes	GO:0002526	acute inflammatory response	A2M|AHSG|C3|C4A|C4B|C5|CD55|SERPINA1	-2.32223	-0.634857	3
GO Biological Processes	GO:0070613	regulation of protein processing	A2M|C3|C4A|C4B|C5|CD55|SERPINE1	-2.29911	-0.617043	3
GO Biological Processes	GO:1903317	regulation of protein maturation	A2M|C3|C4A|C4B|C5|CD55|SERPINE1	-2.27272	-0.598507	3
GO Biological Processes	GO:0006958	complement activation, classical pathway	C3|C4A|C4B|C5|CD55|MASP2	-2.23578	-0.576852	3
GO Biological Processes	GO:0002455	humoral immune response mediated by circulating immunoglobulin	C3|C4A|C4B|C5|CD55|MASP2	-2.04995	-0.449479	3
GO Biological Processes	GO:0072376	protein activation cascade	A2M|C3|C4A|C4B|C5|CD55|MASP2	-2.04053	-0.444417	3
GO Biological Processes	GO:0034035	purine ribonucleoside bisphosphate metabolic process	SULT1A2|SULT1A1|SULT1A3|SULT2B1|TPST2|SULT1A4	-6.54005	-3.38218	4
GO Biological Processes	GO:0050427	3'-phosphoadenosine 5'-phosphosulfate metabolic process	SULT1A2|SULT1A1|SULT1A3|SULT2B1|TPST2|SULT1A4	-6.54005	-3.38218	4
GO Biological Processes	GO:0051923	sulfation	SULT1A2|SULT1A1|SULT1A3|TPST2	-4.39762	-1.97393	4
GO Biological Processes	GO:0009410	response to xenobiotic stimulus	AQP1|CAD|CYP2J2|DPEP1|EGR1|FOSB|GRIN2A|NR3C1|PCK1|SOD1|SULT1A2|SULT1A1|SULT1A3	-4.39389	-1.97393	4
GO Biological Processes	GO:0006584	catecholamine metabolic process	GRIN2A|SULT1A2|SULT1A1|SULT1A3|SNCAIP|SULT1A4	-4.38592	-1.97393	4
GO Biological Processes	GO:0009712	catechol-containing compound metabolic process	GRIN2A|SULT1A2|SULT1A1|SULT1A3|SNCAIP|SULT1A4	-4.38592	-1.97393	4
GO Biological Processes	GO:0006790	sulfur compound metabolic process	BHMT|CTH|DPEP1|HMGCS2|OMD|SOD1|SULT1A2|SULT1A1|SULT1A3|SULT2B1|TPST2|BHMT2|TPK1|SULT1A4	-3.83803	-1.58816	4
GO Biological Processes	GO:0018958	phenol-containing compound metabolic process	GRIN2A|OCA2|SULT1A2|SULT1A1|SULT1A3|SNCAIP|SULT1A4	-3.70387	-1.48293	4
GO Biological Processes	GO:0071466	cellular response to xenobiotic stimulus	AQP1|CYP2J2|DPEP1|EGR1|NR3C1|PCK1|SULT1A2|SULT1A1|SULT1A3	-3.59337	-1.4153	4
GO Biological Processes	GO:0044282	small molecule catabolic process	ALDH3A2|ALDH7A1|BAD|BCAT2|ENTPD1|CTH|GALK2|MT3|NOS1|PCK1|PGAM2|SULT1A2|SULT1A1|SULT1A3|SDSL	-3.57223	-1.4004	4
GO Biological Processes	GO:0042737	drug catabolic process	CYP2J2|MT3|NOS1|PCK1|SULT1A2|SULT1A1|SULT1A3|SDSL	-3.51363	-1.37834	4
GO Biological Processes	GO:0006068	ethanol catabolic process	SULT1A2|SULT1A1|SULT1A3	-3.48074	-1.35702	4
GO Biological Processes	GO:0016999	antibiotic metabolic process	DPEP1|MT3|PCK1|SOD1|SULT1A2|SULT1A1|SULT1A3|ACOD1	-3.37417	-1.29548	4
GO Biological Processes	GO:0017001	antibiotic catabolic process	MT3|PCK1|SULT1A2|SULT1A1|SULT1A3	-3.21664	-1.19056	4
GO Biological Processes	GO:0034310	primary alcohol catabolic process	SULT1A2|SULT1A1|SULT1A3	-3.17655	-1.15614	4
GO Biological Processes	GO:0033865	nucleoside bisphosphate metabolic process	HMGCS2|SULT1A2|SULT1A1|SULT1A3|SULT2B1|TPST2|SULT1A4	-2.8538	-0.968409	4
GO Biological Processes	GO:0033875	ribonucleoside bisphosphate metabolic process	HMGCS2|SULT1A2|SULT1A1|SULT1A3|SULT2B1|TPST2|SULT1A4	-2.8538	-0.968409	4
GO Biological Processes	GO:0034032	purine nucleoside bisphosphate metabolic process	HMGCS2|SULT1A2|SULT1A1|SULT1A3|SULT2B1|TPST2|SULT1A4	-2.8538	-0.968409	4
GO Biological Processes	GO:0006067	ethanol metabolic process	SULT1A2|SULT1A1|SULT1A3	-2.73344	-0.89679	4
GO Biological Processes	GO:0034308	primary alcohol metabolic process	ALDH3A2|SULT1A2|SULT1A1|SULT1A3|RDH10	-2.63614	-0.829576	4
GO Biological Processes	GO:0046164	alcohol catabolic process	MT3|SULT1A2|SULT1A1|SULT1A3	-2.42271	-0.697669	4
GO Biological Processes	GO:0090025	regulation of monocyte chemotaxis	DUSP1|CCN3|SERPINE1|GREM1|S100A14|CXCL17	-6.42517	-3.30509	5
GO Biological Processes	GO:0006935	chemotaxis	C5|CDH13|CHGA|DEFB1|DPYSL2|DUSP1|EFNA1|ETV1|SMAD3|CXCL9|ABCC1|CCN3|SERPINE1|VEGFB|PDLIM7|CCL26|CHL1|GREM1|ARHGEF16|S100A14|IGSF9|VSTM2L|CXCL17	-5.6571	-2.72471	5
GO Biological Processes	GO:0042330	taxis	C5|CDH13|CHGA|DEFB1|DPYSL2|DUSP1|EFNA1|ETV1|SMAD3|CXCL9|ABCC1|CCN3|SERPINE1|VEGFB|PDLIM7|CCL26|CHL1|GREM1|ARHGEF16|S100A14|IGSF9|VSTM2L|CXCL17	-5.62294	-2.72471	5
GO Biological Processes	GO:0097529	myeloid leukocyte migration	C5|CHGA|DUSP1|CXCL9|CCN3|SERPINE1|VEGFB|CCL26|GREM1|S100A14|SIRPA|CXCL17	-5.17531	-2.34473	5
GO Biological Processes	GO:0071674	mononuclear cell migration	DUSP1|CCN3|SERPINE1|CCL26|GREM1|S100A14|SIRPA|CXCL17	-4.97762	-2.22551	5
GO Biological Processes	GO:0071675	regulation of mononuclear cell migration	DUSP1|CCN3|SERPINE1|GREM1|S100A14|CXCL17	-4.90636	-2.20156	5
GO Biological Processes	GO:0002548	monocyte chemotaxis	DUSP1|CCN3|SERPINE1|CCL26|GREM1|S100A14|CXCL17	-4.89567	-2.20156	5
GO Biological Processes	GO:0090027	negative regulation of monocyte chemotaxis	DUSP1|CCN3|GREM1	-4.49928	-1.99022	5
GO Biological Processes	GO:0050920	regulation of chemotaxis	C5|CDH13|DUSP1|SMAD3|CCN3|SERPINE1|VEGFB|CCL26|GREM1|S100A14|CXCL17	-4.30954	-1.93635	5
GO Biological Processes	GO:0002688	regulation of leukocyte chemotaxis	C5|DUSP1|CCN3|SERPINE1|VEGFB|GREM1|S100A14|CXCL17	-4.27863	-1.91822	5
GO Biological Processes	GO:0002689	negative regulation of leukocyte chemotaxis	C5|DUSP1|CCN3|GREM1	-4.1939	-1.86387	5
GO Biological Processes	GO:0060326	cell chemotaxis	C5|CHGA|DUSP1|CXCL9|ABCC1|CCN3|SERPINE1|VEGFB|CCL26|GREM1|ARHGEF16|S100A14|CXCL17	-4.16821	-1.84673	5
GO Biological Processes	GO:0030595	leukocyte chemotaxis	C5|CHGA|DUSP1|CXCL9|CCN3|SERPINE1|VEGFB|CCL26|GREM1|S100A14|CXCL17	-4.16518	-1.84673	5
GO Biological Processes	GO:0071676	negative regulation of mononuclear cell migration	DUSP1|CCN3|GREM1	-4.05975	-1.76897	5
GO Biological Processes	GO:0002685	regulation of leukocyte migration	C5|DUSP1|CCN3|SERPINE1|VEGFB|GREM1|S100A14|CXCL17	-2.73884	-0.89679	5
GO Biological Processes	GO:0002686	negative regulation of leukocyte migration	C5|DUSP1|CCN3|GREM1	-2.6435	-0.830798	5
GO Biological Processes	GO:0050900	leukocyte migration	C5|CHGA|DUSP1|CXCL9|CCN3|SERPINE1|SLC16A1|VEGFB|CCL26|GREM1|SIRPG|S100A14|SIRPA|CXCL17	-2.64267	-0.830798	5
GO Biological Processes	GO:0050922	negative regulation of chemotaxis	C5|DUSP1|CCN3|GREM1	-2.15949	-0.523708	5
GO Biological Processes	GO:0001568	blood vessel development	AQP1|C3|C5|CDH13|COL8A1|DHCR7|EFNA1|EGR1|EMP2|GPC3|IHH|NGFR|CCN3|SERPINE1|VEGFB|WNT7A|SERPINB7|APLN|SPRY2|HPSE|ESM1|GREM1|HIPK2|NOX5|APOLD1|CREB3L1|CXCL17	-6.32529	-3.23997	6
GO Biological Processes	GO:0001525	angiogenesis	AQP1|C3|C5|CDH13|COL8A1|EFNA1|EMP2|IHH|NGFR|CCN3|SERPINE1|VEGFB|WNT7A|APLN|SPRY2|HPSE|ESM1|GREM1|HIPK2|NOX5|APOLD1|CREB3L1|CXCL17	-6.16066	-3.10752	6
GO Biological Processes	GO:0048514	blood vessel morphogenesis	AQP1|C3|C5|CDH13|COL8A1|EFNA1|EMP2|IHH|NGFR|CCN3|SERPINE1|VEGFB|WNT7A|APLN|SPRY2|HPSE|ESM1|GREM1|HIPK2|NOX5|APOLD1|CREB3L1|CXCL17	-5.11637	-2.34473	6
GO Biological Processes	GO:1901342	regulation of vasculature development	AQP1|C3|C5|CTH|EFNA1|EGR1|EMP2|NGFR|SERPINE1|VEGFB|SERPINB7|SPRY2|GREM1|HIPK2|CREB3L1	-3.69992	-1.48293	6
GO Biological Processes	GO:1904018	positive regulation of vasculature development	AQP1|C3|C5|CTH|EGR1|SERPINE1|VEGFB|SERPINB7|GREM1|HIPK2	-3.36619	-1.29403	6
GO Biological Processes	GO:0045765	regulation of angiogenesis	AQP1|C3|C5|EFNA1|EMP2|NGFR|SERPINE1|VEGFB|SPRY2|GREM1|HIPK2|CREB3L1	-2.62838	-0.824448	6
GO Biological Processes	GO:0044057	regulation of system process	AQP1|FXYD2|CHGA|CYP2J2|EMP2|GRIN2A|IGFBP5|INHBA|INHBB|KCNE1|KCNQ1|SMAD3|NOS1|CCN3|NPTX1|PTGER2|SOD1|TPM1|WNT7A|APLN|SCN3B|ACE2|KCNE1B	-5.93888	-2.94374	7
GO Biological Processes	GO:0045823	positive regulation of heart contraction	CHGA|KCNQ1|TPM1|APLN|SCN3B|ACE2	-5.22006	-2.36322	7
GO Biological Processes	GO:1903524	positive regulation of blood circulation	CHGA|KCNQ1|PTGER2|TPM1|APLN|SCN3B|ACE2	-4.68508	-2.0656	7
GO Biological Processes	GO:0060047	heart contraction	FXYD2|CHGA|CYP2J2|KCNE1|KCNQ1|NOS1|SOD1|TPM1|VEGFB|APLN|SCN3B|ACE2|KCNE1B	-4.4726	-1.98487	7
GO Biological Processes	GO:0060048	cardiac muscle contraction	CHGA|KCNE1|KCNQ1|NOS1|TPM1|VEGFB|SCN3B|ACE2|KCNE1B	-4.45078	-1.98391	7
GO Biological Processes	GO:0006941	striated muscle contraction	CHGA|KCNE1|KCNQ1|NOS1|PGAM2|TPM1|VEGFB|SCN3B|ACE2|KCNE1B	-4.39883	-1.97393	7
GO Biological Processes	GO:0003015	heart process	FXYD2|CHGA|CYP2J2|KCNE1|KCNQ1|NOS1|SOD1|TPM1|VEGFB|APLN|SCN3B|ACE2|KCNE1B	-4.3322	-1.95249	7
GO Biological Processes	GO:0008016	regulation of heart contraction	FXYD2|CHGA|CYP2J2|KCNE1|KCNQ1|NOS1|TPM1|APLN|SCN3B|ACE2|KCNE1B	-3.63404	-1.43041	7
GO Biological Processes	GO:0008015	blood circulation	FXYD2|CHGA|CYP2J2|EMP2|KCNE1|KCNQ1|SMAD3|MME|NOS1|PTGER2|SOD1|TPM1|VEGFB|APLN|SCN3B|ACE2|KCNE1B	-3.61932	-1.42866	7
GO Biological Processes	GO:1903522	regulation of blood circulation	FXYD2|CHGA|CYP2J2|KCNE1|KCNQ1|NOS1|PTGER2|TPM1|APLN|SCN3B|ACE2|KCNE1B	-3.59579	-1.4153	7
GO Biological Processes	GO:0003013	circulatory system process	FXYD2|CHGA|CYP2J2|EMP2|KCNE1|KCNQ1|SMAD3|MME|NOS1|PTGER2|SOD1|TPM1|VEGFB|APLN|SCN3B|ACE2|KCNE1B	-3.53582	-1.38964	7
GO Biological Processes	GO:0060452	positive regulation of cardiac muscle contraction	CHGA|KCNQ1|ACE2	-3.3706	-1.29519	7
GO Biological Processes	GO:0070252	actin-mediated cell contraction	EMP2|KCNE1|KCNQ1|TMOD1|TPM1|SCN3B|KCNE1B	-3.35846	-1.28954	7
GO Biological Processes	GO:0140115	export across plasma membrane	FXYD2|KCNE1|KCNQ1|KCNE1B	-3.17642	-1.15614	7
GO Biological Processes	GO:0045989	positive regulation of striated muscle contraction	CHGA|KCNQ1|ACE2	-3.09016	-1.09502	7
GO Biological Processes	GO:0086005	ventricular cardiac muscle cell action potential	KCNE1|KCNQ1|SCN3B|KCNE1B	-2.99063	-1.04179	7
GO Biological Processes	GO:0086091	regulation of heart rate by cardiac conduction	KCNE1|KCNQ1|SCN3B|KCNE1B	-2.99063	-1.04179	7
GO Biological Processes	GO:0006936	muscle contraction	CHGA|KCNE1|KCNQ1|NOS1|PGAM2|SOD1|TMOD1|TPM1|VEGFB|SCN3B|ACE2|KCNE1B	-2.92991	-0.99782	7
GO Biological Processes	GO:0030048	actin filament-based movement	EMP2|KCNE1|KCNQ1|TMOD1|TPM1|SCN3B|KCNE1B	-2.90819	-0.986121	7
GO Biological Processes	GO:0071435	potassium ion export	KCNE1|KCNQ1|KCNE1B	-2.8634	-0.968409	7
GO Biological Processes	GO:0097623	potassium ion export across plasma membrane	KCNE1|KCNQ1|KCNE1B	-2.8634	-0.968409	7
GO Biological Processes	GO:0098915	membrane repolarization during ventricular cardiac muscle cell action potential	KCNE1|KCNQ1|KCNE1B	-2.8634	-0.968409	7
GO Biological Processes	GO:0003012	muscle system process	CHGA|IGFBP5|KCNE1|KCNQ1|SMAD3|NOS1|PGAM2|SOD1|TMOD1|TPM1|VEGFB|SCN3B|ACE2|KCNE1B	-2.85993	-0.968409	7
GO Biological Processes	GO:0098662	inorganic cation transmembrane transport	AQP1|FXYD2|GPM6A|GRIN2A|KCNE1|KCNQ1|CXCL9|NOS1|ABCB11|TRPM5|SCN3B|STIM2|SLC39A8|NOX5|STEAP4|SLC24A4|ATP6V1G3|SLC36A1|KCNE1B	-2.80942	-0.940571	7
GO Biological Processes	GO:0061337	cardiac conduction	FXYD2|KCNE1|KCNQ1|NOS1|SCN3B|ACE2|KCNE1B	-2.73244	-0.89679	7
GO Biological Processes	GO:0035637	multicellular organismal signaling	FXYD2|KCNE1|KCNQ1|NOS1|SOD1|SCN3B|ACE2|KCNE1B	-2.50658	-0.745068	7
GO Biological Processes	GO:0010460	positive regulation of heart rate	KCNQ1|TPM1|SCN3B	-2.4612	-0.715259	7
GO Biological Processes	GO:0060307	regulation of ventricular cardiac muscle cell membrane repolarization	KCNE1|KCNQ1|KCNE1B	-2.4612	-0.715259	7
GO Biological Processes	GO:0015672	monovalent inorganic cation transport	AQP1|FXYD2|KCNE1|KCNQ1|NOS1|ABCB11|TRPM5|SCN3B|NOX5|SLC24A4|ATP6V1G3|SLC36A1|SLC10A6|KCNE1B	-2.37002	-0.664754	7
GO Biological Processes	GO:0086013	membrane repolarization during cardiac muscle cell action potential	KCNE1|KCNQ1|KCNE1B	-2.36837	-0.664754	7
GO Biological Processes	GO:0086002	cardiac muscle cell action potential involved in contraction	KCNE1|KCNQ1|SCN3B|KCNE1B	-2.3657	-0.664754	7
GO Biological Processes	GO:0099625	ventricular cardiac muscle cell membrane repolarization	KCNE1|KCNQ1|KCNE1B	-2.28272	-0.605126	7
GO Biological Processes	GO:0086011	membrane repolarization during action potential	KCNE1|KCNQ1|KCNE1B	-2.24227	-0.579571	7
GO Biological Processes	GO:0099623	regulation of cardiac muscle cell membrane repolarization	KCNE1|KCNQ1|KCNE1B	-2.24227	-0.579571	7
GO Biological Processes	GO:1904062	regulation of cation transmembrane transport	FXYD2|GRIN2A|KCNE1|KCNQ1|CXCL9|NOS1|SCN3B|STIM2|NOX5|KCNE1B	-2.20626	-0.558321	7
GO Biological Processes	GO:0035725	sodium ion transmembrane transport	FXYD2|NOS1|ABCB11|TRPM5|SCN3B|SLC24A4	-2.20573	-0.558321	7
GO Biological Processes	GO:0002027	regulation of heart rate	KCNE1|KCNQ1|TPM1|SCN3B|KCNE1B	-2.15667	-0.522229	7
GO Biological Processes	GO:0007605	sensory perception of sound	ALDH7A1|KCNE1|KCNQ1|NDP|SOD1|SPRY2	-2.11884	-0.498216	7
GO Biological Processes	GO:0006813	potassium ion transport	AQP1|FXYD2|KCNE1|KCNQ1|NOS1|TRPM5|SLC24A4|KCNE1B	-2.11224	-0.495043	7
GO Biological Processes	GO:0086003	cardiac muscle cell contraction	KCNE1|KCNQ1|SCN3B|KCNE1B	-2.06755	-0.459355	7
GO Biological Processes	GO:0034764	positive regulation of transmembrane transport	C3|GPC3|KCNE1|KCNQ1|CXCL9|NOS1|STIM2	-2.01788	-0.433515	7
GO Biological Processes	GO:0035690	cellular response to drug	AQP1|BAD|CAD|DPEP1|EGR1|NR3C1|KCNQ1|MT3|PCK1|SOD1|SULT1A3|ANKRD1|BCL11A|LYPD1|SIRPA|ACOD1	-5.12977	-2.34473	8
GO Biological Processes	GO:0014074	response to purine-containing compound	AQP1|CAD|DUSP1|FOS|FOSB|IGFBP5|KCNE1|KCNQ1|PCK1|SOD1	-4.8368	-2.15605	8
GO Biological Processes	GO:0051591	response to cAMP	AQP1|DUSP1|FOS|FOSB|IGFBP5|KCNE1|KCNQ1|PCK1	-4.6054	-2.05148	8
GO Biological Processes	GO:0046683	response to organophosphorus	AQP1|DUSP1|FOS|FOSB|IGFBP5|KCNE1|KCNQ1|PCK1|SOD1	-4.40087	-1.97393	8
GO Biological Processes	GO:1901699	cellular response to nitrogen compound	AHSG|AQP1|DPEP1|EGR1|GRIN2A|IGFBP5|INHBB|KCNE1|KCNQ1|MT3|NGFR|PCK1|SOD1|SULT1A3|BCL11A|RRAGD|LYPD1|ATP6V1G3|SESN3	-3.65181	-1.43932	8
GO Biological Processes	GO:0071320	cellular response to cAMP	AQP1|IGFBP5|KCNE1|KCNQ1|PCK1	-3.39906	-1.3036	8
GO Biological Processes	GO:0071407	cellular response to organic cyclic compound	AQP1|EGR1|ESR1|NR3C1|IGFBP5|INHBA|KCNE1|KCNQ1|PCK1|SLC16A1|SOD1|SULT1A3|ANKRD1|GRAMD1B|PAQR7|ACOD1	-3.10337	-1.1	8
GO Biological Processes	GO:0071417	cellular response to organonitrogen compound	AHSG|AQP1|EGR1|GRIN2A|IGFBP5|INHBB|KCNE1|KCNQ1|NGFR|PCK1|SOD1|SULT1A3|BCL11A|RRAGD|ATP6V1G3|SESN3	-2.8301	-0.956672	8
GO Biological Processes	GO:0016485	protein processing	A2M|BAD|C3|C4A|C4B|C5|CD55|GRIN2A|IHH|MME|FURIN|SERPINE1|PRSS12|CPXM1|ACE2	-5.11262	-2.34473	9
GO Biological Processes	GO:0051604	protein maturation	A2M|BAD|C3|C4A|C4B|C5|CD55|GRIN2A|IHH|MME|FURIN|SERPINE1|PRSS12|CPXM1|ACE2	-4.12793	-1.82076	9
GO Biological Processes	GO:0031638	zymogen activation	BAD|GRIN2A|FURIN|SERPINE1|PRSS12	-3.39906	-1.3036	9
GO Biological Processes	GO:0071363	cellular response to growth factor stimulus	CAD|EGR1|FOS|GALNT3|GPC3|NR3C1|SMAD3|MT3|NGFR|NOS1|FURIN|VEGFB|WNT7A|APLN|SPRY2|PEG10|ZNF423|GREM1|ANKRD1|HIPK2|RGMA|CREB3L1|HTRA3	-4.91599	-2.20156	10
GO Biological Processes	GO:0070848	response to growth factor	CAD|EGR1|FOS|GALNT3|GPC3|NR3C1|SMAD3|MT3|NGFR|NOS1|FURIN|VEGFB|WNT7A|APLN|SPRY2|PEG10|ZNF423|GREM1|ANKRD1|HIPK2|RGMA|CREB3L1|HTRA3	-4.62164	-2.05148	10
GO Biological Processes	GO:0007178	transmembrane receptor protein serine/threonine kinase signaling pathway	EGR1|FOS|GPC3|INHBA|INHBB|SMAD3|CCN3|FURIN|PEG10|ZNF423|GREM1|HIPK2|RGMA|HTRA3	-4.09038	-1.78875	10
GO Biological Processes	GO:0090092	regulation of transmembrane receptor protein serine/threonine kinase signaling pathway	GPC3|INHBA|INHBB|SMAD3|CCN3|PEG10|ZNF423|GREM1|HIPK2|HTRA3	-3.23626	-1.19837	10
GO Biological Processes	GO:0090287	regulation of cellular response to growth factor stimulus	GPC3|SMAD3|MT3|APLN|SPRY2|PEG10|ZNF423|GREM1|HIPK2|CREB3L1|HTRA3	-3.15011	-1.13554	10
GO Biological Processes	GO:0090288	negative regulation of cellular response to growth factor stimulus	SMAD3|APLN|SPRY2|PEG10|GREM1|HIPK2|CREB3L1|HTRA3	-3.11829	-1.10936	10
GO Biological Processes	GO:0030509	BMP signaling pathway	EGR1|GPC3|ZNF423|GREM1|HIPK2|RGMA|HTRA3	-2.61824	-0.819659	10
GO Biological Processes	GO:0071560	cellular response to transforming growth factor beta stimulus	FOS|NR3C1|SMAD3|FURIN|WNT7A|PEG10|ANKRD1|HIPK2|HTRA3	-2.50936	-0.746263	10
GO Biological Processes	GO:0090101	negative regulation of transmembrane receptor protein serine/threonine kinase signaling pathway	SMAD3|CCN3|PEG10|GREM1|HIPK2|HTRA3	-2.44591	-0.704535	10
GO Biological Processes	GO:0071559	response to transforming growth factor beta	FOS|NR3C1|SMAD3|FURIN|WNT7A|PEG10|ANKRD1|HIPK2|HTRA3	-2.43084	-0.697858	10
GO Biological Processes	GO:0071772	response to BMP	EGR1|GPC3|ZNF423|GREM1|HIPK2|RGMA|HTRA3	-2.42297	-0.697669	10
GO Biological Processes	GO:0071773	cellular response to BMP stimulus	EGR1|GPC3|ZNF423|GREM1|HIPK2|RGMA|HTRA3	-2.42297	-0.697669	10
GO Biological Processes	GO:0030510	regulation of BMP signaling pathway	GPC3|ZNF423|GREM1|HIPK2|HTRA3	-2.40893	-0.686634	10
GO Biological Processes	GO:0032570	response to progesterone	BAD|CLDN4|FOS|FOSB|PTGER2|ACOD1	-4.7921	-2.12432	11
GO Biological Processes	GO:1901654	response to ketone	AQP1|BAD|CAD|CLDN4|DUSP1|FOS|FOSB|NR3C1|PCK1|PTGER2|ACOD1	-4.62002	-2.05148	11
GO Biological Processes	GO:0007565	female pregnancy	CAD|CLDN4|EMP2|ESR1|FOS|FOSB|IGFBP5|IHH|SOD1|ACOD1	-3.99827	-1.71809	11
GO Biological Processes	GO:0044706	multi-multicellular organism process	CAD|CLDN4|EMP2|ESR1|FOS|FOSB|IGFBP5|IHH|SOD1|ACOD1	-3.48744	-1.36006	11
GO Biological Processes	GO:0051384	response to glucocorticoid	AQP1|BAD|CAD|DUSP1|FOS|FOSB|NR3C1|PCK1	-3.37417	-1.29548	11
GO Biological Processes	GO:0048545	response to steroid hormone	AQP1|BAD|CAD|CLDN4|DUSP1|ESR1|FOS|FOSB|NR3C1|PCK1|PTGER2|PAQR7|ACOD1	-3.08616	-1.09426	11
GO Biological Processes	GO:0031960	response to corticosteroid	AQP1|BAD|CAD|DUSP1|FOS|FOSB|NR3C1|PCK1	-3.084	-1.09426	11
GO Biological Processes	GO:0097305	response to alcohol	BAD|CAD|FOS|FOSB|GRIN2A|INHBA|PTGER2|SOD1|GRAMD1B	-2.68836	-0.860163	11
GO Biological Processes	GO:0009612	response to mechanical stimulus	AQP1|BAD|ETV1|FOS|FOSB|IHH|PPL|ANKRD1	-2.48095	-0.727298	11
GO Biological Processes	GO:0032870	cellular response to hormone stimulus	AHSG|AQP1|DUSP1|ESR1|FOS|FOSB|NR3C1|INHBA|INHBB|MT3|PCK1|PTGER2|LYPD1|ATP6V1G3|SESN3|PAQR7|ACOD1	-2.40281	-0.68412	11
GO Biological Processes	GO:1901615	organic hydroxy compound metabolic process	ALDH3A2|ALOX15|DHCR7|GRIN2A|HMGCS2|MT3|OCA2|PCK1|PLCL1|SOD1|SULT1A2|SULT1A1|SULT1A3|SULT2B1|ABCB11|SNCAIP|OSBPL6|RDH10|SULT1A4	-4.77154	-2.11634	12
GO Biological Processes	GO:0008202	steroid metabolic process	DHCR7|EGR1|ESR1|HMGCS2|MT3|SOD1|SULT1A2|SULT1A1|SULT1A3|SULT2B1|ABCB11|OSBPL6|SULT1A4	-3.87626	-1.62148	12
GO Biological Processes	GO:0006066	alcohol metabolic process	ALDH3A2|DHCR7|HMGCS2|MT3|PCK1|PLCL1|SOD1|SULT1A2|SULT1A1|SULT1A3|SULT2B1|RDH10	-2.91959	-0.992171	12
GO Biological Processes	GO:0008610	lipid biosynthetic process	ALDH3A2|ALOX15|C3|DHCR7|EGR1|HMGCS2|PCK1|PLP1|SOD1|PLPP2|ABCB11|B3GALT2|B3GALT1|A4GALT|SLC44A4|CCDC3|OSBPL6|RDH10	-2.7662	-0.915248	12
GO Biological Processes	GO:1901617	organic hydroxy compound biosynthetic process	ALOX15|DHCR7|HMGCS2|OCA2|PCK1|PLCL1|SOD1|ABCB11|OSBPL6	-2.30298	-0.619595	12
GO Biological Processes	GO:0044283	small molecule biosynthetic process	ALOX15|BCAT2|BHMT|CAD|CTH|DHCR7|EGR1|HMGCS2|PCK1|PGAM2|PLCL1|PLP1|SOD1|ABCB11|BHMT2|CMPK1|OSBPL6|RDH10	-2.19482	-0.553069	12
GO Biological Processes	GO:0030155	regulation of cell adhesion	ALOX15|BAD|CDH13|COL8A1|CD55|ECM2|DUSP1|EFNA1|EMP2|FOXA2|IHH|SMAD3|SERPINE1|TGM2|TPM1|SIRPB1|GREM1|SIRPG|PAG1|EMILIN2|SIRPA|ADAMTS18	-4.61188	-2.05148	13
GO Biological Processes	GO:0045785	positive regulation of cell adhesion	ALOX15|BAD|CDH13|COL8A1|CD55|ECM2|EMP2|FOXA2|IHH|SMAD3|TGM2|TPM1|SIRPB1|SIRPG|EMILIN2|SIRPA	-4.59753	-2.05148	13
GO Biological Processes	GO:0031589	cell-substrate adhesion	ALOX15|CDH13|COL8A1|COL13A1|ECM2|EFNA1|EMP2|SMAD3|SERPINE1|HPSE|GREM1|PARVB|EMILIN2	-3.62128	-1.42866	13
GO Biological Processes	GO:0010811	positive regulation of cell-substrate adhesion	ALOX15|CDH13|COL8A1|ECM2|EMP2|SMAD3|EMILIN2	-3.29107	-1.23793	13
GO Biological Processes	GO:0010810	regulation of cell-substrate adhesion	ALOX15|CDH13|COL8A1|ECM2|EMP2|SMAD3|SERPINE1|GREM1|EMILIN2	-3.00953	-1.04579	13
GO Biological Processes	GO:0030198	extracellular matrix organization	A2M|COL8A1|COL13A1|ECM2|IHH|SMAD3|FURIN|SERPINE1|TIMP2|GREM1|CREB3L1	-2.3421	-0.645269	13
GO Biological Processes	GO:0007160	cell-matrix adhesion	CDH13|COL13A1|ECM2|EMP2|SMAD3|SERPINE1|HPSE|GREM1	-2.26458	-0.594237	13
GO Biological Processes	GO:1902895	positive regulation of pri-miRNA transcription by RNA polymerase II	FOS|NR3C1|SMAD3|NGFR|APLN	-4.60696	-2.05148	14
GO Biological Processes	GO:1902893	regulation of pri-miRNA transcription by RNA polymerase II	FOS|NR3C1|SMAD3|NGFR|APLN	-3.98441	-1.70943	14
GO Biological Processes	GO:0061614	pri-miRNA transcription by RNA polymerase II	FOS|NR3C1|SMAD3|NGFR|APLN	-3.73655	-1.50577	14
GO Biological Processes	GO:0048880	sensory system development	C3|COL8A1|GPM6A|IHH|INHBA|SMAD3|NDP|PDE6C|TMOD1|WNT7A|CPAMD8|HIPK2|SLC44A4|RDH10|ADAMTS18	-4.54601	-2.00951	15
GO Biological Processes	GO:0048598	embryonic morphogenesis	COL8A1|EFNA1|ELF5|ETS2|GPC3|FOXA2|IHH|INHBA|SMAD3|SOD1|WNT7A|APLN|CELSR1|SPRY2|GREM1|HIPK2|FRAS1|SLC44A4|RDH10	-4.19595	-1.86387	15
GO Biological Processes	GO:0007423	sensory organ development	COL8A1|GPM6A|IHH|INHBA|KCNQ1|SMAD3|NDP|PDE6C|SOD1|TMOD1|WNT7A|CELSR1|SPRY2|CPAMD8|HIPK2|SLC44A4|RDH10|ADAMTS18	-4.13049	-1.82076	15
GO Biological Processes	GO:0150063	visual system development	C3|COL8A1|GPM6A|IHH|INHBA|SMAD3|NDP|PDE6C|TMOD1|WNT7A|CPAMD8|HIPK2|RDH10|ADAMTS18	-4.02547	-1.74002	15
GO Biological Processes	GO:0001654	eye development	COL8A1|GPM6A|IHH|INHBA|SMAD3|NDP|PDE6C|TMOD1|WNT7A|CPAMD8|HIPK2|RDH10|ADAMTS18	-3.51314	-1.37834	15
GO Biological Processes	GO:0043010	camera-type eye development	COL8A1|GPM6A|IHH|INHBA|SMAD3|NDP|PDE6C|TMOD1|WNT7A|HIPK2|RDH10	-2.98358	-1.03959	15
GO Biological Processes	GO:0003407	neural retina development	GPM6A|IHH|PDE6C|HIPK2	-2.20806	-0.558321	15
GO Biological Processes	GO:0048562	embryonic organ morphogenesis	EFNA1|IHH|SMAD3|SOD1|CELSR1|SPRY2|HIPK2|SLC44A4|RDH10	-2.16373	-0.525572	15
GO Biological Processes	GO:0031076	embryonic camera-type eye development	IHH|HIPK2|RDH10	-2.0271	-0.4385	15
GO Biological Processes	GO:0070293	renal absorption	AQP3|CLDN4|KCNQ1|HNF1A	-4.51008	-1.99022	16
GO Biological Processes	GO:0003014	renal system process	AQP1|AQP3|CLDN4|EMP2|KCNQ1|HNF1A	-2.571	-0.779978	16
GO Biological Processes	GO:0042426	choline catabolic process	ALDH7A1|BHMT|DMGDH	-4.49928	-1.99022	17
GO Biological Processes	GO:0006577	amino-acid betaine metabolic process	ALDH7A1|BHMT|BHMT2|DMGDH	-4.29252	-1.92576	17
GO Biological Processes	GO:0042133	neurotransmitter metabolic process	ALDH7A1|BHMT|GRIN2A|SMAD3|NOS1|DMGDH|SLC44A4|SDSL|SIRPA	-4.07452	-1.77834	17
GO Biological Processes	GO:0019695	choline metabolic process	ALDH7A1|BHMT|DMGDH	-3.88747	-1.62772	17
GO Biological Processes	GO:0001505	regulation of neurotransmitter levels	ALDH7A1|BHMT|GRIN2A|SMAD3|NOS1|WNT7A|SNCAIP|SNPH|DMGDH|SLC44A4|SDSL|SIRPA	-3.00333	-1.04353	17
GO Biological Processes	GO:0042135	neurotransmitter catabolic process	ALDH7A1|BHMT|DMGDH	-2.73344	-0.89679	17
GO Biological Processes	GO:0042402	cellular biogenic amine catabolic process	ALDH7A1|BHMT|DMGDH	-2.73344	-0.89679	17
GO Biological Processes	GO:0009310	amine catabolic process	ALDH7A1|BHMT|DMGDH	-2.61663	-0.819659	17
GO Biological Processes	GO:0009066	aspartate family amino acid metabolic process	ALDH7A1|BHMT|BHMT2|SDSL	-2.3657	-0.664754	17
GO Biological Processes	GO:0001541	ovarian follicle development	ARRB1|ESR1|INHBA|INHBB|LFNG|SOD1	-4.34004	-1.95249	18
GO Biological Processes	GO:0008585	female gonad development	ARRB1|ESR1|INHBA|INHBB|LFNG|SOD1	-2.98662	-1.04021	18
GO Biological Processes	GO:0046545	development of primary female sexual characteristics	ARRB1|ESR1|INHBA|INHBB|LFNG|SOD1	-2.87346	-0.968409	18
GO Biological Processes	GO:2000241	regulation of reproductive process	CDC25B|DUSP1|ESR1|INHBA|INHBB|LFNG|NOX5	-2.74932	-0.902244	18
GO Biological Processes	GO:0046660	female sex differentiation	ARRB1|ESR1|INHBA|INHBB|LFNG|SOD1	-2.58963	-0.796912	18
GO Biological Processes	GO:0003006	developmental process involved in reproduction	ARRB1|CDC25B|CNTFR|DEFB1|ESR1|GJB1|IHH|INHBA|INHBB|LFNG|MME|NDP|OCA2|SOD1|WNT7A|RDH10|PAQR7	-2.55595	-0.774974	18
GO Biological Processes	GO:0007548	sex differentiation	ARRB1|CNTFR|ESR1|INHBA|INHBB|LFNG|SOD1|WNT7A|RDH10	-2.32372	-0.635008	18
GO Biological Processes	GO:0048511	rhythmic process	ARRB1|CLDN4|EGR1|ESR1|INHBA|NFIL3|NGFR|SERPINE1|USP2	-2.20249	-0.558321	18
GO Biological Processes	GO:2000243	positive regulation of reproductive process	CDC25B|INHBA|INHBB|LFNG	-2.08992	-0.478367	18
GO Biological Processes	GO:0042698	ovulation cycle	ARRB1|EGR1|ESR1|INHBA	-2.04558	-0.446199	18
GO Biological Processes	GO:0050727	regulation of inflammatory response	A2M|AHSG|C3|C4A|C4B|C5|CD55|ESR1|SMAD3|CCN3|SERPINE1|SOD1|TGM2|ACE2|SIRPA|CXCL17|ACOD1	-4.33619	-1.95249	19
GO Biological Processes	GO:0032102	negative regulation of response to external stimulus	C5|DUSP1|LTF|SMAD3|CCN3|SERPINE1|SOD1|GREM1|RGMA|SIRPA|ADAMTS18|CXCL17|ACOD1	-3.54875	-1.39324	19
GO Biological Processes	GO:0001816	cytokine production	ARRB1|C3|C5|CHGA|CD55|EGR1|INHBA|INHBB|LTF|SMAD3|FURIN|SERPINE1|SOD1|SERPINB7|TAX1BP1|HPSE|ACE2|NOX5|SIRPA|CXCL17|ACOD1	-3.52235	-1.38	19
GO Biological Processes	GO:0001817	regulation of cytokine production	ARRB1|C3|C5|EGR1|INHBA|INHBB|LTF|SMAD3|FURIN|SERPINE1|SOD1|SERPINB7|TAX1BP1|HPSE|ACE2|SIRPA|CXCL17|ACOD1	-2.80718	-0.940362	19
GO Biological Processes	GO:0002237	response to molecule of bacterial origin	C4B|CD55|FOS|LTF|CD180|CXCL9|NOS1|SERPINE1|PCK1|PTGER2|ANKRD1|S100A14|SIRPA|ACOD1	-4.22408	-1.87731	20
GO Biological Processes	GO:0032496	response to lipopolysaccharide	CD55|FOS|LTF|CD180|CXCL9|NOS1|SERPINE1|PCK1|PTGER2|ANKRD1|S100A14|SIRPA|ACOD1	-3.81052	-1.5655	20
GO Biological Processes	GO:0031664	regulation of lipopolysaccharide-mediated signaling pathway	CD55|LTF|CD180|ACOD1	-3.7044	-1.48293	20
GO Biological Processes	GO:0009617	response to bacterium	C3|C4B|CHGA|CD55|DEFB1|FOS|GPC3|GPM6A|LTF|CD180|CXCL9|NOS1|SERPINE1|PCK1|PTGER2|ANKRD1|S100A14|SIRPA|ACOD1	-3.21802	-1.19056	20
GO Biological Processes	GO:0071396	cellular response to lipid	AQP1|BAD|CD55|ESR1|NR3C1|INHBA|LTF|CD180|CXCL9|SERPINE1|PCK1|PTGER2|ANKRD1|GRAMD1B|SIRPA|PAQR7|ACOD1	-2.99764	-1.04179	20
GO Biological Processes	GO:0071222	cellular response to lipopolysaccharide	CD55|LTF|CD180|CXCL9|SERPINE1|ANKRD1|SIRPA|ACOD1	-2.53254	-0.759793	20
GO Biological Processes	GO:0071219	cellular response to molecule of bacterial origin	CD55|LTF|CD180|CXCL9|SERPINE1|ANKRD1|SIRPA|ACOD1	-2.44314	-0.703822	20
GO Biological Processes	GO:0031663	lipopolysaccharide-mediated signaling pathway	CD55|LTF|CD180|ACOD1	-2.33809	-0.643976	20
GO Biological Processes	GO:0071216	cellular response to biotic stimulus	CD55|LTF|CD180|CXCL9|SERPINE1|ANKRD1|SIRPA|ACOD1	-2.17595	-0.536598	20
GO Biological Processes	GO:0034142	toll-like receptor 4 signaling pathway	LTF|S100A14|ACOD1	-2.06008	-0.456312	20
GO Biological Processes	GO:0009611	response to wounding	A2M|ALOX15|ARRB1|ENTPD1|GRIN2A|FOXA2|INHBA|INHBB|SMAD3|CCN3|SERPINE1|SERPINA1|PPL|PTPRF|SOD1|TPM1|WNT7A|CELSR1|HPSE|RGMA|ADAMTS18	-4.21924	-1.87731	21
GO Biological Processes	GO:0050878	regulation of body fluid levels	A2M|AQP1|AQP3|ARRB1|CAD|ENTPD1|CLDN4|EMP2|FOXA2|SERPINE1|SERPINA1|APLN|HPSE|ADAMTS18	-2.56381	-0.777852	21
GO Biological Processes	GO:0042060	wound healing	A2M|ALOX15|ARRB1|ENTPD1|FOXA2|SMAD3|CCN3|SERPINE1|SERPINA1|PPL|TPM1|WNT7A|CELSR1|HPSE|ADAMTS18	-2.55824	-0.774974	21
GO Biological Processes	GO:1903034	regulation of response to wounding	FOXA2|SMAD3|SERPINE1|PTPRF|HPSE|RGMA|ADAMTS18	-2.36685	-0.664754	21
GO Biological Processes	GO:0098742	cell-cell adhesion via plasma-membrane adhesion molecules	ARVCF|CDH13|CLDN4|PTPRF|PVR|CLDN2|CELSR1|CDHR2|IGSF9|PCDH20|SLITRK2|VSTM2L	-3.93068	-1.66084	22
GO Biological Processes	GO:0007156	homophilic cell adhesion via plasma membrane adhesion molecules	CDH13|PVR|CELSR1|CDHR2|IGSF9|PCDH20|VSTM2L	-2.38072	-0.667178	22
GO Biological Processes	GO:0001763	morphogenesis of a branching structure	COL13A1|ESR1|GPC3|IHH|TGM2|CELSR1|SPRY2|GREM1|BCL11A|RDH10	-3.92445	-1.65968	23
GO Biological Processes	GO:0061138	morphogenesis of a branching epithelium	ESR1|GPC3|IHH|TGM2|CELSR1|SPRY2|GREM1|RDH10	-2.82755	-0.956672	23
GO Biological Processes	GO:0060602	branch elongation of an epithelium	ESR1|SPRY2|RDH10	-2.7966	-0.935799	23
GO Biological Processes	GO:0048754	branching morphogenesis of an epithelial tube	ESR1|GPC3|IHH|CELSR1|SPRY2|GREM1|RDH10	-2.68266	-0.856309	23
GO Biological Processes	GO:0072111	cell proliferation involved in kidney development	EGR1|GPC3|SERPINB7	-2.67355	-0.850868	23
GO Biological Processes	GO:0030326	embryonic limb morphogenesis	GPC3|IHH|WNT7A|GREM1|FRAS1|RDH10	-2.42877	-0.697858	23
GO Biological Processes	GO:0035113	embryonic appendage morphogenesis	GPC3|IHH|WNT7A|GREM1|FRAS1|RDH10	-2.42877	-0.697858	23
GO Biological Processes	GO:0001656	metanephros development	EGR1|GPC3|GREM1|FRAS1|RDH10	-2.36724	-0.664754	23
GO Biological Processes	GO:0030324	lung development	DHCR7|GPC3|IGFBP5|MME|CELSR1|SPRY2|RDH10	-2.36685	-0.664754	23
GO Biological Processes	GO:0060441	epithelial tube branching involved in lung morphogenesis	CELSR1|SPRY2|RDH10	-2.32471	-0.635008	23
GO Biological Processes	GO:0030323	respiratory tube development	DHCR7|GPC3|IGFBP5|MME|CELSR1|SPRY2|RDH10	-2.31245	-0.627737	23
GO Biological Processes	GO:0003401	axis elongation	ESR1|SPRY2|RDH10	-2.24227	-0.579571	23
GO Biological Processes	GO:0048729	tissue morphogenesis	ESR1|GPC3|IGFBP5|IHH|INHBA|SMAD3|TGM2|TPM1|WNT7A|CELSR1|SPRY2|GREM1|ANKRD1|RIPK4|FRAS1|RDH10	-2.23055	-0.572864	23
GO Biological Processes	GO:0001822	kidney development	EGR1|GPC3|SMAD3|MME|HNF1A|SERPINB7|GREM1|FRAS1|RDH10	-2.20249	-0.558321	23
GO Biological Processes	GO:0001655	urogenital system development	EGR1|ESR1|GPC3|SMAD3|MME|HNF1A|SERPINB7|GREM1|FRAS1|RDH10	-2.19738	-0.554425	23
GO Biological Processes	GO:0035107	appendage morphogenesis	GPC3|IHH|WNT7A|GREM1|FRAS1|RDH10	-2.09091	-0.478367	23
GO Biological Processes	GO:0035108	limb morphogenesis	GPC3|IHH|WNT7A|GREM1|FRAS1|RDH10	-2.09091	-0.478367	23
GO Biological Processes	GO:0072001	renal system development	EGR1|GPC3|SMAD3|MME|HNF1A|SERPINB7|GREM1|FRAS1|RDH10	-2.06115	-0.456312	23
GO Biological Processes	GO:0060541	respiratory system development	DHCR7|GPC3|IGFBP5|MME|CELSR1|SPRY2|RDH10	-2.05198	-0.449479	23
GO Biological Processes	GO:0060395	SMAD protein signal transduction	FOS|INHBA|INHBB|SMAD3|CCN3|HIPK2	-3.7488	-1.51332	24
GO Biological Processes	GO:0046888	negative regulation of hormone secretion	CHGA|INHBA|INHBB|NMB|CCN3	-2.95975	-1.02056	24
GO Biological Processes	GO:0090100	positive regulation of transmembrane receptor protein serine/threonine kinase signaling pathway	GPC3|INHBA|INHBB|ZNF423|HIPK2	-2.12144	-0.498216	24
GO Biological Processes	GO:0007389	pattern specification process	AP1B1|C3|ETS2|GPC3|FOXA2|IHH|LFNG|SMAD3|WNT7A|CELSR1|APC2|DAAM2|GREM1|HIPK2|DYNC2LI1	-3.63544	-1.43041	25
GO Biological Processes	GO:0009855	determination of bilateral symmetry	AP1B1|IHH|SMAD3|DAAM2|GREM1|DYNC2LI1	-2.44591	-0.704535	25
GO Biological Processes	GO:0009799	specification of symmetry	AP1B1|IHH|SMAD3|DAAM2|GREM1|DYNC2LI1	-2.42877	-0.697858	25
GO Biological Processes	GO:0003002	regionalization	C3|ETS2|GPC3|FOXA2|LFNG|SMAD3|WNT7A|CELSR1|GREM1|HIPK2	-2.1108	-0.494739	25
GO Biological Processes	GO:0048259	regulation of receptor-mediated endocytosis	ARRB1|C3|SERPINE1|SH3GL3|APLN|DNAJC6|GREM1	-3.62518	-1.42866	26
GO Biological Processes	GO:0048260	positive regulation of receptor-mediated endocytosis	ARRB1|C3|SERPINE1|APLN|GREM1	-3.43792	-1.32502	26
GO Biological Processes	GO:0002092	positive regulation of receptor internalization	ARRB1|APLN|GREM1	-2.51068	-0.746263	26
GO Biological Processes	GO:0050673	epithelial cell proliferation	BAD|CDH13|COL8A1|ESR1|GPC3|IGFBP5|IHH|SMAD3|NGFR|CCN3|VEGFB|WNT7A|APLN|CCL26|NOX5	-3.61423	-1.42781	27
GO Biological Processes	GO:0050921	positive regulation of chemotaxis	CDH13|SMAD3|SERPINE1|VEGFB|CCL26|S100A14|CXCL17	-3.02159	-1.05161	27
GO Biological Processes	GO:0032103	positive regulation of response to external stimulus	C3|CDH13|CD180|SMAD3|SERPINE1|TGM2|VEGFB|CCL26|S100A14|CXCL17|ACOD1	-2.87107	-0.968409	27
GO Biological Processes	GO:0050927	positive regulation of positive chemotaxis	CDH13|SMAD3|VEGFB	-2.51068	-0.746263	27
GO Biological Processes	GO:0050926	regulation of positive chemotaxis	CDH13|SMAD3|VEGFB	-2.4612	-0.715259	27
GO Biological Processes	GO:2000147	positive regulation of cell motility	CDH13|DEFB1|IGFBP5|SMAD3|MGAT5|SERPINE1|VEGFB|WNT7A|PTP4A1|SPRY2|CCL26|PHPT1|S100A14|CXCL17	-2.2111	-0.558321	27
GO Biological Processes	GO:0051272	positive regulation of cellular component movement	CDH13|DEFB1|IGFBP5|SMAD3|MGAT5|SERPINE1|VEGFB|WNT7A|PTP4A1|SPRY2|CCL26|PHPT1|S100A14|CXCL17	-2.11966	-0.498216	27
GO Biological Processes	GO:0040017	positive regulation of locomotion	CDH13|DEFB1|IGFBP5|SMAD3|MGAT5|SERPINE1|VEGFB|WNT7A|PTP4A1|SPRY2|CCL26|PHPT1|S100A14|CXCL17	-2.01976	-0.434342	27
GO Biological Processes	GO:0010575	positive regulation of vascular endothelial growth factor production	C3|C5|HPSE|CXCL17	-3.57028	-1.4004	28
GO Biological Processes	GO:0010574	regulation of vascular endothelial growth factor production	C3|C5|HPSE|CXCL17	-3.33283	-1.27345	28
GO Biological Processes	GO:0010573	vascular endothelial growth factor production	C3|C5|HPSE|CXCL17	-3.22676	-1.19482	28
GO Biological Processes	GO:0070997	neuron death	ARRB1|BAD|CHGA|CNTFR|EGR1|FOS|MT3|NGFR|SOD1|SULT1A3|CHL1|HIPK2|VSTM2L	-3.56072	-1.39488	29
GO Biological Processes	GO:1901214	regulation of neuron death	ARRB1|BAD|CHGA|CNTFR|EGR1|FOS|MT3|SOD1|SULT1A3|CHL1|HIPK2|VSTM2L	-3.42918	-1.3222	29
GO Biological Processes	GO:0007610	behavior	CNTFR|EGR1|ETV1|FOS|GRIN2A|FOXA2|MME|SLC16A1|SOD1|TMOD1|APLN|USP2|CELSR1|CHL1|HIPK2|ACE2|LYPD1	-3.10761	-1.10147	29
GO Biological Processes	GO:1901215	negative regulation of neuron death	ARRB1|CHGA|CNTFR|MT3|SOD1|SULT1A3|CHL1|HIPK2|VSTM2L	-3.05308	-1.07393	29
GO Biological Processes	GO:0043524	negative regulation of neuron apoptotic process	ARRB1|CNTFR|MT3|SOD1|CHL1|HIPK2|VSTM2L	-2.65017	-0.831124	29
GO Biological Processes	GO:0007626	locomotory behavior	EGR1|FOXA2|SOD1|TMOD1|USP2|CELSR1|CHL1|HIPK2	-2.61254	-0.818116	29
GO Biological Processes	GO:0051402	neuron apoptotic process	ARRB1|CNTFR|MT3|NGFR|SOD1|CHL1|HIPK2|VSTM2L	-2.07101	-0.460583	29
GO Biological Processes	GO:0006486	protein glycosylation	GALNT3|LFNG|MGAT5|MT3|VEGFB|B3GALT2|B3GALT1|SERP1|A4GALT|UGGT2|MUC16	-3.54718	-1.39324	30
GO Biological Processes	GO:0043413	macromolecule glycosylation	GALNT3|LFNG|MGAT5|MT3|VEGFB|B3GALT2|B3GALT1|SERP1|A4GALT|UGGT2|MUC16	-3.54718	-1.39324	30
GO Biological Processes	GO:0070085	glycosylation	GALNT3|LFNG|MGAT5|MT3|VEGFB|B3GALT2|B3GALT1|SERP1|A4GALT|UGGT2|MUC16	-3.39469	-1.30264	30
GO Biological Processes	GO:0009100	glycoprotein metabolic process	GALNT3|IHH|LFNG|MGAT5|MT3|VEGFB|B3GALT2|B3GALT1|HPSE|SERP1|A4GALT|UGGT2|MUC16	-2.88094	-0.968409	30
GO Biological Processes	GO:0009101	glycoprotein biosynthetic process	GALNT3|LFNG|MGAT5|MT3|VEGFB|B3GALT2|B3GALT1|SERP1|A4GALT|UGGT2|MUC16	-2.55253	-0.773221	30
GO Biological Processes	GO:0006688	glycosphingolipid biosynthetic process	B3GALT2|B3GALT1|A4GALT	-2.51068	-0.746263	30
GO Biological Processes	GO:0030148	sphingolipid biosynthetic process	ALDH3A2|PLPP2|B3GALT2|B3GALT1|A4GALT	-2.13894	-0.51139	30
GO Biological Processes	GO:0008217	regulation of blood pressure	CHGA|EMP2|SMAD3|MME|NOS1|SOD1|TPM1|APLN|ACE2	-3.53905	-1.38964	31
GO Biological Processes	GO:0090066	regulation of anatomical structure size	ALOX15|AQP1|CHGA|DPYSL2|MT3|NOS1|SOD1|HNF1A|TMOD1|WNT7A|APLN|CCL26|CDHR2|ACE2	-2.56381	-0.777852	31
GO Biological Processes	GO:0002026	regulation of the force of heart contraction	CHGA|NOS1|APLN	-2.36837	-0.664754	31
GO Biological Processes	GO:0045745	positive regulation of G protein-coupled receptor signaling pathway	C3|CHGA|NOS1	-2.20328	-0.558321	31
GO Biological Processes	GO:0008277	regulation of G protein-coupled receptor signaling pathway	ARRB1|C3|CHGA|NOS1|PPEF1|APLN	-2.06348	-0.457508	31
GO Biological Processes	GO:0033688	regulation of osteoblast proliferation	LTF|SMAD3|HPSE|GREM1	-3.50736	-1.37628	32
GO Biological Processes	GO:0030282	bone mineralization	AHSG|ALOX15|GPC3|LTF|SMAD3|OMD|GREM1	-3.42804	-1.3222	32
GO Biological Processes	GO:0033687	osteoblast proliferation	LTF|SMAD3|HPSE|GREM1	-3.27886	-1.22881	32
GO Biological Processes	GO:0030500	regulation of bone mineralization	AHSG|LTF|SMAD3|OMD|GREM1	-2.78995	-0.93428	32
GO Biological Processes	GO:0001503	ossification	AHSG|ALOX15|COL13A1|GPC3|IGFBP5|IHH|LTF|SMAD3|OMD|PDLIM7|GREM1|CREB3L1	-2.63754	-0.829576	32
GO Biological Processes	GO:0031214	biomineral tissue development	AHSG|ALOX15|GPC3|LTF|SMAD3|OMD|GREM1	-2.55593	-0.774974	32
GO Biological Processes	GO:0070167	regulation of biomineral tissue development	AHSG|LTF|SMAD3|OMD|GREM1	-2.38794	-0.672978	32
GO Biological Processes	GO:0030278	regulation of ossification	AHSG|IGFBP5|LTF|SMAD3|OMD|PDLIM7|GREM1	-2.06351	-0.457508	32
GO Biological Processes	GO:0000041	transition metal ion transport	CP|MT3|TCN1|LMTK2|SLC39A8|STEAP4|ATP6V1G3	-3.47569	-1.35561	33
GO Biological Processes	GO:0055076	transition metal ion homeostasis	CP|LTF|MT3|SOD1|SLC39A8|STEAP4	-2.23578	-0.576852	33
GO Biological Processes	GO:0006826	iron ion transport	CP|LMTK2|STEAP4|ATP6V1G3	-2.18355	-0.542994	33
GO Biological Processes	GO:0046916	cellular transition metal ion homeostasis	CP|LTF|MT3|SOD1|SLC39A8	-2.0207	-0.434342	33
GO Biological Processes	GO:0097366	response to bronchodilator	AQP1|DPEP1|GRIN2A|MT3|SOD1	-3.43792	-1.32502	34
GO Biological Processes	GO:0051592	response to calcium ion	ALOX15|AQP3|BAD|DPEP1|DUSP1|FOS|FOSB|SYT13	-3.37417	-1.29548	34
GO Biological Processes	GO:0000302	response to reactive oxygen species	AQP1|BAD|DPEP1|DUSP1|FOS|MT3|SOD1|TPM1|SIRPA|SESN3	-3.33674	-1.27345	34
GO Biological Processes	GO:2000117	negative regulation of cysteine-type endopeptidase activity	AQP1|ARRB1|DPEP1|LTF|MT3|NGFR	-3.13211	-1.12037	34
GO Biological Processes	GO:0071732	cellular response to nitric oxide	AQP1|DPEP1|MT3	-3.09016	-1.09502	34
GO Biological Processes	GO:0071241	cellular response to inorganic substance	ALOX15|AQP1|BAD|DPEP1|FOS|FOSB|MT3|SOD1|SYT13	-2.98094	-1.03935	34
GO Biological Processes	GO:0071731	response to nitric oxide	AQP1|DPEP1|MT3	-2.8634	-0.968409	34
GO Biological Processes	GO:1902170	cellular response to reactive nitrogen species	AQP1|DPEP1|MT3	-2.8634	-0.968409	34
GO Biological Processes	GO:0010038	response to metal ion	ALOX15|AQP1|AQP3|BAD|DPEP1|DUSP1|FOS|FOSB|MT3|PGAM2|SOD1|SYT13	-2.83852	-0.958843	34
GO Biological Processes	GO:2000116	regulation of cysteine-type endopeptidase activity	AQP1|ARRB1|BAD|DPEP1|GRIN2A|LTF|SMAD3|MT3|NGFR	-2.75153	-0.902514	34
GO Biological Processes	GO:0071248	cellular response to metal ion	ALOX15|AQP1|DPEP1|FOS|FOSB|MT3|SOD1|SYT13	-2.71009	-0.876316	34
GO Biological Processes	GO:0006979	response to oxidative stress	AQP1|BAD|DPEP1|DUSP1|FOS|GPX2|MT3|SOD1|TPM1|ANGPTL7|NOX5|SIRPA|SESN3	-2.54673	-0.769077	34
GO Biological Processes	GO:0071277	cellular response to calcium ion	ALOX15|DPEP1|FOS|FOSB|SYT13	-2.54125	-0.765239	34
GO Biological Processes	GO:0043154	negative regulation of cysteine-type endopeptidase activity involved in apoptotic process	AQP1|ARRB1|DPEP1|MT3|NGFR	-2.49588	-0.739096	34
GO Biological Processes	GO:0034614	cellular response to reactive oxygen species	AQP1|DPEP1|FOS|MT3|SOD1|TPM1|SIRPA	-2.40877	-0.686634	34
GO Biological Processes	GO:0071276	cellular response to cadmium ion	FOS|MT3|SOD1	-2.0271	-0.4385	34
GO Biological Processes	GO:0034599	cellular response to oxidative stress	AQP1|DPEP1|FOS|GPX2|MT3|SOD1|TPM1|NOX5|SIRPA	-2.00755	-0.424239	34
GO Biological Processes	GO:0061564	axon development	DPYSL2|EFNA1|ETV1|MT3|NGFR|NPTX1|PLP1|PTPRF|WNT7A|PDLIM7|CHL1|RGMA|IGSF9|SLITRK2|VSTM2L|CHODL	-3.41384	-1.31149	35
GO Biological Processes	GO:0007409	axonogenesis	DPYSL2|EFNA1|ETV1|MT3|NGFR|NPTX1|WNT7A|PDLIM7|CHL1|IGSF9|SLITRK2|VSTM2L|CHODL	-2.44219	-0.703822	35
GO Biological Processes	GO:0048667	cell morphogenesis involved in neuron differentiation	DPYSL2|EFNA1|ETV1|MT3|NGFR|NPTX1|SOD1|WNT7A|PDLIM7|CHL1|IGSF9|SLITRK2|VSTM2L|CHODL	-2.05047	-0.449479	35
GO Biological Processes	GO:0048812	neuron projection morphogenesis	DPYSL2|EFNA1|ETV1|GPM6A|MT3|NGFR|NPTX1|WNT7A|PDLIM7|CHL1|BCL11A|IGSF9|SLITRK2|VSTM2L|CHODL	-2.02452	-0.436984	35
GO Biological Processes	GO:0006470	protein dephosphorylation	CDC25B|DUSP1|MGAT5|PPEF1|PPP1R3D|PTPRF|PTP4A1|PLPP2|DNAJC6|LMTK2|PHPT1|RPRD1B	-3.37982	-1.29548	36
GO Biological Processes	GO:0016311	dephosphorylation	CDC25B|DUSP1|SMAD3|MGAT5|PPEF1|PPP1R3D|PTPRF|PTP4A1|PLPP2|DNAJC6|LMTK2|PHPT1|PIP4P2|RPRD1B|PLPP4	-3.26457	-1.22064	36
GO Biological Processes	GO:0035335	peptidyl-tyrosine dephosphorylation	CDC25B|DUSP1|PTPRF|PTP4A1|DNAJC6	-2.13894	-0.51139	36
GO Biological Processes	GO:0006691	leukotriene metabolic process	ALOX15|DPEP1|ABCC1|PTGR1	-3.33283	-1.27345	37
GO Biological Processes	GO:0045055	regulated exocytosis	A2M|AHSG|C3|CHGA|CD55|LTF|MME|SERPINE1|SERPINA1|SOD1|TCN1|TIMP2|VEGFB|WNT7A|SNPH|SIRPB1|HPSE|ENDOD1|SYT13|GHDC|SIRPA	-3.29543	-1.23919	38
GO Biological Processes	GO:0002576	platelet degranulation	A2M|AHSG|SERPINE1|SERPINA1|SOD1|VEGFB|ENDOD1	-3.08075	-1.09368	38
GO Biological Processes	GO:0050667	homocysteine metabolic process	BHMT|CTH|DPEP1	-3.26966	-1.22269	39
GO Biological Processes	GO:1901607	alpha-amino acid biosynthetic process	BCAT2|BHMT|CAD|CTH|BHMT2	-2.87267	-0.968409	39
GO Biological Processes	GO:1901605	alpha-amino acid metabolic process	ALDH7A1|BCAT2|BHMT|CAD|CTH|DPEP1|NOS1|BHMT2|SDSL	-2.79033	-0.93428	39
GO Biological Processes	GO:0000097	sulfur amino acid biosynthetic process	BHMT|CTH|BHMT2	-2.73344	-0.89679	39
GO Biological Processes	GO:0000096	sulfur amino acid metabolic process	BHMT|CTH|DPEP1|BHMT2	-2.6435	-0.830798	39
GO Biological Processes	GO:0008652	cellular amino acid biosynthetic process	BCAT2|BHMT|CAD|CTH|BHMT2	-2.45179	-0.707372	39
GO Biological Processes	GO:0071496	cellular response to external stimulus	AQP1|AQP3|BAD|FOS|FOXA2|INHBB|PCK1|SOD1|ANKRD1|BCL11A|RRAGD|SESN3	-3.16797	-1.15055	40
GO Biological Processes	GO:0001666	response to hypoxia	AQP1|AQP3|BAD|EGR1|SMAD3|MT3|NOS1|PCK1|VEGFB|ANKRD1|HIPK2|APOLD1	-2.89908	-0.980849	40
GO Biological Processes	GO:0036293	response to decreased oxygen levels	AQP1|AQP3|BAD|EGR1|SMAD3|MT3|NOS1|PCK1|VEGFB|ANKRD1|HIPK2|APOLD1	-2.78915	-0.93428	40
GO Biological Processes	GO:0070482	response to oxygen levels	AQP1|AQP3|BAD|EGR1|SMAD3|MT3|NOS1|PCK1|VEGFB|ANKRD1|HIPK2|APOLD1	-2.5652	-0.777852	40
GO Biological Processes	GO:0071456	cellular response to hypoxia	AQP1|AQP3|BAD|EGR1|MT3|PCK1|ANKRD1|HIPK2	-2.46827	-0.716165	40
GO Biological Processes	GO:0036294	cellular response to decreased oxygen levels	AQP1|AQP3|BAD|EGR1|MT3|PCK1|ANKRD1|HIPK2	-2.34581	-0.646487	40
GO Biological Processes	GO:0031668	cellular response to extracellular stimulus	AQP3|FOS|FOXA2|INHBB|PCK1|SOD1|BCL11A|RRAGD|SESN3	-2.34469	-0.646487	40
GO Biological Processes	GO:0031669	cellular response to nutrient levels	AQP3|FOXA2|INHBB|PCK1|SOD1|BCL11A|RRAGD|SESN3	-2.15446	-0.522229	40
GO Biological Processes	GO:0071453	cellular response to oxygen levels	AQP1|AQP3|BAD|EGR1|MT3|PCK1|ANKRD1|HIPK2	-2.15446	-0.522229	40
GO Biological Processes	GO:0001101	response to acid chemical	AQP1|AQP3|BAD|DUSP1|EGR1|PCK1|PTGER2|BCL11A|RRAGD|SESN3	-2.14497	-0.515082	40
GO Biological Processes	GO:0044406	adhesion of symbiont to host	INHBB|LTF|ACE2	-3.09016	-1.09502	41
GO Biological Processes	GO:0042445	hormone metabolic process	DHCR7|EGR1|ESR1|MME|FURIN|SULT1A1|ACE2|SLC44A4|RDH10	-2.80342	-0.93861	41
GO Biological Processes	GO:0050886	endocrine process	INHBA|INHBB|MME|APLN|ACE2	-2.49588	-0.739096	41
GO Biological Processes	GO:0016486	peptide hormone processing	MME|FURIN|ACE2	-2.12928	-0.502892	41
GO Biological Processes	GO:0055065	metal ion homeostasis	CP|CD55|ESR1|GRIN2A|LTF|SMAD3|CXCL9|MT3|NMB|NOS1|PTGER2|SOD1|TGM2|S100A14|STIM2|SLC39A8|STEAP4|SLC24A4	-3.06601	-1.0816	42
GO Biological Processes	GO:0055080	cation homeostasis	CP|CD55|ESR1|GRIN2A|LTF|SMAD3|CXCL9|MT3|NMB|NOS1|PTGER2|SOD1|TGM2|S100A14|STIM2|SLC39A8|STEAP4|SLC24A4|ATP6V1G3	-2.90992	-0.986121	42
GO Biological Processes	GO:0006875	cellular metal ion homeostasis	CP|CD55|ESR1|GRIN2A|LTF|SMAD3|CXCL9|MT3|NMB|NOS1|PTGER2|SOD1|TGM2|STIM2|SLC39A8|SLC24A4	-2.83777	-0.958843	42
GO Biological Processes	GO:0098771	inorganic ion homeostasis	CP|CD55|ESR1|GRIN2A|LTF|SMAD3|CXCL9|MT3|NMB|NOS1|PTGER2|SOD1|TGM2|S100A14|STIM2|SLC39A8|STEAP4|SLC24A4|ATP6V1G3	-2.83588	-0.958843	42
GO Biological Processes	GO:0030003	cellular cation homeostasis	CP|CD55|ESR1|GRIN2A|LTF|SMAD3|CXCL9|MT3|NMB|NOS1|PTGER2|SOD1|TGM2|STIM2|SLC39A8|SLC24A4|ATP6V1G3	-2.69776	-0.865854	42
GO Biological Processes	GO:0006873	cellular ion homeostasis	CP|CD55|ESR1|GRIN2A|LTF|SMAD3|CXCL9|MT3|NMB|NOS1|PTGER2|SOD1|TGM2|STIM2|SLC39A8|SLC24A4|ATP6V1G3	-2.6158	-0.819659	42
GO Biological Processes	GO:0072507	divalent inorganic cation homeostasis	CD55|ESR1|GRIN2A|SMAD3|CXCL9|MT3|NMB|NOS1|PTGER2|TGM2|S100A14|STIM2|SLC39A8|SLC24A4	-2.5025	-0.74257	42
GO Biological Processes	GO:0072503	cellular divalent inorganic cation homeostasis	CD55|ESR1|GRIN2A|SMAD3|CXCL9|MT3|NMB|NOS1|PTGER2|TGM2|STIM2|SLC39A8|SLC24A4	-2.24639	-0.579571	42
GO Biological Processes	GO:0030855	epithelial cell differentiation	AQP3|BAD|ELF5|ESR1|IHH|SMAD3|FURIN|SERPINE1|PCK1|PPL|SOD1|SULT2B1|TMOD1|WNT7A|PKP3|GREM1|CDHR2|SLC44A4|APOLD1|RFX6	-3.02647	-1.05161	43
GO Biological Processes	GO:0008544	epidermis development	ALDH3A2|AQP3|IGFBP5|INHBA|FURIN|PPL|SOD1|SULT2B1|CELSR1|HPSE|PKP3|SLC44A4	-2.04398	-0.445695	43
GO Biological Processes	GO:0061061	muscle structure development	CNTFR|CTH|EGR1|ETV1|FOS|IGFBP5|SMAD3|CXCL9|NOS1|CCN3|TMOD1|TPM1|USP2|GREM1|ANKRD1|SERP1|CHODL|FOXK1	-3.02128	-1.05161	44
GO Biological Processes	GO:0007517	muscle organ development	CNTFR|EGR1|ETV1|FOS|SMAD3|TPM1|USP2|GREM1|ANKRD1|SERP1|CHODL|FOXK1	-2.42695	-0.697669	44
GO Biological Processes	GO:0035988	chondrocyte proliferation	IHH|LTF|CCN3	-3.00964	-1.04579	45
GO Biological Processes	GO:0002683	negative regulation of immune system process	A2M|ALOX15|C5|CD55|DUSP1|IHH|INHBA|LTF|CCN3|GREM1|PHPT1|PAG1|ACOD1	-2.48185	-0.727298	45
GO Biological Processes	GO:0015850	organic hydroxy compound transport	AQP1|AQP3|CHGA|NOS1|SLC16A1|ABCB11|GRAMD1B|SYT13|OSBPL6|SLC10A6	-2.99507	-1.04179	46
GO Biological Processes	GO:0090026	positive regulation of monocyte chemotaxis	SERPINE1|S100A14|CXCL17	-2.93424	-0.999801	47
GO Biological Processes	GO:0071677	positive regulation of mononuclear cell migration	SERPINE1|S100A14|CXCL17	-2.61663	-0.819659	47
GO Biological Processes	GO:0014912	negative regulation of smooth muscle cell migration	IGFBP5|SERPINE1|TPM1	-2.0271	-0.4385	47
GO Biological Processes	GO:0045926	negative regulation of growth	GPC3|IGFBP5|INHBA|SMAD3|MT3|CCN3|GREM1|BCL11A|CDHR2|RERG	-2.91971	-0.992171	48
GO Biological Processes	GO:0030308	negative regulation of cell growth	INHBA|SMAD3|MT3|CCN3|GREM1|BCL11A|CDHR2|RERG	-2.78272	-0.929815	48
GO Biological Processes	GO:0071636	positive regulation of transforming growth factor beta production	SMAD3|FURIN|SERPINB7	-2.8634	-0.968409	49
GO Biological Processes	GO:0070306	lens fiber cell differentiation	SMAD3|TMOD1|WNT7A	-2.24227	-0.579571	49
GO Biological Processes	GO:0071634	regulation of transforming growth factor beta production	SMAD3|FURIN|SERPINB7	-2.09412	-0.479186	49
GO Biological Processes	GO:0071604	transforming growth factor beta production	SMAD3|FURIN|SERPINB7	-2.0271	-0.4385	49
GO Biological Processes	GO:0030029	actin filament-based process	ALOX15|AQP1|ARRB1|EMP2|KCNE1|KCNQ1|SMAD3|TMOD1|TPM1|PDLIM7|CELSR1|CCL26|ABLIM3|DAAM2|ANKRD1|PHPT1|PARVB|SCN3B|KCNE1B	-2.85589	-0.968409	50
GO Biological Processes	GO:0007369	gastrulation	COL8A1|ELF5|ETS2|GPC3|FOXA2|INHBA|SMAD3|APLN	-2.82755	-0.956672	51
GO Biological Processes	GO:0044342	type B pancreatic cell proliferation	BAD|IGFBP5|CCN3	-2.7966	-0.935799	52
GO Biological Processes	GO:0019318	hexose metabolic process	BAD|GALK2|FOXA2|IGFBP5|PCK1|PGAM2|PPP1R3D|SERP1	-2.03074	-0.4385	52
GO Biological Processes	GO:0051090	regulation of DNA-binding transcription factor activity	ARRB1|CTH|ESR1|FOS|FOXA2|LTF|SMAD3|NDP|TAX1BP1|GREM1|HIPK2|RIPK4|ACOD1	-2.69073	-0.860684	53
GO Biological Processes	GO:0040037	negative regulation of fibroblast growth factor receptor signaling pathway	APLN|SPRY2|CREB3L1	-2.67355	-0.850868	54
GO Biological Processes	GO:0032967	positive regulation of collagen biosynthetic process	IHH|SERPINB7|CREB3L1	-2.51068	-0.746263	54
GO Biological Processes	GO:0010714	positive regulation of collagen metabolic process	IHH|SERPINB7|CREB3L1	-2.4612	-0.715259	54
GO Biological Processes	GO:0040036	regulation of fibroblast growth factor receptor signaling pathway	APLN|SPRY2|CREB3L1	-2.0271	-0.4385	54
GO Biological Processes	GO:0072337	modified amino acid transport	ABCC1|SLC1A4|SLC16A12	-2.51068	-0.746263	55
GO Biological Processes	GO:0015893	drug transport	AQP1|INHBA|ABCC1|TCN1|SYT13|SLC44A4|SLC36A1|SLC16A12	-2.40606	-0.68536	55
GO Biological Processes	GO:0015711	organic anion transport	AQP1|ABCC1|NMB|OCA2|SLC1A4|SLC16A1|ABCB11|ACE2|SLC44A4|SLC43A2|SLC36A1|SLC10A6|SLC16A12	-2.37247	-0.664754	55
GO Biological Processes	GO:0015849	organic acid transport	NMB|OCA2|SLC1A4|SLC16A1|ABCB11|ACE2|SLC43A2|SLC36A1|SLC10A6|SLC16A12	-2.22413	-0.568934	55
GO Biological Processes	GO:0046942	carboxylic acid transport	NMB|OCA2|SLC1A4|SLC16A1|ABCB11|ACE2|SLC43A2|SLC36A1|SLC10A6|SLC16A12	-2.22413	-0.568934	55
GO Biological Processes	GO:0006865	amino acid transport	OCA2|SLC1A4|ACE2|SLC43A2|SLC36A1|SLC16A12	-2.16169	-0.524717	55
GO Biological Processes	GO:0042476	odontogenesis	AQP1|AQP3|INHBA|SERPINE1|SSUH2|SLC24A4	-2.395	-0.678616	56
GO Biological Processes	GO:0042177	negative regulation of protein catabolic process	EFNA1|GRIN2A|SMAD3|FURIN|TIMP2|HIPK2	-2.32945	-0.638045	57
GO Biological Processes	GO:0010952	positive regulation of peptidase activity	ARRB1|BAD|EFNA1|GRIN2A|SMAD3|NGFR|PCOLCE	-2.12239	-0.498216	57
GO Biological Processes	GO:0010469	regulation of signaling receptor activity	GRIN2A|INHBA|INHBB|CXCL9|NDP|NMB|CCN3|NPTX1|SERPINE1|VEGFB|WNT7A|APLN|CCL26|GREM1|LYPD1	-2.28895	-0.608198	58
GO Biological Processes	GO:1901655	cellular response to ketone	AQP1|NR3C1|PCK1|PTGER2|ACOD1	-2.28716	-0.607726	59
GO Biological Processes	GO:0097327	response to antineoplastic agent	AQP1|EGR1|NR3C1|PCK1|PTGR1	-2.26779	-0.596162	59
GO Biological Processes	GO:0071549	cellular response to dexamethasone stimulus	AQP1|NR3C1|PCK1	-2.20328	-0.558321	59
GO Biological Processes	GO:0007009	plasma membrane organization	EMP2|SOD1|CAVIN2|SERP1|A4GALT	-2.26779	-0.596162	60
GO Biological Processes	GO:0033674	positive regulation of kinase activity	ARRB1|BAD|C5|CDC25B|CKS2|EFNA1|EGR1|EMP2|LTF|MT3|SOD1|SPRY2|GREM1|CXCL17	-2.06912	-0.459803	61
GO Biological Processes	GO:0046839	phospholipid dephosphorylation	PLPP2|PIP4P2|PLPP4	-2.0271	-0.4385	62
