# Supplementary material for: Integrated Analysis of miRNA-mRNA Network Reveals Different Regulatory Patterns in the Endometrium of Meishan and Duroc Sows during Mid-Late Gestation
Source: Animals (Basel). 2020 Mar 3;10(3):420. doi: 10.3390/ani10030420 (PMC7143271; doi:10.3390/ani10030420)
Supplement: Supplementary file 1 [file animals-10-00420-s001.zip › Supplementary Materials/Table S11 List of DEGs enriched in KEGG pathways in Meishan and Duroc sows' endometrium at GD49 and GD72.xlsx]

## Sheet: DU49 vs. DU72
Table S11A. List of DEGs enriched in KEGG pathways in Endometrium Tissues Between GD49 and GD72 in Duroc sows.
#Term	Database	ID	Input number	Background number	P-Value	Corrected P-Value	Input	Hyperlink
Metabolic pathways	KEGG PATHWAY	ssc01100	38	982	1.95868e-06	0.00037215	ENSSSCG00000000133|ENSSSCG00000005701|ENSSSCG00000013004|ENSSSCG00000017755|ENSSSCG00000029034|ENSSSCG00000027121|ENSSSCG00000012758|ENSSSCG00000008857|ENSSSCG00000029443|ENSSSCG00000017861|ENSSSCG00000023320|ENSSSCG00000017170|ENSSSCG00000015545|ENSSSCG00000007072|ENSSSCG00000027854|ENSSSCG00000004672|ENSSSCG00000026349|ENSSSCG00000001927|ENSSSCG00000025273|ENSSSCG00000008309|ENSSSCG00000012166|…	http://www.genome.jp/kegg-bin/show_pathway?ssc01100/ssc:100126844%09red/ssc:100622411%09red/ssc:100626052%09red/ssc:100153052%09red/ssc:100144468%09red/ssc:100521514%09red/ssc:396971%09red/ssc:396958%09red/ssc:100156500%09red/ssc:654407%09red/ssc:403334%09red/ssc:100154776%09red/ssc:100627477%09red/ssc:100515695%09red/ssc:414408%09red/ssc:100519280%09red/ssc:100627163%09red/ssc:100620470%09red/ss…
Lysosome	KEGG PATHWAY	ssc04142	10	103	1.76427e-05	0.00167606	ENSSSCG00000010948|ENSSSCG00000001807|ENSSSCG00000014073|ENSSSCG00000009784|ENSSSCG00000007431|ENSSSCG00000001927|ENSSSCG00000008714|ENSSSCG00000023666|ENSSSCG00000007522|ENSSSCG00000000862	http://www.genome.jp/kegg-bin/show_pathway?ssc04142/ssc:100515919%09red/ssc:100037961%09red/ssc:100156798%09red/ssc:100521979%09red/ssc:100142664%09red/ssc:100155346%09red/ssc:100154412%09red/ssc:100523554%09red/ssc:396958%09red/ssc:100141405%09red
Arginine and proline metabolism	KEGG PATHWAY	ssc00330	6	41	0.000116309	0.00736624	ENSSSCG00000004672|ENSSSCG00000012166|ENSSSCG00000017755|ENSSSCG00000027121|ENSSSCG00000010537|ENSSSCG00000010734	http://www.genome.jp/kegg-bin/show_pathway?ssc00330/ssc:100126844%09red/ssc:100153052%09red/ssc:414408%09red/ssc:396859%09red/ssc:100156865%09red/ssc:396967%09red
Arginine biosynthesis	KEGG PATHWAY	ssc00220	4	19	0.000501998	0.0190759	ENSSSCG00000010537|ENSSSCG00000017755|ENSSSCG00000005701|ENSSSCG00000015545	http://www.genome.jp/kegg-bin/show_pathway?ssc00220/ssc:414411%09red/ssc:396944%09red/ssc:396967%09red/ssc:396859%09red
Steroid biosynthesis	KEGG PATHWAY	ssc00100	4	19	0.000501998	0.0190759	ENSSSCG00000012758|ENSSSCG00000008857|ENSSSCG00000015311|ENSSSCG00000013004	http://www.genome.jp/kegg-bin/show_pathway?ssc00100/ssc:403334%09red/ssc:396590%09red/ssc:100157894%09red/ssc:100514510%09red
Staphylococcus aureus infection	KEGG PATHWAY	ssc05150	5	38	0.000680381	0.0205578	ENSSSCG00000007797|ENSSSCG00000024314|ENSSSCG00000011806|ENSSSCG00000001456|ENSSSCG00000001455	http://www.genome.jp/kegg-bin/show_pathway?ssc05150/ssc:100152125%09red/ssc:733681%09red/ssc:100153387%09red/ssc:100153386%09red/ssc:403164%09red
Viral myocarditis	KEGG PATHWAY	ssc05416	5	39	0.000757392	0.0205578	ENSSSCG00000007797|ENSSSCG00000024674|ENSSSCG00000001231|ENSSSCG00000001456|ENSSSCG00000001455	http://www.genome.jp/kegg-bin/show_pathway?ssc05416/ssc:100627019%09red/ssc:100037293%09red/ssc:733681%09red/ssc:100153387%09red/ssc:100153386%09red
Antigen processing and presentation	KEGG PATHWAY	ssc04612	5	51	0.00226923	0.0538942	ENSSSCG00000023666|ENSSSCG00000001231|ENSSSCG00000001456|ENSSSCG00000010948|ENSSSCG00000001455	http://www.genome.jp/kegg-bin/show_pathway?ssc04612/ssc:100515919%09red/ssc:100037293%09red/ssc:100153387%09red/ssc:100153386%09red/ssc:100037961%09red
Cell adhesion molecules (CAMs)	KEGG PATHWAY	ssc04514	7	106	0.00269575	0.0569103	ENSSSCG00000006966|ENSSSCG00000001231|ENSSSCG00000001456|ENSSSCG00000023743|ENSSSCG00000001455|ENSSSCG00000007797|ENSSSCG00000030420	http://www.genome.jp/kegg-bin/show_pathway?ssc04514/ssc:733681%09red/ssc:100153387%09red/ssc:100153386%09red/ssc:100037293%09red/ssc:100156235%09red/ssc:100622584%09red/ssc:100302020%09red
Alanine, aspartate and glutamate metabolism	KEGG PATHWAY	ssc00250	4	33	0.00312478	0.0593709	ENSSSCG00000010537|ENSSSCG00000005701|ENSSSCG00000015545|ENSSSCG00000017861	http://www.genome.jp/kegg-bin/show_pathway?ssc00250/ssc:414411%09red/ssc:396944%09red/ssc:100142661%09red/ssc:396967%09red
Glycosaminoglycan degradation	KEGG PATHWAY	ssc00531	3	17	0.00411976	0.0711595	ENSSSCG00000001927|ENSSSCG00000016601|ENSSSCG00000014073	http://www.genome.jp/kegg-bin/show_pathway?ssc00531/ssc:396958%09red/ssc:397074%09red/ssc:100142664%09red
Biosynthesis of amino acids	KEGG PATHWAY	ssc01230	5	62	0.0049563	0.0784748	ENSSSCG00000010537|ENSSSCG00000015545|ENSSSCG00000010517|ENSSSCG00000005701|ENSSSCG00000029443	http://www.genome.jp/kegg-bin/show_pathway?ssc01230/ssc:414411%09red/ssc:396944%09red/ssc:100622411%09red/ssc:100154776%09red/ssc:396967%09red
Phagosome	KEGG PATHWAY	ssc04145	7	125	0.00632702	0.0924719	ENSSSCG00000001231|ENSSSCG00000010948|ENSSSCG00000012229|ENSSSCG00000013579|ENSSSCG00000001456|ENSSSCG00000015885|ENSSSCG00000001455	http://www.genome.jp/kegg-bin/show_pathway?ssc04145/ssc:100515919%09red/ssc:397108%09red/ssc:100153387%09red/ssc:100153386%09red/ssc:100037293%09red/ssc:100170134%09red/ssc:100622105%09red
Steroid hormone biosynthesis	KEGG PATHWAY	ssc00140	4	43	0.00742284	0.100739	ENSSSCG00000023320|ENSSSCG00000002777|ENSSSCG00000027854|ENSSSCG00000025273	http://www.genome.jp/kegg-bin/show_pathway?ssc00140/ssc:403329%09red/ssc:396948%09red/ssc:100144468%09red/ssc:100620470%09red
beta-Alanine metabolism	KEGG PATHWAY	ssc00410	3	24	0.00971079	0.123003	ENSSSCG00000006040|ENSSSCG00000026349|ENSSSCG00000012166	http://www.genome.jp/kegg-bin/show_pathway?ssc00410/ssc:100153052%09red/ssc:100156500%09red/ssc:100522421%09red
Amino sugar and nucleotide sugar metabolism	KEGG PATHWAY	ssc00520	4	48	0.0105694	0.125512	ENSSSCG00000022292|ENSSSCG00000001927|ENSSSCG00000014073|ENSSSCG00000017203	http://www.genome.jp/kegg-bin/show_pathway?ssc00520/ssc:396958%09red/ssc:397141%09red/ssc:100142664%09red/ssc:100521514%09red
Graft-versus-host disease	KEGG PATHWAY	ssc05332	3	27	0.0129997	0.142905	ENSSSCG00000001231|ENSSSCG00000001456|ENSSSCG00000001455	http://www.genome.jp/kegg-bin/show_pathway?ssc05332/ssc:100037293%09red/ssc:100153387%09red/ssc:100153386%09red
Glycosphingolipid biosynthesis - ganglio series	KEGG PATHWAY	ssc00604	2	9	0.0135384	0.142905	ENSSSCG00000001927|ENSSSCG00000014073	http://www.genome.jp/kegg-bin/show_pathway?ssc00604/ssc:396958%09red/ssc:100142664%09red
Allograft rejection	KEGG PATHWAY	ssc05330	3	29	0.0155035	0.155035	ENSSSCG00000001231|ENSSSCG00000001456|ENSSSCG00000001455	http://www.genome.jp/kegg-bin/show_pathway?ssc05330/ssc:100037293%09red/ssc:100153387%09red/ssc:100153386%09red
HTLV-I infection	KEGG PATHWAY	ssc05166	8	197	0.020732	0.187267	ENSSSCG00000001231|ENSSSCG00000001986|ENSSSCG00000025182|ENSSSCG00000003521|ENSSSCG00000027506|ENSSSCG00000001456|ENSSSCG00000001455|ENSSSCG00000007797	http://www.genome.jp/kegg-bin/show_pathway?ssc05166/ssc:733681%09red/ssc:100626052%09red/ssc:100153386%09red/ssc:100154469%09red/ssc:100037293%09red/ssc:100327037%09red/ssc:100153387%09red/ssc:100626141%09red
Type I diabetes mellitus	KEGG PATHWAY	ssc04940	3	33	0.0212709	0.187267	ENSSSCG00000001231|ENSSSCG00000001456|ENSSSCG00000001455	http://www.genome.jp/kegg-bin/show_pathway?ssc04940/ssc:100037293%09red/ssc:100153387%09red/ssc:100153386%09red
Nitrogen metabolism	KEGG PATHWAY	ssc00910	2	12	0.0216835	0.187267	ENSSSCG00000023186|ENSSSCG00000015545	http://www.genome.jp/kegg-bin/show_pathway?ssc00910/ssc:396944%09red/ssc:100511956%09red
Autoimmune thyroid disease	KEGG PATHWAY	ssc05320	3	36	0.0262656	0.21267	ENSSSCG00000001231|ENSSSCG00000001456|ENSSSCG00000001455	http://www.genome.jp/kegg-bin/show_pathway?ssc05320/ssc:100037293%09red/ssc:100153387%09red/ssc:100153386%09red
Glycosphingolipid biosynthesis - globo series	KEGG PATHWAY	ssc00603	2	14	0.0279829	0.21267	ENSSSCG00000001927|ENSSSCG00000014073	http://www.genome.jp/kegg-bin/show_pathway?ssc00603/ssc:396958%09red/ssc:100142664%09red
Other glycan degradation	KEGG PATHWAY	ssc00511	2	14	0.0279829	0.21267	ENSSSCG00000001927|ENSSSCG00000014073	http://www.genome.jp/kegg-bin/show_pathway?ssc00511/ssc:396958%09red/ssc:100142664%09red
Glutathione metabolism	KEGG PATHWAY	ssc00480	3	38	0.0299138	0.2186	ENSSSCG00000023467|ENSSSCG00000012166|ENSSSCG00000027121	http://www.genome.jp/kegg-bin/show_pathway?ssc00480/ssc:100510917%09red/ssc:100153052%09red/ssc:414408%09red
Cysteine and methionine metabolism	KEGG PATHWAY	ssc00270	3	40	0.0338148	0.237956	ENSSSCG00000010537|ENSSSCG00000000133|ENSSSCG00000012166	http://www.genome.jp/kegg-bin/show_pathway?ssc00270/ssc:100153052%09red/ssc:396967%09red/ssc:100153230%09red
Purine metabolism	KEGG PATHWAY	ssc00230	6	141	0.0352622	0.239279	ENSSSCG00000026724|ENSSSCG00000008866|ENSSSCG00000005852|ENSSSCG00000027506|ENSSSCG00000022492|ENSSSCG00000009310	http://www.genome.jp/kegg-bin/show_pathway?ssc00230/ssc:100626052%09red/ssc:397193%09red/ssc:100627477%09red/ssc:100620914%09red/ssc:100516719%09red/ssc:553100%09red
Phenylalanine metabolism	KEGG PATHWAY	ssc00360	2	17	0.0386092	0.252957	ENSSSCG00000010537|ENSSSCG00000026349	http://www.genome.jp/kegg-bin/show_pathway?ssc00360/ssc:396967%09red/ssc:100522421%09red
Rheumatoid arthritis	KEGG PATHWAY	ssc05323	4	75	0.0416881	0.264024	ENSSSCG00000007797|ENSSSCG00000001456|ENSSSCG00000010948|ENSSSCG00000001455	http://www.genome.jp/kegg-bin/show_pathway?ssc05323/ssc:100515919%09red/ssc:733681%09red/ssc:100153387%09red/ssc:100153386%09red
Renin secretion	KEGG PATHWAY	ssc04924	3	45	0.0446573	0.272832	ENSSSCG00000023666|ENSSSCG00000010647|ENSSSCG00000008866	http://www.genome.jp/kegg-bin/show_pathway?ssc04924/ssc:397355%09red/ssc:100037961%09red/ssc:553100%09red
Pyrimidine metabolism	KEGG PATHWAY	ssc00240	4	78	0.0467389	0.272832	ENSSSCG00000005852|ENSSSCG00000009310|ENSSSCG00000027506|ENSSSCG00000006040	http://www.genome.jp/kegg-bin/show_pathway?ssc00240/ssc:100627477%09red/ssc:100516719%09red/ssc:100626052%09red/ssc:100156500%09red
Parkinson's disease	KEGG PATHWAY	ssc05012	5	114	0.0473865	0.272832	ENSSSCG00000000784|ENSSSCG00000029034|ENSSSCG00000024313|ENSSSCG00000010330|ENSSSCG00000016599	http://www.genome.jp/kegg-bin/show_pathway?ssc05012/ssc:100152612%09red/ssc:100624067%09red/ssc:100523220%09red/ssc:100579141%09red/ssc:780403%09red
Linoleic acid metabolism	KEGG PATHWAY	ssc00591	2	20	0.0505068	0.273646	ENSSSCG00000023320|ENSSSCG00000017923	http://www.genome.jp/kegg-bin/show_pathway?ssc00591/ssc:396971%09red/ssc:100144468%09red
Toxoplasmosis	KEGG PATHWAY	ssc05145	4	82	0.053979	0.273646	ENSSSCG00000017755|ENSSSCG00000001456|ENSSSCG00000010330|ENSSSCG00000001455	http://www.genome.jp/kegg-bin/show_pathway?ssc05145/ssc:100152612%09red/ssc:100153387%09red/ssc:100153386%09red/ssc:396859%09red
Histidine metabolism	KEGG PATHWAY	ssc00340	2	21	0.0547292	0.273646	ENSSSCG00000026349|ENSSSCG00000017861	http://www.genome.jp/kegg-bin/show_pathway?ssc00340/ssc:100142661%09red/ssc:100522421%09red
Asthma	KEGG PATHWAY	ssc05310	2	21	0.0547292	0.273646	ENSSSCG00000001456|ENSSSCG00000001455	http://www.genome.jp/kegg-bin/show_pathway?ssc05310/ssc:100153387%09red/ssc:100153386%09red
Thyroid cancer	KEGG PATHWAY	ssc05216	2	21	0.0547292	0.273646	ENSSSCG00000011579|ENSSSCG00000008241	http://www.genome.jp/kegg-bin/show_pathway?ssc05216/ssc:100523899%09red/ssc:397671%09red
Chemical carcinogenesis	KEGG PATHWAY	ssc05204	3	50	0.0570103	0.277742	ENSSSCG00000023320|ENSSSCG00000023467|ENSSSCG00000026349	http://www.genome.jp/kegg-bin/show_pathway?ssc05204/ssc:100510917%09red/ssc:100144468%09red/ssc:100522421%09red
Leishmaniasis	KEGG PATHWAY	ssc05140	3	51	0.0596558	0.283365	ENSSSCG00000017755|ENSSSCG00000001456|ENSSSCG00000001455	http://www.genome.jp/kegg-bin/show_pathway?ssc05140/ssc:100153387%09red/ssc:100153386%09red/ssc:396859%09red
Salivary secretion	KEGG PATHWAY	ssc04970	3	52	0.0623581	0.287386	ENSSSCG00000010647|ENSSSCG00000008866|ENSSSCG00000000211	http://www.genome.jp/kegg-bin/show_pathway?ssc04970/ssc:397355%09red/ssc:100126278%09red/ssc:553100%09red
Pentose phosphate pathway	KEGG PATHWAY	ssc00030	2	23	0.0635275	0.287386	ENSSSCG00000029443|ENSSSCG00000022390	http://www.genome.jp/kegg-bin/show_pathway?ssc00030/ssc:768107%09red/ssc:100622411%09red
PPAR signaling pathway	KEGG PATHWAY	ssc03320	3	57	0.0766954	0.324484	ENSSSCG00000011579|ENSSSCG00000010554|ENSSSCG00000005648	http://www.genome.jp/kegg-bin/show_pathway?ssc03320/ssc:396670%09red/ssc:397671%09red/ssc:100155567%09red
Carbon metabolism	KEGG PATHWAY	ssc01200	4	93	0.0768136	0.324484	ENSSSCG00000010537|ENSSSCG00000010517|ENSSSCG00000029443|ENSSSCG00000022390	http://www.genome.jp/kegg-bin/show_pathway?ssc01200/ssc:768107%09red/ssc:100622411%09red/ssc:100154776%09red/ssc:396967%09red
Tuberculosis	KEGG PATHWAY	ssc05152	5	132	0.0768514	0.324484	ENSSSCG00000017755|ENSSSCG00000013579|ENSSSCG00000001456|ENSSSCG00000015885|ENSSSCG00000001455	http://www.genome.jp/kegg-bin/show_pathway?ssc05152/ssc:100622105%09red/ssc:100170134%09red/ssc:100153387%09red/ssc:100153386%09red/ssc:396859%09red
Leukocyte transendothelial migration	KEGG PATHWAY	ssc04670	4	95	0.0814133	0.336272	ENSSSCG00000007797|ENSSSCG00000012229|ENSSSCG00000023743|ENSSSCG00000006966	http://www.genome.jp/kegg-bin/show_pathway?ssc04670/ssc:397108%09red/ssc:733681%09red/ssc:100156235%09red/ssc:100302020%09red
Wnt signaling pathway	KEGG PATHWAY	ssc04310	4	96	0.0837633	0.338617	ENSSSCG00000003521|ENSSSCG00000008241|ENSSSCG00000001986|ENSSSCG00000000625	http://www.genome.jp/kegg-bin/show_pathway?ssc04310/ssc:100523899%09red/ssc:100154469%09red/ssc:100515777%09red/ssc:100327037%09red
Herpes simplex infection	KEGG PATHWAY	ssc05168	5	137	0.0864588	0.338735	ENSSSCG00000003718|ENSSSCG00000015801|ENSSSCG00000001231|ENSSSCG00000001456|ENSSSCG00000001455	http://www.genome.jp/kegg-bin/show_pathway?ssc05168/ssc:100037937%09red/ssc:100037293%09red/ssc:100153387%09red/ssc:100037274%09red/ssc:100153386%09red
Tyrosine metabolism	KEGG PATHWAY	ssc00350	2	28	0.0873581	0.338735	ENSSSCG00000010537|ENSSSCG00000026349	http://www.genome.jp/kegg-bin/show_pathway?ssc00350/ssc:396967%09red/ssc:100522421%09red
Aldosterone-regulated sodium reabsorption	KEGG PATHWAY	ssc04960	2	32	0.108013	0.409924	ENSSSCG00000002777|ENSSSCG00000000707	http://www.genome.jp/kegg-bin/show_pathway?ssc04960/ssc:396948%09red/ssc:396608%09red
Phenylalanine, tyrosine and tryptophan biosynthesis	KEGG PATHWAY	ssc00400	1	6	0.110032	0.409924	ENSSSCG00000010537	http://www.genome.jp/kegg-bin/show_pathway?ssc00400/ssc:396967%09red
Epstein-Barr virus infection	KEGG PATHWAY	ssc05169	5	150	0.114201	0.417273	ENSSSCG00000007797|ENSSSCG00000005852|ENSSSCG00000001231|ENSSSCG00000009761|ENSSSCG00000009310	http://www.genome.jp/kegg-bin/show_pathway?ssc05169/ssc:100627477%09red/ssc:100037293%09red/ssc:100516719%09red/ssc:733681%09red/ssc:733643%09red
Huntington's disease	KEGG PATHWAY	ssc05016	5	153	0.121145	0.434294	ENSSSCG00000011579|ENSSSCG00000029034|ENSSSCG00000003718|ENSSSCG00000010330|ENSSSCG00000024313	http://www.genome.jp/kegg-bin/show_pathway?ssc05016/ssc:100152612%09red/ssc:100579141%09red/ssc:100624067%09red/ssc:397671%09red/ssc:100037274%09red
Glycine, serine and threonine metabolism	KEGG PATHWAY	ssc00260	2	35	0.124261	0.437216	ENSSSCG00000010517|ENSSSCG00000004672	http://www.genome.jp/kegg-bin/show_pathway?ssc00260/ssc:100126844%09red/ssc:100154776%09red
Apoptosis	KEGG PATHWAY	ssc04210	4	115	0.134336	0.451327	ENSSSCG00000005524|ENSSSCG00000023666|ENSSSCG00000010948|ENSSSCG00000007522	http://www.genome.jp/kegg-bin/show_pathway?ssc04210/ssc:100515919%09red/ssc:100628179%09red/ssc:100037961%09red/ssc:100141405%09red
ABC transporters	KEGG PATHWAY	ssc02010	2	37	0.135398	0.451327	ENSSSCG00000009784|ENSSSCG00000000781	http://www.genome.jp/kegg-bin/show_pathway?ssc02010/ssc:100520309%09red/ssc:100155346%09red
Intestinal immune network for IgA production	KEGG PATHWAY	ssc04672	2	37	0.135398	0.451327	ENSSSCG00000001456|ENSSSCG00000001455	http://www.genome.jp/kegg-bin/show_pathway?ssc04672/ssc:100153387%09red/ssc:100153386%09red
Sulfur relay system	KEGG PATHWAY	ssc04122	1	8	0.139193	0.454221	ENSSSCG00000000133	http://www.genome.jp/kegg-bin/show_pathway?ssc04122/ssc:100153230%09red
Notch signaling pathway	KEGG PATHWAY	ssc04330	2	38	0.141048	0.454221	ENSSSCG00000009761|ENSSSCG00000006709	http://www.genome.jp/kegg-bin/show_pathway?ssc04330/ssc:100153369%09red/ssc:733643%09red
Folate biosynthesis	KEGG PATHWAY	ssc00790	1	9	0.153415	0.485815	ENSSSCG00000008309	http://www.genome.jp/kegg-bin/show_pathway?ssc00790/ssc:100521367%09red
Basal cell carcinoma	KEGG PATHWAY	ssc05217	2	41	0.158282	0.493008	ENSSSCG00000003521|ENSSSCG00000008241	http://www.genome.jp/kegg-bin/show_pathway?ssc05217/ssc:100523899%09red/ssc:100327037%09red
Sulfur metabolism	KEGG PATHWAY	ssc00920	1	10	0.167403	0.513009	ENSSSCG00000000133	http://www.genome.jp/kegg-bin/show_pathway?ssc00920/ssc:100153230%09red
Metabolism of xenobiotics by cytochrome P450	KEGG PATHWAY	ssc00980	2	44	0.17588	0.522145	ENSSSCG00000023467|ENSSSCG00000026349	http://www.genome.jp/kegg-bin/show_pathway?ssc00980/ssc:100510917%09red/ssc:100522421%09red
Arachidonic acid metabolism	KEGG PATHWAY	ssc00590	2	44	0.17588	0.522145	ENSSSCG00000005688|ENSSSCG00000017923	http://www.genome.jp/kegg-bin/show_pathway?ssc00590/ssc:396971%09red/ssc:654407%09red
Retinol metabolism	KEGG PATHWAY	ssc00830	2	45	0.181814	0.524673	ENSSSCG00000023320|ENSSSCG00000027854	http://www.genome.jp/kegg-bin/show_pathway?ssc00830/ssc:100144468%09red/ssc:100620470%09red
cGMP-PKG signaling pathway	KEGG PATHWAY	ssc04022	4	131	0.184416	0.524673	ENSSSCG00000010647|ENSSSCG00000010330|ENSSSCG00000008866|ENSSSCG00000001986	http://www.genome.jp/kegg-bin/show_pathway?ssc04022/ssc:100152612%09red/ssc:100154469%09red/ssc:397355%09red/ssc:553100%09red
Ras signaling pathway	KEGG PATHWAY	ssc04014	5	178	0.185984	0.524673	ENSSSCG00000014007|ENSSSCG00000012399|ENSSSCG00000024674|ENSSSCG00000004791|ENSSSCG00000010698	http://www.genome.jp/kegg-bin/show_pathway?ssc04014/ssc:100522721%09red/ssc:100627019%09red/ssc:100518179%09red/ssc:733705%09red/ssc:396762%09red
Drug metabolism - cytochrome P450	KEGG PATHWAY	ssc00982	2	46	0.187778	0.524673	ENSSSCG00000023467|ENSSSCG00000026349	http://www.genome.jp/kegg-bin/show_pathway?ssc00982/ssc:100510917%09red/ssc:100522421%09red
Platelet activation	KEGG PATHWAY	ssc04611	3	92	0.207273	0.570751	ENSSSCG00000004791|ENSSSCG00000024314|ENSSSCG00000008866	http://www.genome.jp/kegg-bin/show_pathway?ssc04611/ssc:100522721%09red/ssc:403164%09red/ssc:553100%09red
Glycosaminoglycan biosynthesis - chondroitin sulfate / dermatan sulfate	KEGG PATHWAY	ssc00532	1	14	0.221089	0.575477	ENSSSCG00000029482	http://www.genome.jp/kegg-bin/show_pathway?ssc00532/ssc:100152393%09red
Pathways in cancer	KEGG PATHWAY	ssc05200	7	291	0.223425	0.575477	ENSSSCG00000016174|ENSSSCG00000010698|ENSSSCG00000011579|ENSSSCG00000017755|ENSSSCG00000003521|ENSSSCG00000004791|ENSSSCG00000008241	http://www.genome.jp/kegg-bin/show_pathway?ssc05200/ssc:100522721%09red/ssc:100523899%09red/ssc:397620%09red/ssc:100327037%09red/ssc:396859%09red/ssc:397671%09red/ssc:396762%09red
Glycolysis / Gluconeogenesis	KEGG PATHWAY	ssc00010	2	52	0.224036	0.575477	ENSSSCG00000010517|ENSSSCG00000026349	http://www.genome.jp/kegg-bin/show_pathway?ssc00010/ssc:100154776%09red/ssc:100522421%09red
Inflammatory bowel disease (IBD)	KEGG PATHWAY	ssc05321	2	53	0.230137	0.575477	ENSSSCG00000001456|ENSSSCG00000001455	http://www.genome.jp/kegg-bin/show_pathway?ssc05321/ssc:100153387%09red/ssc:100153386%09red
Hepatitis C	KEGG PATHWAY	ssc05160	3	98	0.233231	0.575477	ENSSSCG00000015801|ENSSSCG00000023743|ENSSSCG00000006966	http://www.genome.jp/kegg-bin/show_pathway?ssc05160/ssc:100037937%09red/ssc:100156235%09red/ssc:100302020%09red
Biosynthesis of unsaturated fatty acids	KEGG PATHWAY	ssc01040	1	15	0.233963	0.575477	ENSSSCG00000010554	http://www.genome.jp/kegg-bin/show_pathway?ssc01040/ssc:396670%09red
Pantothenate and CoA biosynthesis	KEGG PATHWAY	ssc00770	1	15	0.233963	0.575477	ENSSSCG00000006040	http://www.genome.jp/kegg-bin/show_pathway?ssc00770/ssc:100156500%09red
Central carbon metabolism in cancer	KEGG PATHWAY	ssc05230	2	54	0.236249	0.575477	ENSSSCG00000010517|ENSSSCG00000010698	http://www.genome.jp/kegg-bin/show_pathway?ssc05230/ssc:100154776%09red/ssc:396762%09red
Arrhythmogenic right ventricular cardiomyopathy (ARVC)	KEGG PATHWAY	ssc05412	2	54	0.236249	0.575477	ENSSSCG00000020785|ENSSSCG00000008241	http://www.genome.jp/kegg-bin/show_pathway?ssc05412/ssc:100523899%09red/ssc:396725%09red
2-Oxocarboxylic acid metabolism	KEGG PATHWAY	ssc01210	1	16	0.246624	0.593147	ENSSSCG00000010537	http://www.genome.jp/kegg-bin/show_pathway?ssc01210/ssc:396967%09red
Maturity onset diabetes of the young	KEGG PATHWAY	ssc04950	1	17	0.259078	0.615309	ENSSSCG00000016591	http://www.genome.jp/kegg-bin/show_pathway?ssc04950/ssc:100523579%09red
Endocytosis	KEGG PATHWAY	ssc04144	5	204	0.263728	0.618432	ENSSSCG00000001231|ENSSSCG00000003807|ENSSSCG00000010647|ENSSSCG00000010698|ENSSSCG00000022236	http://www.genome.jp/kegg-bin/show_pathway?ssc04144/ssc:406190%09red/ssc:396784%09red/ssc:100037293%09red/ssc:397355%09red/ssc:396762%09red
Small cell lung cancer	KEGG PATHWAY	ssc05222	2	59	0.266902	0.618432	ENSSSCG00000016174|ENSSSCG00000017755	http://www.genome.jp/kegg-bin/show_pathway?ssc05222/ssc:397620%09red/ssc:396859%09red
One carbon pool by folate	KEGG PATHWAY	ssc00670	1	18	0.271326	0.621107	ENSSSCG00000000839	http://www.genome.jp/kegg-bin/show_pathway?ssc00670/ssc:100151976%09red
Renin-angiotensin system	KEGG PATHWAY	ssc04614	1	19	0.283372	0.630246	ENSSSCG00000007431	http://www.genome.jp/kegg-bin/show_pathway?ssc04614/ssc:100156798%09red
Neuroactive ligand-receptor interaction	KEGG PATHWAY	ssc04080	5	211	0.285864	0.630246	ENSSSCG00000001753|ENSSSCG00000001752|ENSSSCG00000009580|ENSSSCG00000010647|ENSSSCG00000014823	http://www.genome.jp/kegg-bin/show_pathway?ssc04080/ssc:100512849%09red/ssc:397355%09red/ssc:100154607%09red/ssc:100151989%09red/ssc:100157223%09red
Protein digestion and absorption	KEGG PATHWAY	ssc04974	2	63	0.291431	0.630246	ENSSSCG00000029323|ENSSSCG00000013090	http://www.genome.jp/kegg-bin/show_pathway?ssc04974/ssc:397168%09red/ssc:100737419%09red
Dilated cardiomyopathy	KEGG PATHWAY	ssc05414	2	63	0.291431	0.630246	ENSSSCG00000020785|ENSSSCG00000010647	http://www.genome.jp/kegg-bin/show_pathway?ssc05414/ssc:397355%09red/ssc:396725%09red
Proximal tubule bicarbonate reclamation	KEGG PATHWAY	ssc04964	1	20	0.295221	0.630246	ENSSSCG00000023186	http://www.genome.jp/kegg-bin/show_pathway?ssc04964/ssc:100511956%09red
Glycosylphosphatidylinositol(GPI)-anchor biosynthesis	KEGG PATHWAY	ssc00563	1	20	0.295221	0.630246	ENSSSCG00000001089	http://www.genome.jp/kegg-bin/show_pathway?ssc00563/ssc:100157497%09red
Glyoxylate and dicarboxylate metabolism	KEGG PATHWAY	ssc00630	1	21	0.306874	0.636669	ENSSSCG00000015545	http://www.genome.jp/kegg-bin/show_pathway?ssc00630/ssc:396944%09red
Ascorbate and aldarate metabolism	KEGG PATHWAY	ssc00053	1	21	0.306874	0.636669	ENSSSCG00000022390	http://www.genome.jp/kegg-bin/show_pathway?ssc00053/ssc:768107%09red
Gap junction	KEGG PATHWAY	ssc04540	2	66	0.309763	0.636669	ENSSSCG00000010647|ENSSSCG00000008866	http://www.genome.jp/kegg-bin/show_pathway?ssc04540/ssc:397355%09red/ssc:553100%09red
Prostate cancer	KEGG PATHWAY	ssc05215	2	67	0.315854	0.636669	ENSSSCG00000008241|ENSSSCG00000010698	http://www.genome.jp/kegg-bin/show_pathway?ssc05215/ssc:100523899%09red/ssc:396762%09red
Dorso-ventral axis formation	KEGG PATHWAY	ssc04320	1	22	0.318335	0.636669	ENSSSCG00000006709	http://www.genome.jp/kegg-bin/show_pathway?ssc04320/ssc:100153369%09red
Mismatch repair	KEGG PATHWAY	ssc03430	1	22	0.318335	0.636669	ENSSSCG00000027506	http://www.genome.jp/kegg-bin/show_pathway?ssc03430/ssc:100626052%09red
Complement and coagulation cascades	KEGG PATHWAY	ssc04610	2	69	0.327998	0.640909	ENSSSCG00000011806|ENSSSCG00000024314	http://www.genome.jp/kegg-bin/show_pathway?ssc04610/ssc:100152125%09red/ssc:403164%09red
Melanogenesis	KEGG PATHWAY	ssc04916	2	71	0.340084	0.640909	ENSSSCG00000003521|ENSSSCG00000008241	http://www.genome.jp/kegg-bin/show_pathway?ssc04916/ssc:100523899%09red/ssc:100327037%09red
Cholinergic synapse	KEGG PATHWAY	ssc04725	2	71	0.340084	0.640909	ENSSSCG00000001753|ENSSSCG00000001752	http://www.genome.jp/kegg-bin/show_pathway?ssc04725/ssc:100151989%09red/ssc:100157223%09red
Endocrine resistance	KEGG PATHWAY	ssc01522	2	71	0.340084	0.640909	ENSSSCG00000005109|ENSSSCG00000006709	http://www.genome.jp/kegg-bin/show_pathway?ssc01522/ssc:100153369%09red/ssc:396697%09red
Galactose metabolism	KEGG PATHWAY	ssc00052	1	24	0.340694	0.640909	ENSSSCG00000017203	http://www.genome.jp/kegg-bin/show_pathway?ssc00052/ssc:100521514%09red
Mucin type O-Glycan biosynthesis	KEGG PATHWAY	ssc00512	1	24	0.340694	0.640909	ENSSSCG00000016431	http://www.genome.jp/kegg-bin/show_pathway?ssc00512/ssc:100515695%09red
Homologous recombination	KEGG PATHWAY	ssc03440	1	25	0.351598	0.651835	ENSSSCG00000027506	http://www.genome.jp/kegg-bin/show_pathway?ssc03440/ssc:100626052%09red
Influenza A	KEGG PATHWAY	ssc05164	3	126	0.358882	0.651835	ENSSSCG00000015801|ENSSSCG00000001456|ENSSSCG00000001455	http://www.genome.jp/kegg-bin/show_pathway?ssc05164/ssc:100037937%09red/ssc:100153387%09red/ssc:100153386%09red
Drug metabolism - other enzymes	KEGG PATHWAY	ssc00983	1	26	0.362322	0.651835	ENSSSCG00000006040	http://www.genome.jp/kegg-bin/show_pathway?ssc00983/ssc:100156500%09red
Other types of O-glycan biosynthesis	KEGG PATHWAY	ssc00514	1	26	0.362322	0.651835	ENSSSCG00000017170	http://www.genome.jp/kegg-bin/show_pathway?ssc00514/ssc:100516218%09red
Systemic lupus erythematosus	KEGG PATHWAY	ssc05322	2	76	0.369985	0.651835	ENSSSCG00000001456|ENSSSCG00000001455	http://www.genome.jp/kegg-bin/show_pathway?ssc05322/ssc:100153387%09red/ssc:100153386%09red
HIF-1 signaling pathway	KEGG PATHWAY	ssc04066	2	77	0.375903	0.651835	ENSSSCG00000012229|ENSSSCG00000017755	http://www.genome.jp/kegg-bin/show_pathway?ssc04066/ssc:397108%09red/ssc:396859%09red
Peroxisome	KEGG PATHWAY	ssc04146	2	77	0.375903	0.651835	ENSSSCG00000017755|ENSSSCG00000000781	http://www.genome.jp/kegg-bin/show_pathway?ssc04146/ssc:100520309%09red/ssc:396859%09red
Calcium signaling pathway	KEGG PATHWAY	ssc04020	3	131	0.381356	0.651835	ENSSSCG00000017755|ENSSSCG00000010330|ENSSSCG00000010647	http://www.genome.jp/kegg-bin/show_pathway?ssc04020/ssc:100152612%09red/ssc:397355%09red/ssc:396859%09red
RNA polymerase	KEGG PATHWAY	ssc03020	1	28	0.383244	0.651835	ENSSSCG00000009310	http://www.genome.jp/kegg-bin/show_pathway?ssc03020/ssc:100627477%09red
Base excision repair	KEGG PATHWAY	ssc03410	1	28	0.383244	0.651835	ENSSSCG00000027506	http://www.genome.jp/kegg-bin/show_pathway?ssc03410/ssc:100626052%09red
Amoebiasis	KEGG PATHWAY	ssc05146	2	79	0.38767	0.651835	ENSSSCG00000016174|ENSSSCG00000017755	http://www.genome.jp/kegg-bin/show_pathway?ssc05146/ssc:397620%09red/ssc:396859%09red
Toll-like receptor signaling pathway	KEGG PATHWAY	ssc04620	2	79	0.38767	0.651835	ENSSSCG00000015801|ENSSSCG00000012118	http://www.genome.jp/kegg-bin/show_pathway?ssc04620/ssc:100037937%09red/ssc:397384%09red
DNA replication	KEGG PATHWAY	ssc03030	1	29	0.393447	0.652214	ENSSSCG00000027506	http://www.genome.jp/kegg-bin/show_pathway?ssc03030/ssc:100626052%09red
Axon guidance	KEGG PATHWAY	ssc04360	3	134	0.394761	0.652214	ENSSSCG00000003521|ENSSSCG00000001986|ENSSSCG00000004336	http://www.genome.jp/kegg-bin/show_pathway?ssc04360/ssc:100154469%09red/ssc:100154222%09red/ssc:100327037%09red
Alzheimer's disease	KEGG PATHWAY	ssc05010	3	135	0.399213	0.653884	ENSSSCG00000029034|ENSSSCG00000003088|ENSSSCG00000024313	http://www.genome.jp/kegg-bin/show_pathway?ssc05010/ssc:100579141%09red/ssc:100624067%09red/ssc:397576%09red
AGE-RAGE signaling pathway in diabetic complications	KEGG PATHWAY	ssc04933	2	83	0.410904	0.66728	ENSSSCG00000012229|ENSSSCG00000016174	http://www.genome.jp/kegg-bin/show_pathway?ssc04933/ssc:397620%09red/ssc:397108%09red
Vasopressin-regulated water reabsorption	KEGG PATHWAY	ssc04962	1	33	0.432604	0.696566	ENSSSCG00000009904	http://www.genome.jp/kegg-bin/show_pathway?ssc04962/ssc:100157773%09red
Basal transcription factors	KEGG PATHWAY	ssc03022	1	34	0.441994	0.704454	ENSSSCG00000003718	http://www.genome.jp/kegg-bin/show_pathway?ssc03022/ssc:100037274%09red
Sphingolipid signaling pathway	KEGG PATHWAY	ssc04071	2	89	0.444919	0.704454	ENSSSCG00000007072|ENSSSCG00000009580	http://www.genome.jp/kegg-bin/show_pathway?ssc04071/ssc:100519280%09red/ssc:100154607%09red
Ovarian steroidogenesis	KEGG PATHWAY	ssc04913	1	36	0.460311	0.71325	ENSSSCG00000025273	http://www.genome.jp/kegg-bin/show_pathway?ssc04913/ssc:403329%09red
Proteoglycans in cancer	KEGG PATHWAY	ssc05205	3	150	0.464687	0.71325	ENSSSCG00000003521|ENSSSCG00000010948|ENSSSCG00000016174	http://www.genome.jp/kegg-bin/show_pathway?ssc05205/ssc:100515919%09red/ssc:397620%09red/ssc:100327037%09red
Mineral absorption	KEGG PATHWAY	ssc04978	1	37	0.469244	0.71325	ENSSSCG00000005905	http://www.genome.jp/kegg-bin/show_pathway?ssc04978/ssc:100156896%09red
Sphingolipid metabolism	KEGG PATHWAY	ssc00600	1	37	0.469244	0.71325	ENSSSCG00000007072	http://www.genome.jp/kegg-bin/show_pathway?ssc00600/ssc:100519280%09red
Nucleotide excision repair	KEGG PATHWAY	ssc03420	1	37	0.469244	0.71325	ENSSSCG00000027506	http://www.genome.jp/kegg-bin/show_pathway?ssc03420/ssc:100626052%09red
Fatty acid metabolism	KEGG PATHWAY	ssc01212	1	38	0.478029	0.720837	ENSSSCG00000010554	http://www.genome.jp/kegg-bin/show_pathway?ssc01212/ssc:396670%09red
Osteoclast differentiation	KEGG PATHWAY	ssc04380	2	96	0.483185	0.722876	ENSSSCG00000012229|ENSSSCG00000011579	http://www.genome.jp/kegg-bin/show_pathway?ssc04380/ssc:397108%09red/ssc:397671%09red
Thyroid hormone signaling pathway	KEGG PATHWAY	ssc04919	2	97	0.488519	0.724357	ENSSSCG00000003521|ENSSSCG00000006709	http://www.genome.jp/kegg-bin/show_pathway?ssc04919/ssc:100153369%09red/ssc:100327037%09red
Rap1 signaling pathway	KEGG PATHWAY	ssc04015	3	159	0.50246	0.724357	ENSSSCG00000014007|ENSSSCG00000007797|ENSSSCG00000010698	http://www.genome.jp/kegg-bin/show_pathway?ssc04015/ssc:733681%09red/ssc:100518179%09red/ssc:396762%09red
AMPK signaling pathway	KEGG PATHWAY	ssc04152	2	100	0.504312	0.724357	ENSSSCG00000011579|ENSSSCG00000010554	http://www.genome.jp/kegg-bin/show_pathway?ssc04152/ssc:396670%09red/ssc:397671%09red
Hippo signaling pathway	KEGG PATHWAY	ssc04390	2	103	0.519787	0.724357	ENSSSCG00000003521|ENSSSCG00000008241	http://www.genome.jp/kegg-bin/show_pathway?ssc04390/ssc:100523899%09red/ssc:100327037%09red
Long-term depression	KEGG PATHWAY	ssc04730	1	43	0.51983	0.724357	ENSSSCG00000008866	http://www.genome.jp/kegg-bin/show_pathway?ssc04730/ssc:553100%09red
Endometrial cancer	KEGG PATHWAY	ssc05213	1	43	0.51983	0.724357	ENSSSCG00000008241	http://www.genome.jp/kegg-bin/show_pathway?ssc05213/ssc:100523899%09red
Tight junction	KEGG PATHWAY	ssc04530	2	104	0.524874	0.724357	ENSSSCG00000006966|ENSSSCG00000023743	http://www.genome.jp/kegg-bin/show_pathway?ssc04530/ssc:100156235%09red/ssc:100302020%09red
Acute myeloid leukemia	KEGG PATHWAY	ssc05221	1	44	0.527781	0.724357	ENSSSCG00000008241	http://www.genome.jp/kegg-bin/show_pathway?ssc05221/ssc:100523899%09red
N-Glycan biosynthesis	KEGG PATHWAY	ssc00510	1	44	0.527781	0.724357	ENSSSCG00000017170	http://www.genome.jp/kegg-bin/show_pathway?ssc00510/ssc:100516218%09red
Regulation of lipolysis in adipocytes	KEGG PATHWAY	ssc04923	1	44	0.527781	0.724357	ENSSSCG00000010647	http://www.genome.jp/kegg-bin/show_pathway?ssc04923/ssc:397355%09red
Taste transduction	KEGG PATHWAY	ssc04742	1	44	0.527781	0.724357	ENSSSCG00000000707	http://www.genome.jp/kegg-bin/show_pathway?ssc04742/ssc:396608%09red
Signaling pathways regulating pluripotency of stem cells	KEGG PATHWAY	ssc04550	2	105	0.529924	0.724357	ENSSSCG00000003521|ENSSSCG00000010698	http://www.genome.jp/kegg-bin/show_pathway?ssc04550/ssc:396762%09red/ssc:100327037%09red
Regulation of actin cytoskeleton	KEGG PATHWAY	ssc04810	3	167	0.534865	0.725888	ENSSSCG00000007797|ENSSSCG00000016174|ENSSSCG00000010698	http://www.genome.jp/kegg-bin/show_pathway?ssc04810/ssc:397620%09red/ssc:733681%09red/ssc:396762%09red
Malaria	KEGG PATHWAY	ssc05144	1	46	0.543292	0.732096	ENSSSCG00000007797	http://www.genome.jp/kegg-bin/show_pathway?ssc05144/ssc:733681%09red
Synaptic vesicle cycle	KEGG PATHWAY	ssc04721	1	48	0.558296	0.743332	ENSSSCG00000004614	http://www.genome.jp/kegg-bin/show_pathway?ssc04721/ssc:100516123%09red
Oxidative phosphorylation	KEGG PATHWAY	ssc00190	2	111	0.559455	0.743332	ENSSSCG00000029034|ENSSSCG00000024313	http://www.genome.jp/kegg-bin/show_pathway?ssc00190/ssc:100624067%09red/ssc:100579141%09red
Colorectal cancer	KEGG PATHWAY	ssc05210	1	49	0.565613	0.746294	ENSSSCG00000008241	http://www.genome.jp/kegg-bin/show_pathway?ssc05210/ssc:100523899%09red
Cytosolic DNA-sensing pathway	KEGG PATHWAY	ssc04623	1	50	0.572808	0.750575	ENSSSCG00000009310	http://www.genome.jp/kegg-bin/show_pathway?ssc04623/ssc:100627477%09red
Hepatitis B	KEGG PATHWAY	ssc05161	2	116	0.58304	0.750575	ENSSSCG00000015801|ENSSSCG00000001986	http://www.genome.jp/kegg-bin/show_pathway?ssc05161/ssc:100037937%09red/ssc:100154469%09red
Oxytocin signaling pathway	KEGG PATHWAY	ssc04921	2	120	0.601232	0.750575	ENSSSCG00000001986|ENSSSCG00000008866	http://www.genome.jp/kegg-bin/show_pathway?ssc04921/ssc:100154469%09red/ssc:553100%09red
Cytokine-cytokine receptor interaction	KEGG PATHWAY	ssc04060	3	186	0.606789	0.750575	ENSSSCG00000014007|ENSSSCG00000009283|ENSSSCG00000024024	http://www.genome.jp/kegg-bin/show_pathway?ssc04060/ssc:100622126%09red/ssc:100521146%09red/ssc:100518179%09red
Aldosterone synthesis and secretion	KEGG PATHWAY	ssc04925	1	56	0.613557	0.750575	ENSSSCG00000025273	http://www.genome.jp/kegg-bin/show_pathway?ssc04925/ssc:403329%09red
Prolactin signaling pathway	KEGG PATHWAY	ssc04917	1	56	0.613557	0.750575	ENSSSCG00000005109	http://www.genome.jp/kegg-bin/show_pathway?ssc04917/ssc:396697%09red
mTOR signaling pathway	KEGG PATHWAY	ssc04150	2	123	0.61448	0.750575	ENSSSCG00000003521|ENSSSCG00000000625	http://www.genome.jp/kegg-bin/show_pathway?ssc04150/ssc:100515777%09red/ssc:100327037%09red
ECM-receptor interaction	KEGG PATHWAY	ssc04512	1	57	0.619962	0.750575	ENSSSCG00000016174	http://www.genome.jp/kegg-bin/show_pathway?ssc04512/ssc:397620%09red
Transcriptional misregulation in cancer	KEGG PATHWAY	ssc05202	2	125	0.623125	0.750575	ENSSSCG00000025182|ENSSSCG00000011579	http://www.genome.jp/kegg-bin/show_pathway?ssc05202/ssc:397671%09red/ssc:100626141%09red
Circadian entrainment	KEGG PATHWAY	ssc04713	1	58	0.626261	0.750575	ENSSSCG00000008866	http://www.genome.jp/kegg-bin/show_pathway?ssc04713/ssc:553100%09red
Adherens junction	KEGG PATHWAY	ssc04520	1	58	0.626261	0.750575	ENSSSCG00000008241	http://www.genome.jp/kegg-bin/show_pathway?ssc04520/ssc:100523899%09red
MAPK signaling pathway	KEGG PATHWAY	ssc04010	3	192	0.627917	0.750575	ENSSSCG00000025182|ENSSSCG00000004791|ENSSSCG00000010698	http://www.genome.jp/kegg-bin/show_pathway?ssc04010/ssc:100522721%09red/ssc:100626141%09red/ssc:396762%09red
Inositol phosphate metabolism	KEGG PATHWAY	ssc00562	1	59	0.632456	0.750575	ENSSSCG00000026718	http://www.genome.jp/kegg-bin/show_pathway?ssc00562/ssc:100627163%09red
Platinum drug resistance	KEGG PATHWAY	ssc01524	1	59	0.632456	0.750575	ENSSSCG00000023467	http://www.genome.jp/kegg-bin/show_pathway?ssc01524/ssc:100510917%09red
GABAergic synapse	KEGG PATHWAY	ssc04727	1	59	0.632456	0.750575	ENSSSCG00000015545	http://www.genome.jp/kegg-bin/show_pathway?ssc04727/ssc:396944%09red
Bacterial invasion of epithelial cells	KEGG PATHWAY	ssc05100	1	60	0.638548	0.750575	ENSSSCG00000016174	http://www.genome.jp/kegg-bin/show_pathway?ssc05100/ssc:397620%09red
Cardiac muscle contraction	KEGG PATHWAY	ssc04260	1	60	0.638548	0.750575	ENSSSCG00000029034	http://www.genome.jp/kegg-bin/show_pathway?ssc04260/ssc:100624067%09red
Non-alcoholic fatty liver disease (NAFLD)	KEGG PATHWAY	ssc04932	2	129	0.639964	0.750575	ENSSSCG00000029034|ENSSSCG00000024313	http://www.genome.jp/kegg-bin/show_pathway?ssc04932/ssc:100624067%09red/ssc:100579141%09red
EGFR tyrosine kinase inhibitor resistance	KEGG PATHWAY	ssc01521	1	62	0.650433	0.753551	ENSSSCG00000010698	http://www.genome.jp/kegg-bin/show_pathway?ssc01521/ssc:396762%09red
Pertussis	KEGG PATHWAY	ssc05133	1	62	0.650433	0.753551	ENSSSCG00000017755	http://www.genome.jp/kegg-bin/show_pathway?ssc05133/ssc:396859%09red
Hypertrophic cardiomyopathy (HCM)	KEGG PATHWAY	ssc05410	1	64	0.661929	0.762221	ENSSSCG00000020785	http://www.genome.jp/kegg-bin/show_pathway?ssc05410/ssc:396725%09red
Salmonella infection	KEGG PATHWAY	ssc05132	1	65	0.667535	0.764046	ENSSSCG00000017755	http://www.genome.jp/kegg-bin/show_pathway?ssc05132/ssc:396859%09red
ErbB signaling pathway	KEGG PATHWAY	ssc04012	1	66	0.673048	0.765743	ENSSSCG00000024674	http://www.genome.jp/kegg-bin/show_pathway?ssc04012/ssc:100627019%09red
Serotonergic synapse	KEGG PATHWAY	ssc04726	1	69	0.689047	0.779279	ENSSSCG00000017923	http://www.genome.jp/kegg-bin/show_pathway?ssc04726/ssc:396971%09red
Focal adhesion	KEGG PATHWAY	ssc04510	2	147	0.708484	0.794497	ENSSSCG00000014007|ENSSSCG00000016174	http://www.genome.jp/kegg-bin/show_pathway?ssc04510/ssc:397620%09red/ssc:100518179%09red
Glucagon signaling pathway	KEGG PATHWAY	ssc04922	1	74	0.713998	0.794497	ENSSSCG00000010517	http://www.genome.jp/kegg-bin/show_pathway?ssc04922/ssc:100154776%09red
Glutamatergic synapse	KEGG PATHWAY	ssc04724	1	75	0.718744	0.794497	ENSSSCG00000015545	http://www.genome.jp/kegg-bin/show_pathway?ssc04724/ssc:396944%09red
Longevity regulating pathway	KEGG PATHWAY	ssc04211	1	76	0.723411	0.794497	ENSSSCG00000011579	http://www.genome.jp/kegg-bin/show_pathway?ssc04211/ssc:397671%09red
Estrogen signaling pathway	KEGG PATHWAY	ssc04915	1	76	0.723411	0.794497	ENSSSCG00000005109	http://www.genome.jp/kegg-bin/show_pathway?ssc04915/ssc:396697%09red
Choline metabolism in cancer	KEGG PATHWAY	ssc05231	1	80	0.74132	0.809483	ENSSSCG00000004039	http://www.genome.jp/kegg-bin/show_pathway?ssc05231/ssc:100142677%09red
Natural killer cell mediated cytotoxicity	KEGG PATHWAY	ssc04650	1	82	0.749837	0.809483	ENSSSCG00000007797	http://www.genome.jp/kegg-bin/show_pathway?ssc04650/ssc:733681%09red
Vascular smooth muscle contraction	KEGG PATHWAY	ssc04270	1	82	0.749837	0.809483	ENSSSCG00000008866	http://www.genome.jp/kegg-bin/show_pathway?ssc04270/ssc:553100%09red
TNF signaling pathway	KEGG PATHWAY	ssc04668	1	86	0.766041	0.822304	ENSSSCG00000005524	http://www.genome.jp/kegg-bin/show_pathway?ssc04668/ssc:100628179%09red
Chagas disease (American trypanosomiasis)	KEGG PATHWAY	ssc05142	1	89	0.777505	0.825284	ENSSSCG00000017755	http://www.genome.jp/kegg-bin/show_pathway?ssc05142/ssc:396859%09red
T cell receptor signaling pathway	KEGG PATHWAY	ssc04660	1	89	0.777505	0.825284	ENSSSCG00000004791	http://www.genome.jp/kegg-bin/show_pathway?ssc04660/ssc:100522721%09red
PI3K-Akt signaling pathway	KEGG PATHWAY	ssc04151	3	248	0.78712	0.830848	ENSSSCG00000014007|ENSSSCG00000016174|ENSSSCG00000010698	http://www.genome.jp/kegg-bin/show_pathway?ssc04151/ssc:397620%09red/ssc:100518179%09red/ssc:396762%09red
Insulin resistance	KEGG PATHWAY	ssc04931	1	95	0.79878	0.838498	ENSSSCG00000005648	http://www.genome.jp/kegg-bin/show_pathway?ssc04931/ssc:100155567%09red
Measles	KEGG PATHWAY	ssc05162	1	102	0.821053	0.857143	ENSSSCG00000013579	http://www.genome.jp/kegg-bin/show_pathway?ssc05162/ssc:100170134%09red
FoxO signaling pathway	KEGG PATHWAY	ssc04068	1	111	0.846118	0.876352	ENSSSCG00000012399	http://www.genome.jp/kegg-bin/show_pathway?ssc04068/ssc:733705%09red
Adrenergic signaling in cardiomyocytes	KEGG PATHWAY	ssc04261	1	112	0.848678	0.876352	ENSSSCG00000010647	http://www.genome.jp/kegg-bin/show_pathway?ssc04261/ssc:397355%09red
Insulin signaling pathway	KEGG PATHWAY	ssc04910	1	114	0.85367	0.876742	ENSSSCG00000022584	http://www.genome.jp/kegg-bin/show_pathway?ssc04910/ssc:100515116%09red
RNA transport	KEGG PATHWAY	ssc03013	1	123	0.874182	0.892981	ENSSSCG00000008180	http://www.genome.jp/kegg-bin/show_pathway?ssc03013/ssc:100520783%09red
Chemokine signaling pathway	KEGG PATHWAY	ssc04062	1	138	0.902199	0.916673	ENSSSCG00000024024	http://www.genome.jp/kegg-bin/show_pathway?ssc04062/ssc:100622126%09red
Viral carcinogenesis	KEGG PATHWAY	ssc05203	1	148	0.91733	0.927089	ENSSSCG00000001231	http://www.genome.jp/kegg-bin/show_pathway?ssc05203/ssc:100037293%09red
cAMP signaling pathway	KEGG PATHWAY	ssc04024	1	154	0.925264	0.93016	ENSSSCG00000010647	http://www.genome.jp/kegg-bin/show_pathway?ssc04024/ssc:397355%09red
MicroRNAs in cancer	KEGG PATHWAY	ssc05206	1	205	0.968352	0.968352	ENSSSCG00000006709	http://www.genome.jp/kegg-bin/show_pathway?ssc05206/ssc:100153369%09red
--------------------
#Term	Database	ID	Input number	Background number	P-Value	Corrected P-Value	Input	Hyperlink
--------------------
#Term	Database	ID	Input number	Background number	P-Value	Corrected P-Value	Input	Hyperlink
--------------------

## Sheet: DU49 vs. MS49
Table S11B. List of DEGs enriched in KEGG pathways in Endometrium Tissues Between Meishan and Duroc sows at GD49.
#Term	Database	ID	Input number	Background number	P-Value	Corrected P-Value	Input	Hyperlink
Metabolic pathways	KEGG PATHWAY	ssc01100	79	982	3.00935e-08	7.67383e-06	ENSSSCG00000025578|ENSSSCG00000017755|ENSSSCG00000003825|ENSSSCG00000011147|ENSSSCG00000013004|ENSSSCG00000012134|ENSSSCG00000010742|ENSSSCG00000016284|ENSSSCG00000017883|ENSSSCG00000003619|ENSSSCG00000008486|ENSSSCG00000015930|ENSSSCG00000000892|ENSSSCG00000012053|ENSSSCG00000017383|ENSSSCG00000027454|ENSSSCG00000017178|ENSSSCG00000000665|ENSSSCG00000029443|ENSSSCG00000008647|ENSSSCG00000023320|…	http://www.genome.jp/kegg-bin/show_pathway?ssc01100/ssc:100518180%09red/ssc:100511474%09red/ssc:100626052%09red/ssc:100525835%09red/ssc:733674%09red/ssc:100521229%09red/ssc:100526144%09red/ssc:414900%09red/ssc:396958%09red/ssc:100153052%09red/ssc:100519057%09red/ssc:100622411%09red/ssc:100154365%09red/ssc:100144468%09red/ssc:100523005%09red/ssc:100156880%09red/ssc:100524837%09red/ssc:100626793%09…
Arginine and proline metabolism	KEGG PATHWAY	ssc00330	9	41	0.00012945	0.0133394	ENSSSCG00000003619|ENSSSCG00000012166|ENSSSCG00000017755|ENSSSCG00000027121|ENSSSCG00000010537|ENSSSCG00000004869|ENSSSCG00000021220|ENSSSCG00000014840|ENSSSCG00000010734	http://www.genome.jp/kegg-bin/show_pathway?ssc00330/ssc:100624543%09red/ssc:100627332%09red/ssc:100153052%09red/ssc:414408%09red/ssc:100516053%09red/ssc:396859%09red/ssc:100144439%09red/ssc:100156865%09red/ssc:396967%09red
Steroid hormone biosynthesis	KEGG PATHWAY	ssc00140	9	43	0.000177188	0.0133394	ENSSSCG00000022092|ENSSSCG00000000046|ENSSSCG00000002777|ENSSSCG00000023280|ENSSSCG00000023320|ENSSSCG00000006719|ENSSSCG00000030168|ENSSSCG00000025273|ENSSSCG00000011147	http://www.genome.jp/kegg-bin/show_pathway?ssc00140/ssc:100626471%09red/ssc:100286867%09red/ssc:403332%09red/ssc:733634%09red/ssc:445539%09red/ssc:396948%09red/ssc:100144468%09red/ssc:397687%09red/ssc:403329%09red
Lysosome	KEGG PATHWAY	ssc04142	14	103	0.000209245	0.0133394	ENSSSCG00000006263|ENSSSCG00000006138|ENSSSCG00000001807|ENSSSCG00000010948|ENSSSCG00000014073|ENSSSCG00000009784|ENSSSCG00000001418|ENSSSCG00000008714|ENSSSCG00000023666|ENSSSCG00000007033|ENSSSCG00000007522|ENSSSCG00000016516|ENSSSCG00000009978|ENSSSCG00000003707	http://www.genome.jp/kegg-bin/show_pathway?ssc04142/ssc:100515919%09red/ssc:100037961%09red/ssc:397472%09red/ssc:100519402%09red/ssc:100157709%09red/ssc:100521979%09red/ssc:397591%09red/ssc:100124381%09red/ssc:100155346%09red/ssc:100525135%09red/ssc:396958%09red/ssc:100154412%09red/ssc:100521494%09red/ssc:100141405%09red
Glutathione metabolism	KEGG PATHWAY	ssc00480	8	38	0.000390766	0.0199291	ENSSSCG00000012166|ENSSSCG00000023264|ENSSSCG00000002623|ENSSSCG00000017883|ENSSSCG00000027121|ENSSSCG00000023467|ENSSSCG00000009194|ENSSSCG00000006325	http://www.genome.jp/kegg-bin/show_pathway?ssc00480/ssc:102166364%09red/ssc:100153052%09red/ssc:414408%09red/ssc:733607%09red/ssc:100510917%09red/ssc:100623584%09red/ssc:100523568%09red/ssc:397682%09red
Protein digestion and absorption	KEGG PATHWAY	ssc04974	10	63	0.00056502	0.0240134	ENSSSCG00000027430|ENSSSCG00000016034|ENSSSCG00000013090|ENSSSCG00000005222|ENSSSCG00000014899|ENSSSCG00000016557|ENSSSCG00000013667|ENSSSCG00000015326|ENSSSCG00000005751|ENSSSCG00000029323	http://www.genome.jp/kegg-bin/show_pathway?ssc04974/ssc:100523770%09red/ssc:100626716%09red/ssc:397168%09red/ssc:100737419%09red/ssc:397003%09red/ssc:397476%09red/ssc:397533%09red/ssc:397531%09red/ssc:100152001%09red/ssc:100515678%09red
Nitrogen metabolism	KEGG PATHWAY	ssc00910	4	12	0.00299887	0.104885	ENSSSCG00000006141|ENSSSCG00000023186|ENSSSCG00000015545|ENSSSCG00000012141	http://www.genome.jp/kegg-bin/show_pathway?ssc00910/ssc:100156418%09red/ssc:396944%09red/ssc:494016%09red/ssc:100511956%09red
Aldosterone synthesis and secretion	KEGG PATHWAY	ssc04925	8	56	0.00356127	0.104885	ENSSSCG00000008444|ENSSSCG00000024784|ENSSSCG00000017268|ENSSSCG00000011141|ENSSSCG00000006719|ENSSSCG00000025273|ENSSSCG00000017101|ENSSSCG00000017562	http://www.genome.jp/kegg-bin/show_pathway?ssc04925/ssc:100513431%09red/ssc:100516639%09red/ssc:397184%09red/ssc:100524932%09red/ssc:100517503%09red/ssc:445539%09red/ssc:100622149%09red/ssc:403329%09red
Metabolism of xenobiotics by cytochrome P450	KEGG PATHWAY	ssc00980	7	44	0.00370183	0.104885	ENSSSCG00000012053|ENSSSCG00000002623|ENSSSCG00000026349|ENSSSCG00000023467|ENSSSCG00000009182|ENSSSCG00000009194|ENSSSCG00000006325	http://www.genome.jp/kegg-bin/show_pathway?ssc00980/ssc:100512795%09red/ssc:100512990%09red/ssc:100623584%09red/ssc:733607%09red/ssc:100510917%09red/ssc:100522421%09red/ssc:397682%09red
Drug metabolism - cytochrome P450	KEGG PATHWAY	ssc00982	7	46	0.00460601	0.107531	ENSSSCG00000002623|ENSSSCG00000015268|ENSSSCG00000026349|ENSSSCG00000023467|ENSSSCG00000009182|ENSSSCG00000009194|ENSSSCG00000006325	http://www.genome.jp/kegg-bin/show_pathway?ssc00982/ssc:100512795%09red/ssc:100623584%09red/ssc:397132%09red/ssc:733607%09red/ssc:100510917%09red/ssc:100522421%09red/ssc:397682%09red
beta-Alanine metabolism	KEGG PATHWAY	ssc00410	5	24	0.00510733	0.107531	ENSSSCG00000026349|ENSSSCG00000012166|ENSSSCG00000004869|ENSSSCG00000017383|ENSSSCG00000007909	http://www.genome.jp/kegg-bin/show_pathway?ssc00410/ssc:100153052%09red/ssc:397500%09red/ssc:100516053%09red/ssc:100520329%09red/ssc:100522421%09red
Ovarian steroidogenesis	KEGG PATHWAY	ssc04913	6	36	0.00578369	0.107531	ENSSSCG00000003825|ENSSSCG00000017101|ENSSSCG00000006719|ENSSSCG00000030168|ENSSSCG00000025273|ENSSSCG00000011147	http://www.genome.jp/kegg-bin/show_pathway?ssc04913/ssc:100517503%09red/ssc:403329%09red/ssc:403332%09red/ssc:733634%09red/ssc:100524940%09red/ssc:445539%09red
Biosynthesis of amino acids	KEGG PATHWAY	ssc01230	8	62	0.00618372	0.107531	ENSSSCG00000015545|ENSSSCG00000023264|ENSSSCG00000005701|ENSSSCG00000016720|ENSSSCG00000010537|ENSSSCG00000000856|ENSSSCG00000009870|ENSSSCG00000029443	http://www.genome.jp/kegg-bin/show_pathway?ssc01230/ssc:100622411%09red/ssc:100188980%09red/ssc:102166364%09red/ssc:100521900%09red/ssc:396944%09red/ssc:100154365%09red/ssc:414411%09red/ssc:396967%09red
ABC transporters	KEGG PATHWAY	ssc02010	6	37	0.00650234	0.107531	ENSSSCG00000026473|ENSSSCG00000010543|ENSSSCG00000009784|ENSSSCG00000000571|ENSSSCG00000015926|ENSSSCG00000027745	http://www.genome.jp/kegg-bin/show_pathway?ssc02010/ssc:100127449%09red/ssc:100518154%09red/ssc:397535%09red/ssc:100620416%09red/ssc:100155346%09red/ssc:100738029%09red
Mineral absorption	KEGG PATHWAY	ssc04978	6	37	0.00650234	0.107531	ENSSSCG00000005269|ENSSSCG00000005905|ENSSSCG00000025049|ENSSSCG00000011361|ENSSSCG00000030300|ENSSSCG00000020864	http://www.genome.jp/kegg-bin/show_pathway?ssc04978/ssc:100156896%09red/ssc:100144591%09red/ssc:396827%09red/ssc:396628%09red/ssc:497236%09red/ssc:100157775%09red
Chemical carcinogenesis	KEGG PATHWAY	ssc05204	7	50	0.00690187	0.107531	ENSSSCG00000023320|ENSSSCG00000002623|ENSSSCG00000026349|ENSSSCG00000023467|ENSSSCG00000009182|ENSSSCG00000009194|ENSSSCG00000006325	http://www.genome.jp/kegg-bin/show_pathway?ssc05204/ssc:100512795%09red/ssc:100522421%09red/ssc:733607%09red/ssc:100144468%09red/ssc:100510917%09red/ssc:100623584%09red/ssc:397682%09red
Carbon metabolism	KEGG PATHWAY	ssc01200	10	93	0.00749158	0.107531	ENSSSCG00000023264|ENSSSCG00000016720|ENSSSCG00000010252|ENSSSCG00000022390|ENSSSCG00000007133|ENSSSCG00000010537|ENSSSCG00000009407|ENSSSCG00000026153|ENSSSCG00000009870|ENSSSCG00000029443	http://www.genome.jp/kegg-bin/show_pathway?ssc01200/ssc:100622411%09red/ssc:768107%09red/ssc:100153520%09red/ssc:100188980%09red/ssc:102166364%09red/ssc:100154365%09red/ssc:397127%09red/ssc:100154828%09red/ssc:396967%09red/ssc:100626793%09red
Glycolysis / Gluconeogenesis	KEGG PATHWAY	ssc00010	7	52	0.00832534	0.107531	ENSSSCG00000003812|ENSSSCG00000010252|ENSSSCG00000016720|ENSSSCG00000008486|ENSSSCG00000009182|ENSSSCG00000026349|ENSSSCG00000007133	http://www.genome.jp/kegg-bin/show_pathway?ssc00010/ssc:100512795%09red/ssc:100153520%09red/ssc:100188980%09red/ssc:100522421%09red/ssc:100154828%09red/ssc:399536%09red/ssc:397566%09red
Phenylalanine metabolism	KEGG PATHWAY	ssc00360	4	17	0.00843378	0.107531	ENSSSCG00000010537|ENSSSCG00000000856|ENSSSCG00000026349|ENSSSCG00000017383	http://www.genome.jp/kegg-bin/show_pathway?ssc00360/ssc:100521900%09red/ssc:396967%09red/ssc:100520329%09red/ssc:100522421%09red
Glycosaminoglycan degradation	KEGG PATHWAY	ssc00531	4	17	0.00843378	0.107531	ENSSSCG00000014073|ENSSSCG00000016601|ENSSSCG00000009237|ENSSSCG00000016602	http://www.genome.jp/kegg-bin/show_pathway?ssc00531/ssc:396958%09red/ssc:100271932%09red/ssc:397074%09red/ssc:100524837%09red
Folate biosynthesis	KEGG PATHWAY	ssc00790	3	9	0.010324	0.125006	ENSSSCG00000008309|ENSSSCG00000028816|ENSSSCG00000016284	http://www.genome.jp/kegg-bin/show_pathway?ssc00790/ssc:100521367%09red/ssc:100521229%09red/ssc:100521756%09red
Calcium signaling pathway	KEGG PATHWAY	ssc04020	12	131	0.0111713	0.125006	ENSSSCG00000013473|ENSSSCG00000008742|ENSSSCG00000024784|ENSSSCG00000017755|ENSSSCG00000017178|ENSSSCG00000009477|ENSSSCG00000017268|ENSSSCG00000011141|ENSSSCG00000007424|ENSSSCG00000017101|ENSSSCG00000017562|ENSSSCG00000010647	http://www.genome.jp/kegg-bin/show_pathway?ssc04020/ssc:100518537%09red/ssc:100513431%09red/ssc:100516639%09red/ssc:397184%09red/ssc:414911%09red/ssc:414905%09red/ssc:100511702%09red/ssc:397355%09red/ssc:396859%09red/ssc:100622149%09red/ssc:100517503%09red/ssc:100519210%09red
Arginine biosynthesis	KEGG PATHWAY	ssc00220	4	19	0.0117251	0.125006	ENSSSCG00000010537|ENSSSCG00000017755|ENSSSCG00000005701|ENSSSCG00000015545	http://www.genome.jp/kegg-bin/show_pathway?ssc00220/ssc:414411%09red/ssc:396944%09red/ssc:396967%09red/ssc:396859%09red
Tuberculosis	KEGG PATHWAY	ssc05152	12	132	0.0117653	0.125006	ENSSSCG00000006263|ENSSSCG00000006138|ENSSSCG00000017300|ENSSSCG00000013033|ENSSSCG00000017178|ENSSSCG00000017755|ENSSSCG00000011141|ENSSSCG00000013579|ENSSSCG00000015885|ENSSSCG00000016516|ENSSSCG00000015037|ENSSSCG00000020864	http://www.genome.jp/kegg-bin/show_pathway?ssc05152/ssc:100170134%09red/ssc:100516639%09red/ssc:397057%09red/ssc:100519402%09red/ssc:397472%09red/ssc:396859%09red/ssc:100622105%09red/ssc:100519210%09red/ssc:100516106%09red/ssc:396628%09red/ssc:100521065%09red/ssc:100521494%09red
Arachidonic acid metabolism	KEGG PATHWAY	ssc00590	6	44	0.0134489	0.137178	ENSSSCG00000005688|ENSSSCG00000003825|ENSSSCG00000012053|ENSSSCG00000017978|ENSSSCG00000009194|ENSSSCG00000011147	http://www.genome.jp/kegg-bin/show_pathway?ssc00590/ssc:100525835%09red/ssc:100512990%09red/ssc:733634%09red/ssc:100524940%09red/ssc:100623584%09red/ssc:654407%09red
Aldosterone-regulated sodium reabsorption	KEGG PATHWAY	ssc04960	5	32	0.0144817	0.142032	ENSSSCG00000007836|ENSSSCG00000002777|ENSSSCG00000000707|ENSSSCG00000003909|ENSSSCG00000017268	http://www.genome.jp/kegg-bin/show_pathway?ssc04960/ssc:100511937%09red/ssc:100522244%09red/ssc:396608%09red/ssc:396948%09red/ssc:397184%09red
Alanine, aspartate and glutamate metabolism	KEGG PATHWAY	ssc00250	5	33	0.0161492	0.15252	ENSSSCG00000010537|ENSSSCG00000005701|ENSSSCG00000015545|ENSSSCG00000000665|ENSSSCG00000007909	http://www.genome.jp/kegg-bin/show_pathway?ssc00250/ssc:414411%09red/ssc:396944%09red/ssc:100152915%09red/ssc:396967%09red/ssc:397500%09red
Inflammatory mediator regulation of TRP channels	KEGG PATHWAY	ssc04750	8	77	0.0189155	0.168523	ENSSSCG00000003825|ENSSSCG00000008444|ENSSSCG00000003909|ENSSSCG00000017268|ENSSSCG00000011141|ENSSSCG00000000216|ENSSSCG00000017101|ENSSSCG00000006186	http://www.genome.jp/kegg-bin/show_pathway?ssc04750/ssc:100516639%09red/ssc:100511937%09red/ssc:100524932%09red/ssc:100517503%09red/ssc:397184%09red/ssc:100152934%09red/ssc:100517467%09red/ssc:100524940%09red
Amino sugar and nucleotide sugar metabolism	KEGG PATHWAY	ssc00520	6	48	0.0191653	0.168523	ENSSSCG00000000038|ENSSSCG00000003812|ENSSSCG00000022292|ENSSSCG00000010252|ENSSSCG00000020677|ENSSSCG00000014073	http://www.genome.jp/kegg-bin/show_pathway?ssc00520/ssc:100621173%09red/ssc:397141%09red/ssc:100153520%09red/ssc:100524254%09red/ssc:396958%09red/ssc:397566%09red
Propanoate metabolism	KEGG PATHWAY	ssc00640	4	23	0.0205305	0.174509	ENSSSCG00000009937|ENSSSCG00000026153|ENSSSCG00000007133|ENSSSCG00000007909	http://www.genome.jp/kegg-bin/show_pathway?ssc00640/ssc:100154993%09red/ssc:100154828%09red/ssc:100626793%09red/ssc:397500%09red
Mucin type O-Glycan biosynthesis	KEGG PATHWAY	ssc00512	4	24	0.0232246	0.191041	ENSSSCG00000002306|ENSSSCG00000009705|ENSSSCG00000016431|ENSSSCG00000029710	http://www.genome.jp/kegg-bin/show_pathway?ssc00512/ssc:100513992%09red/ssc:100518180%09red/ssc:100515695%09red/ssc:100158205%09red
Salivary secretion	KEGG PATHWAY	ssc04970	6	52	0.0263482	0.206777	ENSSSCG00000017101|ENSSSCG00000008742|ENSSSCG00000017268|ENSSSCG00000011141|ENSSSCG00000000211|ENSSSCG00000010647	http://www.genome.jp/kegg-bin/show_pathway?ssc04970/ssc:100516639%09red/ssc:397184%09red/ssc:100517503%09red/ssc:100126278%09red/ssc:100511702%09red/ssc:397355%09red
AGE-RAGE signaling pathway in diabetic complications	KEGG PATHWAY	ssc04933	8	83	0.0272714	0.206777	ENSSSCG00000012229|ENSSSCG00000016034|ENSSSCG00000003909|ENSSSCG00000006286|ENSSSCG00000017268|ENSSSCG00000008444|ENSSSCG00000015326|ENSSSCG00000004952	http://www.genome.jp/kegg-bin/show_pathway?ssc04933/ssc:100626716%09red/ssc:397508%09red/ssc:100524932%09red/ssc:397184%09red/ssc:100511937%09red/ssc:397260%09red/ssc:397108%09red/ssc:100152001%09red
Other glycan degradation	KEGG PATHWAY	ssc00511	3	14	0.0275703	0.206777	ENSSSCG00000014073|ENSSSCG00000004133|ENSSSCG00000001418	http://www.genome.jp/kegg-bin/show_pathway?ssc00511/ssc:100154940%09red/ssc:100124381%09red/ssc:396958%09red
Other types of O-glycan biosynthesis	KEGG PATHWAY	ssc00514	4	26	0.0292295	0.212958	ENSSSCG00000004338|ENSSSCG00000017170|ENSSSCG00000011519|ENSSSCG00000009335	http://www.genome.jp/kegg-bin/show_pathway?ssc00514/ssc:102160171%09red/ssc:100516218%09red/ssc:100511227%09red/ssc:100517236%09red
Cholinergic synapse	KEGG PATHWAY	ssc04725	7	71	0.0341649	0.242001	ENSSSCG00000006545|ENSSSCG00000024784|ENSSSCG00000003909|ENSSSCG00000004421|ENSSSCG00000017268|ENSSSCG00000017101|ENSSSCG00000030303	http://www.genome.jp/kegg-bin/show_pathway?ssc04725/ssc:791125%09red/ssc:397184%09red/ssc:100621099%09red/ssc:100511937%09red/ssc:100516491%09red/ssc:100622149%09red/ssc:100517503%09red
Tyrosine metabolism	KEGG PATHWAY	ssc00350	4	28	0.0360716	0.245708	ENSSSCG00000010537|ENSSSCG00000009182|ENSSSCG00000026349|ENSSSCG00000017383	http://www.genome.jp/kegg-bin/show_pathway?ssc00350/ssc:100512795%09red/ssc:396967%09red/ssc:100520329%09red/ssc:100522421%09red
Phenylalanine, tyrosine and tryptophan biosynthesis	KEGG PATHWAY	ssc00400	2	6	0.0372166	0.245708	ENSSSCG00000010537|ENSSSCG00000000856	http://www.genome.jp/kegg-bin/show_pathway?ssc00400/ssc:100521900%09red/ssc:396967%09red
PPAR signaling pathway	KEGG PATHWAY	ssc03320	6	57	0.0375789	0.245708	ENSSSCG00000011579|ENSSSCG00000010554|ENSSSCG00000015405|ENSSSCG00000006153|ENSSSCG00000013599|ENSSSCG00000008724	http://www.genome.jp/kegg-bin/show_pathway?ssc03320/ssc:574074%09red/ssc:733702%09red/ssc:397628%09red/ssc:396670%09red/ssc:397671%09red/ssc:100523005%09red
Phagosome	KEGG PATHWAY	ssc04145	10	125	0.0413858	0.255396	ENSSSCG00000015405|ENSSSCG00000006263|ENSSSCG00000006138|ENSSSCG00000017300|ENSSSCG00000010948|ENSSSCG00000012229|ENSSSCG00000013579|ENSSSCG00000015885|ENSSSCG00000016516|ENSSSCG00000029077	http://www.genome.jp/kegg-bin/show_pathway?ssc04145/ssc:100515919%09red/ssc:100170134%09red/ssc:733702%09red/ssc:100521494%09red/ssc:100519402%09red/ssc:397472%09red/ssc:397108%09red/ssc:100622105%09red/ssc:100516106%09red/ssc:100517730%09red
GABAergic synapse	KEGG PATHWAY	ssc04727	6	59	0.0428105	0.255396	ENSSSCG00000015545|ENSSSCG00000024784|ENSSSCG00000017268|ENSSSCG00000017101|ENSSSCG00000007909|ENSSSCG00000021902	http://www.genome.jp/kegg-bin/show_pathway?ssc04727/ssc:397184%09red/ssc:100517503%09red/ssc:100525792%09red/ssc:397500%09red/ssc:396944%09red/ssc:100622149%09red
Platinum drug resistance	KEGG PATHWAY	ssc01524	6	59	0.0428105	0.255396	ENSSSCG00000010543|ENSSSCG00000002623|ENSSSCG00000013033|ENSSSCG00000003909|ENSSSCG00000023467|ENSSSCG00000006325	http://www.genome.jp/kegg-bin/show_pathway?ssc01524/ssc:100511937%09red/ssc:397535%09red/ssc:100521065%09red/ssc:100510917%09red/ssc:397682%09red/ssc:733607%09red
Glutamatergic synapse	KEGG PATHWAY	ssc04724	7	75	0.0430668	0.255396	ENSSSCG00000015545|ENSSSCG00000013919|ENSSSCG00000017912|ENSSSCG00000017268|ENSSSCG00000005222|ENSSSCG00000016841|ENSSSCG00000017101	http://www.genome.jp/kegg-bin/show_pathway?ssc04724/ssc:397184%09red/ssc:100517503%09red/ssc:414900%09red/ssc:100516047%09red/ssc:397003%09red/ssc:396944%09red/ssc:100526210%09red
Renin secretion	KEGG PATHWAY	ssc04924	5	45	0.0465203	0.263615	ENSSSCG00000011141|ENSSSCG00000023666|ENSSSCG00000010184|ENSSSCG00000010647|ENSSSCG00000024784	http://www.genome.jp/kegg-bin/show_pathway?ssc04924/ssc:100622149%09red/ssc:100157073%09red/ssc:100037961%09red/ssc:397355%09red/ssc:100516639%09red
Retinol metabolism	KEGG PATHWAY	ssc00830	5	45	0.0465203	0.263615	ENSSSCG00000023320|ENSSSCG00000025578|ENSSSCG00000009182|ENSSSCG00000006245|ENSSSCG00000015930	http://www.genome.jp/kegg-bin/show_pathway?ssc00830/ssc:100157319%09red/ssc:100512795%09red/ssc:100519057%09red/ssc:100737077%09red/ssc:100144468%09red
Choline metabolism in cancer	KEGG PATHWAY	ssc05231	7	80	0.0561342	0.302879	ENSSSCG00000004040|ENSSSCG00000017912|ENSSSCG00000003909|ENSSSCG00000017268|ENSSSCG00000012889|ENSSSCG00000001419|ENSSSCG00000000864	http://www.genome.jp/kegg-bin/show_pathway?ssc05231/ssc:100523738%09red/ssc:100524478%09red/ssc:397184%09red/ssc:100124377%09red/ssc:414900%09red/ssc:100511937%09red/ssc:396936%09red
Endocrine and other factor-regulated calcium reabsorption	KEGG PATHWAY	ssc04961	4	33	0.0568802	0.302879	ENSSSCG00000020864|ENSSSCG00000011326|ENSSSCG00000017268|ENSSSCG00000005641	http://www.genome.jp/kegg-bin/show_pathway?ssc04961/ssc:397675%09red/ssc:396628%09red/ssc:100153921%09red/ssc:397184%09red
Apoptosis	KEGG PATHWAY	ssc04210	9	115	0.0570125	0.302879	ENSSSCG00000029077|ENSSSCG00000010948|ENSSSCG00000013033|ENSSSCG00000003909|ENSSSCG00000001952|ENSSSCG00000023666|ENSSSCG00000007522|ENSSSCG00000005838|ENSSSCG00000009140	http://www.genome.jp/kegg-bin/show_pathway?ssc04210/ssc:100515919%09red/ssc:100037961%09red/ssc:100513840%09red/ssc:100517293%09red/ssc:100517730%09red/ssc:100511937%09red/ssc:100521065%09red/ssc:406188%09red/ssc:100141405%09red
Histidine metabolism	KEGG PATHWAY	ssc00340	3	21	0.0670579	0.348975	ENSSSCG00000000892|ENSSSCG00000026349|ENSSSCG00000004869	http://www.genome.jp/kegg-bin/show_pathway?ssc00340/ssc:100516053%09red/ssc:100154617%09red/ssc:100522421%09red
Purine metabolism	KEGG PATHWAY	ssc00230	10	141	0.0762864	0.389061	ENSSSCG00000026724|ENSSSCG00000003812|ENSSSCG00000010497|ENSSSCG00000005852|ENSSSCG00000027506|ENSSSCG00000022492|ENSSSCG00000030016|ENSSSCG00000017101|ENSSSCG00000026947|ENSSSCG00000009310	http://www.genome.jp/kegg-bin/show_pathway?ssc00230/ssc:100626052%09red/ssc:100154068%09red/ssc:100517503%09red/ssc:100127144%09red/ssc:397193%09red/ssc:100627477%09red/ssc:100620914%09red/ssc:397298%09red/ssc:100516719%09red/ssc:397566%09red
Pentose phosphate pathway	KEGG PATHWAY	ssc00030	3	23	0.0813621	0.393728	ENSSSCG00000029443|ENSSSCG00000022390|ENSSSCG00000003812	http://www.genome.jp/kegg-bin/show_pathway?ssc00030/ssc:768107%09red/ssc:100622411%09red/ssc:397566%09red
Nicotinate and nicotinamide metabolism	KEGG PATHWAY	ssc00760	3	23	0.0813621	0.393728	ENSSSCG00000008742|ENSSSCG00000016877|ENSSSCG00000027454	http://www.genome.jp/kegg-bin/show_pathway?ssc00760/ssc:100511702%09red/ssc:100623339%09red/ssc:100526144%09red
Cell adhesion molecules (CAMs)	KEGG PATHWAY	ssc04514	8	106	0.0818337	0.393728	ENSSSCG00000006966|ENSSSCG00000006288|ENSSSCG00000002887|ENSSSCG00000000687|ENSSSCG00000006286|ENSSSCG00000006287|ENSSSCG00000027465|ENSSSCG00000003079	http://www.genome.jp/kegg-bin/show_pathway?ssc04514/ssc:397150%09red/ssc:100516913%09red/ssc:404704%09red/ssc:397508%09red/ssc:100127147%09red/ssc:100156235%09red/ssc:100156236%09red/ssc:100525346%09red
Sphingolipid signaling pathway	KEGG PATHWAY	ssc04071	7	89	0.085268	0.402654	ENSSSCG00000005838|ENSSSCG00000017912|ENSSSCG00000003909|ENSSSCG00000004421|ENSSSCG00000017268|ENSSSCG00000008444|ENSSSCG00000017178	http://www.genome.jp/kegg-bin/show_pathway?ssc04071/ssc:791125%09red/ssc:397184%09red/ssc:100524932%09red/ssc:100513840%09red/ssc:414900%09red/ssc:100511937%09red/ssc:100519210%09red
Galactose metabolism	KEGG PATHWAY	ssc00052	3	24	0.0889661	0.412479	ENSSSCG00000008486|ENSSSCG00000010252|ENSSSCG00000003812	http://www.genome.jp/kegg-bin/show_pathway?ssc00052/ssc:100153520%09red/ssc:399536%09red/ssc:397566%09red
Platelet activation	KEGG PATHWAY	ssc04611	7	92	0.0965874	0.439818	ENSSSCG00000024314|ENSSSCG00000003909|ENSSSCG00000016034|ENSSSCG00000004421|ENSSSCG00000017101|ENSSSCG00000015326|ENSSSCG00000004791	http://www.genome.jp/kegg-bin/show_pathway?ssc04611/ssc:100522721%09red/ssc:791125%09red/ssc:100626716%09red/ssc:100517503%09red/ssc:100511937%09red/ssc:403164%09red/ssc:100152001%09red
Type II diabetes mellitus	KEGG PATHWAY	ssc04930	4	41	0.100815	0.451016	ENSSSCG00000003909|ENSSSCG00000010252|ENSSSCG00000008444|ENSSSCG00000017562	http://www.genome.jp/kegg-bin/show_pathway?ssc04930/ssc:100524932%09red/ssc:100511937%09red/ssc:100153520%09red/ssc:100513431%09red
Insulin resistance	KEGG PATHWAY	ssc04931	7	95	0.108695	0.477883	ENSSSCG00000015405|ENSSSCG00000003909|ENSSSCG00000001952|ENSSSCG00000014437|ENSSSCG00000008444|ENSSSCG00000009937|ENSSSCG00000007530	http://www.genome.jp/kegg-bin/show_pathway?ssc04931/ssc:100521997%09red/ssc:100511937%09red/ssc:100524932%09red/ssc:733702%09red/ssc:100154993%09red/ssc:406188%09red/ssc:100329221%09red
Amoebiasis	KEGG PATHWAY	ssc05146	6	79	0.119335	0.502203	ENSSSCG00000013473|ENSSSCG00000003909|ENSSSCG00000017755|ENSSSCG00000016034|ENSSSCG00000017268|ENSSSCG00000015326	http://www.genome.jp/kegg-bin/show_pathway?ssc05146/ssc:100518537%09red/ssc:100626716%09red/ssc:397184%09red/ssc:100511937%09red/ssc:396859%09red/ssc:100152001%09red
Acute myeloid leukemia	KEGG PATHWAY	ssc05221	4	44	0.120381	0.502203	ENSSSCG00000013033|ENSSSCG00000002866|ENSSSCG00000003909|ENSSSCG00000030095	http://www.genome.jp/kegg-bin/show_pathway?ssc05221/ssc:100625290%09red/ssc:397307%09red/ssc:100521065%09red/ssc:100511937%09red
VEGF signaling pathway	KEGG PATHWAY	ssc04370	4	44	0.120381	0.502203	ENSSSCG00000013033|ENSSSCG00000017178|ENSSSCG00000003909|ENSSSCG00000017268	http://www.genome.jp/kegg-bin/show_pathway?ssc04370/ssc:100511937%09red/ssc:100519210%09red/ssc:100521065%09red/ssc:397184%09red
African trypanosomiasis	KEGG PATHWAY	ssc05143	3	28	0.122104	0.502203	ENSSSCG00000015037|ENSSSCG00000006286|ENSSSCG00000017268	http://www.genome.jp/kegg-bin/show_pathway?ssc05143/ssc:397057%09red/ssc:397508%09red/ssc:397184%09red
Ras signaling pathway	KEGG PATHWAY	ssc04014	11	178	0.128979	0.517301	ENSSSCG00000011141|ENSSSCG00000013033|ENSSSCG00000017912|ENSSSCG00000003909|ENSSSCG00000005706|ENSSSCG00000017268|ENSSSCG00000012399|ENSSSCG00000011895|ENSSSCG00000027890|ENSSSCG00000004791|ENSSSCG00000014127	http://www.genome.jp/kegg-bin/show_pathway?ssc04014/ssc:100522721%09red/ssc:100515363%09red/ssc:100516639%09red/ssc:397184%09red/ssc:733705%09red/ssc:414900%09red/ssc:100511937%09red/ssc:100624152%09red/ssc:100154368%09red/ssc:100524544%09red/ssc:100521065%09red
Glycosphingolipid biosynthesis - globo series	KEGG PATHWAY	ssc00603	2	14	0.129832	0.517301	ENSSSCG00000004338|ENSSSCG00000014073	http://www.genome.jp/kegg-bin/show_pathway?ssc00603/ssc:102160171%09red/ssc:396958%09red
Malaria	KEGG PATHWAY	ssc05144	4	46	0.134259	0.52671	ENSSSCG00000015405|ENSSSCG00000015037|ENSSSCG00000006286|ENSSSCG00000006288	http://www.genome.jp/kegg-bin/show_pathway?ssc05144/ssc:397150%09red/ssc:733702%09red/ssc:397057%09red/ssc:397508%09red
GnRH signaling pathway	KEGG PATHWAY	ssc04912	5	64	0.136448	0.527184	ENSSSCG00000011141|ENSSSCG00000017912|ENSSSCG00000017268|ENSSSCG00000017101|ENSSSCG00000024784	http://www.genome.jp/kegg-bin/show_pathway?ssc04912/ssc:100622149%09red/ssc:100517503%09red/ssc:397184%09red/ssc:100516639%09red/ssc:414900%09red
Biosynthesis of unsaturated fatty acids	KEGG PATHWAY	ssc01040	2	15	0.143467	0.538002	ENSSSCG00000008724|ENSSSCG00000010554	http://www.genome.jp/kegg-bin/show_pathway?ssc01040/ssc:100523005%09red/ssc:396670%09red
Phototransduction	KEGG PATHWAY	ssc04744	2	15	0.143467	0.538002	ENSSSCG00000011141|ENSSSCG00000011675	http://www.genome.jp/kegg-bin/show_pathway?ssc04744/ssc:397114%09red/ssc:100516639%09red
Endocytosis	KEGG PATHWAY	ssc04144	12	204	0.14808	0.541614	ENSSSCG00000022919|ENSSSCG00000000130|ENSSSCG00000012397|ENSSSCG00000027226|ENSSSCG00000017912|ENSSSCG00000003807|ENSSSCG00000024635|ENSSSCG00000011675|ENSSSCG00000010647|ENSSSCG00000004952|ENSSSCG00000014852|ENSSSCG00000005641	http://www.genome.jp/kegg-bin/show_pathway?ssc04144/ssc:100240722%09red/ssc:397156%09red/ssc:100512679%09red/ssc:406190%09red/ssc:100622102%09red/ssc:414900%09red/ssc:397114%09red/ssc:100152415%09red/ssc:397260%09red/ssc:397355%09red/ssc:100521141%09red/ssc:100153921%09red
Synaptic vesicle cycle	KEGG PATHWAY	ssc04721	4	48	0.148754	0.541614	ENSSSCG00000016516|ENSSSCG00000006263|ENSSSCG00000006138|ENSSSCG00000005641	http://www.genome.jp/kegg-bin/show_pathway?ssc04721/ssc:397472%09red/ssc:100521494%09red/ssc:100519402%09red/ssc:100153921%09red
2-Oxocarboxylic acid metabolism	KEGG PATHWAY	ssc01210	2	16	0.157383	0.541614	ENSSSCG00000010537|ENSSSCG00000023264	http://www.genome.jp/kegg-bin/show_pathway?ssc01210/ssc:396967%09red/ssc:102166364%09red
Pathways in cancer	KEGG PATHWAY	ssc05200	16	291	0.158144	0.541614	ENSSSCG00000002866|ENSSSCG00000011579|ENSSSCG00000017755|ENSSSCG00000001952|ENSSSCG00000013033|ENSSSCG00000009477|ENSSSCG00000005706|ENSSSCG00000017268|ENSSSCG00000030095|ENSSSCG00000003521|ENSSSCG00000025795|ENSSSCG00000017101|ENSSSCG00000005838|ENSSSCG00000003909|ENSSSCG00000004791|ENSSSCG00000004952	http://www.genome.jp/kegg-bin/show_pathway?ssc05200/ssc:100522721%09red/ssc:397184%09red/ssc:406188%09red/ssc:100517503%09red/ssc:396859%09red/ssc:100513840%09red/ssc:100622336%09red/ssc:100327037%09red/ssc:100625290%09red/ssc:397260%09red/ssc:100521065%09red/ssc:414911%09red/ssc:100524544%09red/ssc:397671%09red/ssc:100511937%09red/ssc:397307%09red
Primary immunodeficiency	KEGG PATHWAY	ssc05340	3	32	0.158967	0.541614	ENSSSCG00000000687|ENSSSCG00000009938|ENSSSCG00000012397	http://www.genome.jp/kegg-bin/show_pathway?ssc05340/ssc:100519979%09red/ssc:404704%09red/ssc:397156%09red
Pyruvate metabolism	KEGG PATHWAY	ssc00620	3	32	0.158967	0.541614	ENSSSCG00000009937|ENSSSCG00000026153|ENSSSCG00000007133	http://www.genome.jp/kegg-bin/show_pathway?ssc00620/ssc:100154993%09red/ssc:100154828%09red/ssc:100626793%09red
Cytosolic DNA-sensing pathway	KEGG PATHWAY	ssc04623	4	50	0.163818	0.541614	ENSSSCG00000001952|ENSSSCG00000015037|ENSSSCG00000005203|ENSSSCG00000009310	http://www.genome.jp/kegg-bin/show_pathway?ssc04623/ssc:100518643%09red/ssc:100627477%09red/ssc:397057%09red/ssc:406188%09red
Phospholipase D signaling pathway	KEGG PATHWAY	ssc04072	7	107	0.164546	0.541614	ENSSSCG00000000130|ENSSSCG00000017912|ENSSSCG00000003909|ENSSSCG00000004421|ENSSSCG00000017268|ENSSSCG00000017101|ENSSSCG00000005641	http://www.genome.jp/kegg-bin/show_pathway?ssc04072/ssc:791125%09red/ssc:397184%09red/ssc:100517503%09red/ssc:414900%09red/ssc:100511937%09red/ssc:100153921%09red/ssc:100240722%09red
Serotonergic synapse	KEGG PATHWAY	ssc04726	5	69	0.167803	0.541614	ENSSSCG00000000046|ENSSSCG00000017978|ENSSSCG00000003825|ENSSSCG00000017268|ENSSSCG00000024784	http://www.genome.jp/kegg-bin/show_pathway?ssc04726/ssc:100622149%09red/ssc:397184%09red/ssc:397687%09red/ssc:100524940%09red/ssc:100525835%09red
Fc gamma R-mediated phagocytosis	KEGG PATHWAY	ssc04666	5	70	0.17439	0.541614	ENSSSCG00000017912|ENSSSCG00000003909|ENSSSCG00000017268|ENSSSCG00000008444|ENSSSCG00000017178	http://www.genome.jp/kegg-bin/show_pathway?ssc04666/ssc:100524932%09red/ssc:100511937%09red/ssc:397184%09red/ssc:100519210%09red/ssc:414900%09red
Basal transcription factors	KEGG PATHWAY	ssc03022	3	34	0.178528	0.541614	ENSSSCG00000003718|ENSSSCG00000006926|ENSSSCG00000012493	http://www.genome.jp/kegg-bin/show_pathway?ssc03022/ssc:100155974%09red/ssc:100037274%09red/ssc:100517257%09red
Melanogenesis	KEGG PATHWAY	ssc04916	5	71	0.181075	0.541614	ENSSSCG00000011141|ENSSSCG00000003521|ENSSSCG00000009477|ENSSSCG00000017268|ENSSSCG00000017101	http://www.genome.jp/kegg-bin/show_pathway?ssc04916/ssc:414911%09red/ssc:100517503%09red/ssc:397184%09red/ssc:100516639%09red/ssc:100327037%09red
cGMP-PKG signaling pathway	KEGG PATHWAY	ssc04022	8	131	0.184519	0.541614	ENSSSCG00000003909|ENSSSCG00000008444|ENSSSCG00000024784|ENSSSCG00000013033|ENSSSCG00000009477|ENSSSCG00000011141|ENSSSCG00000017101|ENSSSCG00000010647	http://www.genome.jp/kegg-bin/show_pathway?ssc04022/ssc:100516639%09red/ssc:100524932%09red/ssc:414911%09red/ssc:100517503%09red/ssc:100511937%09red/ssc:397355%09red/ssc:100622149%09red/ssc:100521065%09red
Gastric acid secretion	KEGG PATHWAY	ssc04971	4	53	0.187376	0.541614	ENSSSCG00000011141|ENSSSCG00000017268|ENSSSCG00000017101|ENSSSCG00000002423	http://www.genome.jp/kegg-bin/show_pathway?ssc04971/ssc:100517503%09red/ssc:100155276%09red/ssc:100516639%09red/ssc:397184%09red
Chronic myeloid leukemia	KEGG PATHWAY	ssc05220	4	53	0.187376	0.541614	ENSSSCG00000013033|ENSSSCG00000001952|ENSSSCG00000003909|ENSSSCG00000005706	http://www.genome.jp/kegg-bin/show_pathway?ssc05220/ssc:100511937%09red/ssc:100524544%09red/ssc:406188%09red/ssc:100521065%09red
Inflammatory bowel disease (IBD)	KEGG PATHWAY	ssc05321	4	53	0.187376	0.541614	ENSSSCG00000012397|ENSSSCG00000015037|ENSSSCG00000003801|ENSSSCG00000004952	http://www.genome.jp/kegg-bin/show_pathway?ssc05321/ssc:733613%09red/ssc:397057%09red/ssc:397260%09red/ssc:397156%09red
Glycine, serine and threonine metabolism	KEGG PATHWAY	ssc00260	3	35	0.188544	0.541614	ENSSSCG00000009870|ENSSSCG00000016720|ENSSSCG00000017383	http://www.genome.jp/kegg-bin/show_pathway?ssc00260/ssc:100154365%09red/ssc:100520329%09red/ssc:100188980%09red
Adrenergic signaling in cardiomyocytes	KEGG PATHWAY	ssc04261	7	112	0.190978	0.541614	ENSSSCG00000024784|ENSSSCG00000003257|ENSSSCG00000003909|ENSSSCG00000017268|ENSSSCG00000011141|ENSSSCG00000017101|ENSSSCG00000010647	http://www.genome.jp/kegg-bin/show_pathway?ssc04261/ssc:100516639%09red/ssc:397184%09red/ssc:100517503%09red/ssc:100511937%09red/ssc:397355%09red/ssc:100519779%09red/ssc:100622149%09red
cAMP signaling pathway	KEGG PATHWAY	ssc04024	9	154	0.196256	0.541614	ENSSSCG00000024784|ENSSSCG00000013033|ENSSSCG00000017912|ENSSSCG00000003909|ENSSSCG00000011141|ENSSSCG00000001952|ENSSSCG00000017101|ENSSSCG00000008724|ENSSSCG00000010647	http://www.genome.jp/kegg-bin/show_pathway?ssc04024/ssc:100516639%09red/ssc:100517503%09red/ssc:414900%09red/ssc:100511937%09red/ssc:397355%09red/ssc:100622149%09red/ssc:100523005%09red/ssc:406188%09red/ssc:100521065%09red
Fatty acid degradation	KEGG PATHWAY	ssc00071	3	36	0.1987	0.541614	ENSSSCG00000026153|ENSSSCG00000009182|ENSSSCG00000008724	http://www.genome.jp/kegg-bin/show_pathway?ssc00071/ssc:100512795%09red/ssc:100523005%09red/ssc:100626793%09red
Axon guidance	KEGG PATHWAY	ssc04360	8	134	0.199537	0.541614	ENSSSCG00000003909|ENSSSCG00000005706|ENSSSCG00000004421|ENSSSCG00000017268|ENSSSCG00000010512|ENSSSCG00000003521|ENSSSCG00000000896|ENSSSCG00000028931	http://www.genome.jp/kegg-bin/show_pathway?ssc04360/ssc:791125%09red/ssc:397184%09red/ssc:100327037%09red/ssc:100511937%09red/ssc:100627880%09red/ssc:100624534%09red/ssc:100516554%09red/ssc:100524544%09red
Renin-angiotensin system	KEGG PATHWAY	ssc04614	2	19	0.200401	0.541614	ENSSSCG00000014899|ENSSSCG00000010184	http://www.genome.jp/kegg-bin/show_pathway?ssc04614/ssc:100157073%09red/ssc:100515678%09red
Steroid biosynthesis	KEGG PATHWAY	ssc00100	2	19	0.200401	0.541614	ENSSSCG00000021464|ENSSSCG00000013004	http://www.genome.jp/kegg-bin/show_pathway?ssc00100/ssc:100628166%09red/ssc:100514510%09red
Insulin signaling pathway	KEGG PATHWAY	ssc04910	7	114	0.202005	0.541614	ENSSSCG00000013033|ENSSSCG00000003909|ENSSSCG00000010252|ENSSSCG00000011141|ENSSSCG00000009937|ENSSSCG00000007530|ENSSSCG00000022584	http://www.genome.jp/kegg-bin/show_pathway?ssc04910/ssc:100516639%09red/ssc:100515116%09red/ssc:100511937%09red/ssc:100154993%09red/ssc:100153520%09red/ssc:100521997%09red/ssc:100521065%09red
Rheumatoid arthritis	KEGG PATHWAY	ssc05323	5	75	0.208712	0.541614	ENSSSCG00000016516|ENSSSCG00000015037|ENSSSCG00000006263|ENSSSCG00000006138|ENSSSCG00000010948	http://www.genome.jp/kegg-bin/show_pathway?ssc05323/ssc:397472%09red/ssc:397057%09red/ssc:100519402%09red/ssc:100521494%09red/ssc:100515919%09red
NOD-like receptor signaling pathway	KEGG PATHWAY	ssc04621	3	37	0.208983	0.541614	ENSSSCG00000001952|ENSSSCG00000015037|ENSSSCG00000016678	http://www.genome.jp/kegg-bin/show_pathway?ssc04621/ssc:100135660%09red/ssc:397057%09red/ssc:406188%09red
Butirosin and neomycin biosynthesis	KEGG PATHWAY	ssc00524	1	5	0.214772	0.541614	ENSSSCG00000010252	http://www.genome.jp/kegg-bin/show_pathway?ssc00524/ssc:100153520%09red
Butanoate metabolism	KEGG PATHWAY	ssc00650	2	20	0.215038	0.541614	ENSSSCG00000026153|ENSSSCG00000007909	http://www.genome.jp/kegg-bin/show_pathway?ssc00650/ssc:100626793%09red/ssc:397500%09red
Linoleic acid metabolism	KEGG PATHWAY	ssc00591	2	20	0.215038	0.541614	ENSSSCG00000023320|ENSSSCG00000003825	http://www.genome.jp/kegg-bin/show_pathway?ssc00591/ssc:100524940%09red/ssc:100144468%09red
Glycosylphosphatidylinositol(GPI)-anchor biosynthesis	KEGG PATHWAY	ssc00563	2	20	0.215038	0.541614	ENSSSCG00000012134|ENSSSCG00000029291	http://www.genome.jp/kegg-bin/show_pathway?ssc00563/ssc:100524712%09red/ssc:100156880%09red
Osteoclast differentiation	KEGG PATHWAY	ssc04380	6	96	0.215592	0.541614	ENSSSCG00000011579|ENSSSCG00000001952|ENSSSCG00000005838|ENSSSCG00000003909|ENSSSCG00000004421|ENSSSCG00000012229	http://www.genome.jp/kegg-bin/show_pathway?ssc04380/ssc:791125%09red/ssc:397108%09red/ssc:397671%09red/ssc:100513840%09red/ssc:100511937%09red/ssc:406188%09red
Staphylococcus aureus infection	KEGG PATHWAY	ssc05150	3	38	0.219381	0.541614	ENSSSCG00000006288|ENSSSCG00000024314|ENSSSCG00000009138	http://www.genome.jp/kegg-bin/show_pathway?ssc05150/ssc:397150%09red/ssc:100516921%09red/ssc:403164%09red
Fatty acid metabolism	KEGG PATHWAY	ssc01212	3	38	0.219381	0.541614	ENSSSCG00000026153|ENSSSCG00000008724|ENSSSCG00000010554	http://www.genome.jp/kegg-bin/show_pathway?ssc01212/ssc:100523005%09red/ssc:396670%09red/ssc:100626793%09red
Chemokine signaling pathway	KEGG PATHWAY	ssc04062	8	138	0.220297	0.541614	ENSSSCG00000017101|ENSSSCG00000003909|ENSSSCG00000014852|ENSSSCG00000001952|ENSSSCG00000011675|ENSSSCG00000016871|ENSSSCG00000024024|ENSSSCG00000017920	http://www.genome.jp/kegg-bin/show_pathway?ssc04062/ssc:100622126%09red/ssc:100517503%09red/ssc:554303%09red/ssc:397114%09red/ssc:100511937%09red/ssc:100521141%09red/ssc:406188%09red/ssc:396735%09red
HIF-1 signaling pathway	KEGG PATHWAY	ssc04066	5	77	0.223017	0.541614	ENSSSCG00000012229|ENSSSCG00000017755|ENSSSCG00000010252|ENSSSCG00000003909|ENSSSCG00000017268	http://www.genome.jp/kegg-bin/show_pathway?ssc04066/ssc:396859%09red/ssc:397108%09red/ssc:100153520%09red/ssc:100511937%09red/ssc:397184%09red
Phosphatidylinositol signaling system	KEGG PATHWAY	ssc04070	5	77	0.223017	0.541614	ENSSSCG00000003909|ENSSSCG00000011141|ENSSSCG00000030345|ENSSSCG00000004704|ENSSSCG00000017268	http://www.genome.jp/kegg-bin/show_pathway?ssc04070/ssc:100516639%09red/ssc:100511937%09red/ssc:100520287%09red/ssc:100510987%09red/ssc:397184%09red
Peroxisome	KEGG PATHWAY	ssc04146	5	77	0.223017	0.541614	ENSSSCG00000021355|ENSSSCG00000017755|ENSSSCG00000008724|ENSSSCG00000023264|ENSSSCG00000000072	http://www.genome.jp/kegg-bin/show_pathway?ssc04146/ssc:396859%09red/ssc:100523005%09red/ssc:100517713%09red/ssc:397036%09red/ssc:102166364%09red
Circadian entrainment	KEGG PATHWAY	ssc04713	4	58	0.228785	0.543714	ENSSSCG00000011141|ENSSSCG00000017268|ENSSSCG00000017101|ENSSSCG00000017562	http://www.genome.jp/kegg-bin/show_pathway?ssc04713/ssc:100517503%09red/ssc:100513431%09red/ssc:100516639%09red/ssc:397184%09red
Glyoxylate and dicarboxylate metabolism	KEGG PATHWAY	ssc00630	2	21	0.229767	0.543714	ENSSSCG00000026153|ENSSSCG00000015545	http://www.genome.jp/kegg-bin/show_pathway?ssc00630/ssc:396944%09red/ssc:100626793%09red
Pyrimidine metabolism	KEGG PATHWAY	ssc00240	5	78	0.230279	0.543714	ENSSSCG00000005852|ENSSSCG00000009310|ENSSSCG00000027506|ENSSSCG00000008647|ENSSSCG00000010497	http://www.genome.jp/kegg-bin/show_pathway?ssc00240/ssc:100627477%09red/ssc:100516719%09red/ssc:100626052%09red/ssc:100623872%09red/ssc:397298%09red
Oxytocin signaling pathway	KEGG PATHWAY	ssc04921	7	120	0.236462	0.550179	ENSSSCG00000008742|ENSSSCG00000024784|ENSSSCG00000003257|ENSSSCG00000003909|ENSSSCG00000017268|ENSSSCG00000011141|ENSSSCG00000017101	http://www.genome.jp/kegg-bin/show_pathway?ssc04921/ssc:100516639%09red/ssc:397184%09red/ssc:100517503%09red/ssc:100511702%09red/ssc:100511937%09red/ssc:100519779%09red/ssc:100622149%09red
Small cell lung cancer	KEGG PATHWAY	ssc05222	4	59	0.237332	0.550179	ENSSSCG00000005838|ENSSSCG00000001952|ENSSSCG00000017755|ENSSSCG00000003909	http://www.genome.jp/kegg-bin/show_pathway?ssc05222/ssc:100513840%09red/ssc:406188%09red/ssc:100511937%09red/ssc:396859%09red
Cysteine and methionine metabolism	KEGG PATHWAY	ssc00270	3	40	0.240473	0.552439	ENSSSCG00000009870|ENSSSCG00000010537|ENSSSCG00000012166	http://www.genome.jp/kegg-bin/show_pathway?ssc00270/ssc:100153052%09red/ssc:100154365%09red/ssc:396967%09red
Mismatch repair	KEGG PATHWAY	ssc03430	2	22	0.244559	0.555027	ENSSSCG00000027506|ENSSSCG00000009349	http://www.genome.jp/kegg-bin/show_pathway?ssc03430/ssc:100156440%09red/ssc:100626052%09red
Adipocytokine signaling pathway	KEGG PATHWAY	ssc04920	4	60	0.245953	0.555027	ENSSSCG00000005838|ENSSSCG00000001952|ENSSSCG00000009937|ENSSSCG00000015405	http://www.genome.jp/kegg-bin/show_pathway?ssc04920/ssc:100154993%09red/ssc:100513840%09red/ssc:406188%09red/ssc:733702%09red
Measles	KEGG PATHWAY	ssc05162	6	102	0.254571	0.569435	ENSSSCG00000003909|ENSSSCG00000004421|ENSSSCG00000012077|ENSSSCG00000001952|ENSSSCG00000013579|ENSSSCG00000012397	http://www.genome.jp/kegg-bin/show_pathway?ssc05162/ssc:791125%09red/ssc:100170134%09red/ssc:397156%09red/ssc:100511937%09red/ssc:397128%09red/ssc:406188%09red
Vascular smooth muscle contraction	KEGG PATHWAY	ssc04270	5	82	0.259958	0.569936	ENSSSCG00000011141|ENSSSCG00000017268|ENSSSCG00000017101|ENSSSCG00000008444|ENSSSCG00000024784	http://www.genome.jp/kegg-bin/show_pathway?ssc04270/ssc:100524932%09red/ssc:100622149%09red/ssc:100517503%09red/ssc:100516639%09red/ssc:397184%09red
Pertussis	KEGG PATHWAY	ssc05133	4	62	0.263392	0.569936	ENSSSCG00000011141|ENSSSCG00000017755|ENSSSCG00000015662|ENSSSCG00000016678	http://www.genome.jp/kegg-bin/show_pathway?ssc05133/ssc:100135660%09red/ssc:100516639%09red/ssc:100520761%09red/ssc:396859%09red
Retrograde endocannabinoid signaling	KEGG PATHWAY	ssc04723	4	62	0.263392	0.569936	ENSSSCG00000021902|ENSSSCG00000017268|ENSSSCG00000017101|ENSSSCG00000024784	http://www.genome.jp/kegg-bin/show_pathway?ssc04723/ssc:100622149%09red/ssc:100517503%09red/ssc:100525792%09red/ssc:397184%09red
Transcriptional misregulation in cancer	KEGG PATHWAY	ssc05202	7	125	0.266529	0.569936	ENSSSCG00000002866|ENSSSCG00000011579|ENSSSCG00000024591|ENSSSCG00000004759|ENSSSCG00000005087|ENSSSCG00000030095|ENSSSCG00000008618	http://www.genome.jp/kegg-bin/show_pathway?ssc05202/ssc:100518190%09red/ssc:100156847%09red/ssc:100625290%09red/ssc:100513560%09red/ssc:100157387%09red/ssc:397671%09red/ssc:397307%09red
Dilated cardiomyopathy	KEGG PATHWAY	ssc05414	4	63	0.272197	0.569936	ENSSSCG00000003257|ENSSSCG00000010647|ENSSSCG00000017101|ENSSSCG00000024784	http://www.genome.jp/kegg-bin/show_pathway?ssc05414/ssc:100622149%09red/ssc:100517503%09red/ssc:397355%09red/ssc:100519779%09red
Morphine addiction	KEGG PATHWAY	ssc05032	4	63	0.272197	0.569936	ENSSSCG00000021902|ENSSSCG00000017268|ENSSSCG00000017101|ENSSSCG00000014852	http://www.genome.jp/kegg-bin/show_pathway?ssc05032/ssc:100517503%09red/ssc:100525792%09red/ssc:100521141%09red/ssc:397184%09red
Influenza A	KEGG PATHWAY	ssc05164	7	126	0.272667	0.569936	ENSSSCG00000013784|ENSSSCG00000003909|ENSSSCG00000017268|ENSSSCG00000012077|ENSSSCG00000001952|ENSSSCG00000005203|ENSSSCG00000015037	http://www.genome.jp/kegg-bin/show_pathway?ssc05164/ssc:100518643%09red/ssc:397184%09red/ssc:397057%09red/ssc:100511937%09red/ssc:397128%09red/ssc:396741%09red/ssc:406188%09red
Non-small cell lung cancer	KEGG PATHWAY	ssc05223	3	43	0.272675	0.569936	ENSSSCG00000013033|ENSSSCG00000003909|ENSSSCG00000017268	http://www.genome.jp/kegg-bin/show_pathway?ssc05223/ssc:100511937%09red/ssc:100521065%09red/ssc:397184%09red
MAPK signaling pathway	KEGG PATHWAY	ssc04010	10	192	0.277055	0.574382	ENSSSCG00000010831|ENSSSCG00000024784|ENSSSCG00000005838|ENSSSCG00000003257|ENSSSCG00000017268|ENSSSCG00000007151|ENSSSCG00000014852|ENSSSCG00000017562|ENSSSCG00000004791|ENSSSCG00000014127	http://www.genome.jp/kegg-bin/show_pathway?ssc04010/ssc:100522721%09red/ssc:100517416%09red/ssc:100513431%09red/ssc:397184%09red/ssc:100329127%09red/ssc:100513840%09red/ssc:100521141%09red/ssc:100519779%09red/ssc:100622149%09red/ssc:100515363%09red
Regulation of lipolysis in adipocytes	KEGG PATHWAY	ssc04923	3	44	0.283516	0.578372	ENSSSCG00000003909|ENSSSCG00000010647|ENSSSCG00000017101	http://www.genome.jp/kegg-bin/show_pathway?ssc04923/ssc:100511937%09red/ssc:100517503%09red/ssc:397355%09red
Taste transduction	KEGG PATHWAY	ssc04742	3	44	0.283516	0.578372	ENSSSCG00000007836|ENSSSCG00000000707|ENSSSCG00000010552	http://www.genome.jp/kegg-bin/show_pathway?ssc04742/ssc:100522244%09red/ssc:100154788%09red/ssc:396608%09red
Epstein-Barr virus infection	KEGG PATHWAY	ssc05169	8	150	0.286765	0.580357	ENSSSCG00000003909|ENSSSCG00000005838|ENSSSCG00000008742|ENSSSCG00000010497|ENSSSCG00000005852|ENSSSCG00000001952|ENSSSCG00000009310|ENSSSCG00000006926	http://www.genome.jp/kegg-bin/show_pathway?ssc05169/ssc:100513840%09red/ssc:100511702%09red/ssc:100627477%09red/ssc:100511937%09red/ssc:100155974%09red/ssc:397298%09red/ssc:100516719%09red/ssc:406188%09red
Legionellosis	KEGG PATHWAY	ssc05134	3	45	0.294391	0.587679	ENSSSCG00000001952|ENSSSCG00000015037|ENSSSCG00000014305	http://www.genome.jp/kegg-bin/show_pathway?ssc05134/ssc:397057%09red/ssc:406188%09red/ssc:494017%09red
ErbB signaling pathway	KEGG PATHWAY	ssc04012	4	66	0.298888	0.587679	ENSSSCG00000013033|ENSSSCG00000003909|ENSSSCG00000005706|ENSSSCG00000017268	http://www.genome.jp/kegg-bin/show_pathway?ssc04012/ssc:100511937%09red/ssc:100524544%09red/ssc:100521065%09red/ssc:397184%09red
Gap junction	KEGG PATHWAY	ssc04540	4	66	0.298888	0.587679	ENSSSCG00000010647|ENSSSCG00000017268|ENSSSCG00000017101|ENSSSCG00000029077	http://www.genome.jp/kegg-bin/show_pathway?ssc04540/ssc:100517503%09red/ssc:397355%09red/ssc:100517730%09red/ssc:397184%09red
Nicotine addiction	KEGG PATHWAY	ssc05033	2	26	0.303824	0.587679	ENSSSCG00000006545|ENSSSCG00000021902	http://www.genome.jp/kegg-bin/show_pathway?ssc05033/ssc:100516491%09red/ssc:100525792%09red
Collecting duct acid secretion	KEGG PATHWAY	ssc04966	2	26	0.303824	0.587679	ENSSSCG00000016516|ENSSSCG00000006138	http://www.genome.jp/kegg-bin/show_pathway?ssc04966/ssc:100521494%09red/ssc:100519402%09red
Synthesis and degradation of ketone bodies	KEGG PATHWAY	ssc00072	1	8	0.30421	0.587679	ENSSSCG00000026153	http://www.genome.jp/kegg-bin/show_pathway?ssc00072/ssc:100626793%09red
Glycerophospholipid metabolism	KEGG PATHWAY	ssc00564	4	67	0.307857	0.589761	ENSSSCG00000012889|ENSSSCG00000030303|ENSSSCG00000017912|ENSSSCG00000000864	http://www.genome.jp/kegg-bin/show_pathway?ssc00564/ssc:100523738%09red/ssc:100621099%09red/ssc:100524478%09red/ssc:414900%09red
Chagas disease (American trypanosomiasis)	KEGG PATHWAY	ssc05142	5	89	0.313748	0.589761	ENSSSCG00000013473|ENSSSCG00000001952|ENSSSCG00000017755|ENSSSCG00000003909|ENSSSCG00000004952	http://www.genome.jp/kegg-bin/show_pathway?ssc05142/ssc:100511937%09red/ssc:397260%09red/ssc:406188%09red/ssc:100518537%09red/ssc:396859%09red
T cell receptor signaling pathway	KEGG PATHWAY	ssc04660	5	89	0.313748	0.589761	ENSSSCG00000003909|ENSSSCG00000001952|ENSSSCG00000004791|ENSSSCG00000000687|ENSSSCG00000004421	http://www.genome.jp/kegg-bin/show_pathway?ssc04660/ssc:100522721%09red/ssc:100511937%09red/ssc:791125%09red/ssc:406188%09red/ssc:404704%09red
Glioma	KEGG PATHWAY	ssc05214	3	47	0.316209	0.589761	ENSSSCG00000011141|ENSSSCG00000003909|ENSSSCG00000017268	http://www.genome.jp/kegg-bin/show_pathway?ssc05214/ssc:100511937%09red/ssc:100516639%09red/ssc:397184%09red
Pancreatic secretion	KEGG PATHWAY	ssc04972	4	68	0.316852	0.589761	ENSSSCG00000008742|ENSSSCG00000016557|ENSSSCG00000017268|ENSSSCG00000017101	http://www.genome.jp/kegg-bin/show_pathway?ssc04972/ssc:100517503%09red/ssc:100511702%09red/ssc:397476%09red/ssc:397184%09red
Complement and coagulation cascades	KEGG PATHWAY	ssc04610	4	69	0.325869	0.602148	ENSSSCG00000006289|ENSSSCG00000024314|ENSSSCG00000009138|ENSSSCG00000015662	http://www.genome.jp/kegg-bin/show_pathway?ssc04610/ssc:397217%09red/ssc:100516921%09red/ssc:100520761%09red/ssc:403164%09red
Glycosphingolipid biosynthesis - ganglio series	KEGG PATHWAY	ssc00604	1	9	0.331702	0.606903	ENSSSCG00000014073	http://www.genome.jp/kegg-bin/show_pathway?ssc00604/ssc:396958%09red
Base excision repair	KEGG PATHWAY	ssc03410	2	28	0.333202	0.606903	ENSSSCG00000027506|ENSSSCG00000009938	http://www.genome.jp/kegg-bin/show_pathway?ssc03410/ssc:100519979%09red/ssc:100626052%09red
Longevity regulating pathway - multiple species	KEGG PATHWAY	ssc04213	3	49	0.338054	0.607069	ENSSSCG00000021355|ENSSSCG00000003909|ENSSSCG00000017101	http://www.genome.jp/kegg-bin/show_pathway?ssc04213/ssc:100511937%09red/ssc:100517503%09red/ssc:397036%09red
Colorectal cancer	KEGG PATHWAY	ssc05210	3	49	0.338054	0.607069	ENSSSCG00000013033|ENSSSCG00000003909|ENSSSCG00000004952	http://www.genome.jp/kegg-bin/show_pathway?ssc05210/ssc:100511937%09red/ssc:397260%09red/ssc:100521065%09red
Endocrine resistance	KEGG PATHWAY	ssc01522	4	71	0.343944	0.611578	ENSSSCG00000013033|ENSSSCG00000003909|ENSSSCG00000015926|ENSSSCG00000017101	http://www.genome.jp/kegg-bin/show_pathway?ssc01522/ssc:100511937%09red/ssc:100517503%09red/ssc:100521065%09red/ssc:100518154%09red
DNA replication	KEGG PATHWAY	ssc03030	2	29	0.34776	0.611578	ENSSSCG00000027506|ENSSSCG00000009349	http://www.genome.jp/kegg-bin/show_pathway?ssc03030/ssc:100156440%09red/ssc:100626052%09red
Prion diseases	KEGG PATHWAY	ssc05020	2	29	0.34776	0.611578	ENSSSCG00000021355|ENSSSCG00000004421	http://www.genome.jp/kegg-bin/show_pathway?ssc05020/ssc:791125%09red/ssc:397036%09red
Taurine and hypotaurine metabolism	KEGG PATHWAY	ssc00430	1	10	0.35811	0.61168	ENSSSCG00000017883	http://www.genome.jp/kegg-bin/show_pathway?ssc00430/ssc:100523568%09red
Fc epsilon RI signaling pathway	KEGG PATHWAY	ssc04664	3	51	0.359855	0.61168	ENSSSCG00000003909|ENSSSCG00000004421|ENSSSCG00000017268	http://www.genome.jp/kegg-bin/show_pathway?ssc04664/ssc:100511937%09red/ssc:791125%09red/ssc:397184%09red
Antigen processing and presentation	KEGG PATHWAY	ssc04612	3	51	0.359855	0.61168	ENSSSCG00000023666|ENSSSCG00000000687|ENSSSCG00000010948	http://www.genome.jp/kegg-bin/show_pathway?ssc04612/ssc:100515919%09red/ssc:100037961%09red/ssc:404704%09red
RIG-I-like receptor signaling pathway	KEGG PATHWAY	ssc04622	3	51	0.359855	0.61168	ENSSSCG00000005838|ENSSSCG00000001952|ENSSSCG00000017416	http://www.genome.jp/kegg-bin/show_pathway?ssc04622/ssc:100513840%09red/ssc:406188%09red/ssc:100524520%09red
Neurotrophin signaling pathway	KEGG PATHWAY	ssc04722	5	95	0.360904	0.61168	ENSSSCG00000013033|ENSSSCG00000001952|ENSSSCG00000003909|ENSSSCG00000005706|ENSSSCG00000011141	http://www.genome.jp/kegg-bin/show_pathway?ssc04722/ssc:100511937%09red/ssc:100524544%09red/ssc:406188%09red/ssc:100516639%09red/ssc:100521065%09red
Porphyrin and chlorophyll metabolism	KEGG PATHWAY	ssc00860	2	30	0.362211	0.61168	ENSSSCG00000010742|ENSSSCG00000011978	http://www.genome.jp/kegg-bin/show_pathway?ssc00860/ssc:100511474%09red/ssc:100153444%09red
Thyroid hormone synthesis	KEGG PATHWAY	ssc04918	3	52	0.370719	0.618475	ENSSSCG00000017932|ENSSSCG00000017268|ENSSSCG00000017101	http://www.genome.jp/kegg-bin/show_pathway?ssc04918/ssc:100517503%09red/ssc:100739379%09red/ssc:397184%09red
Glucagon signaling pathway	KEGG PATHWAY	ssc04922	4	74	0.371085	0.618475	ENSSSCG00000011141|ENSSSCG00000009937|ENSSSCG00000016720|ENSSSCG00000017101	http://www.genome.jp/kegg-bin/show_pathway?ssc04922/ssc:100154993%09red/ssc:100517503%09red/ssc:100188980%09red/ssc:100516639%09red
Fatty acid biosynthesis	KEGG PATHWAY	ssc00061	1	11	0.383476	0.632717	ENSSSCG00000009937	http://www.genome.jp/kegg-bin/show_pathway?ssc00061/ssc:100154993%09red
Hepatitis C	KEGG PATHWAY	ssc05160	5	98	0.384593	0.632717	ENSSSCG00000013033|ENSSSCG00000001952|ENSSSCG00000005838|ENSSSCG00000003909|ENSSSCG00000006966	http://www.genome.jp/kegg-bin/show_pathway?ssc05160/ssc:100513840%09red/ssc:406188%09red/ssc:100156235%09red/ssc:100521065%09red/ssc:100511937%09red
Hedgehog signaling pathway	KEGG PATHWAY	ssc04340	2	32	0.390732	0.6332	ENSSSCG00000016204|ENSSSCG00000014852	http://www.genome.jp/kegg-bin/show_pathway?ssc04340/ssc:397174%09red/ssc:100521141%09red
Carbohydrate digestion and absorption	KEGG PATHWAY	ssc04973	2	32	0.390732	0.6332	ENSSSCG00000003909|ENSSSCG00000010252	http://www.genome.jp/kegg-bin/show_pathway?ssc04973/ssc:100511937%09red/ssc:100153520%09red
Central carbon metabolism in cancer	KEGG PATHWAY	ssc05230	3	54	0.392336	0.6332	ENSSSCG00000016720|ENSSSCG00000003909|ENSSSCG00000010252	http://www.genome.jp/kegg-bin/show_pathway?ssc05230/ssc:100511937%09red/ssc:100153520%09red/ssc:100188980%09red
Pancreatic cancer	KEGG PATHWAY	ssc05212	3	55	0.403074	0.64644	ENSSSCG00000013033|ENSSSCG00000003909|ENSSSCG00000004952	http://www.genome.jp/kegg-bin/show_pathway?ssc05212/ssc:100511937%09red/ssc:397260%09red/ssc:100521065%09red
Primary bile acid biosynthesis	KEGG PATHWAY	ssc00120	1	12	0.40784	0.649996	ENSSSCG00000022092	http://www.genome.jp/kegg-bin/show_pathway?ssc00120/ssc:100286867%09red
Bile secretion	KEGG PATHWAY	ssc04976	3	56	0.413758	0.655331	ENSSSCG00000010543|ENSSSCG00000015926|ENSSSCG00000017101	http://www.genome.jp/kegg-bin/show_pathway?ssc04976/ssc:100517503%09red/ssc:397535%09red/ssc:100518154%09red
Ether lipid metabolism	KEGG PATHWAY	ssc00565	2	34	0.418667	0.659013	ENSSSCG00000017912|ENSSSCG00000000864	http://www.genome.jp/kegg-bin/show_pathway?ssc00565/ssc:100523738%09red/ssc:414900%09red
Proteoglycans in cancer	KEGG PATHWAY	ssc05205	7	150	0.426525	0.667263	ENSSSCG00000009125|ENSSSCG00000010948|ENSSSCG00000003909|ENSSSCG00000017268|ENSSSCG00000003521|ENSSSCG00000016204|ENSSSCG00000009237	http://www.genome.jp/kegg-bin/show_pathway?ssc05205/ssc:100515919%09red/ssc:397184%09red/ssc:397174%09red/ssc:100271932%09red/ssc:100327037%09red/ssc:100511937%09red/ssc:100512728%09red
Toxoplasmosis	KEGG PATHWAY	ssc05145	4	82	0.442744	0.688372	ENSSSCG00000013033|ENSSSCG00000001952|ENSSSCG00000017755|ENSSSCG00000003909	http://www.genome.jp/kegg-bin/show_pathway?ssc05145/ssc:100511937%09red/ssc:406188%09red/ssc:100521065%09red/ssc:396859%09red
Insulin secretion	KEGG PATHWAY	ssc04911	3	59	0.445417	0.688372	ENSSSCG00000017268|ENSSSCG00000017101|ENSSSCG00000024784	http://www.genome.jp/kegg-bin/show_pathway?ssc04911/ssc:100622149%09red/ssc:100517503%09red/ssc:397184%09red
Sphingolipid metabolism	KEGG PATHWAY	ssc00600	2	37	0.459301	0.701327	ENSSSCG00000017178|ENSSSCG00000001418	http://www.genome.jp/kegg-bin/show_pathway?ssc00600/ssc:100124381%09red/ssc:100519210%09red
Nucleotide excision repair	KEGG PATHWAY	ssc03420	2	37	0.459301	0.701327	ENSSSCG00000027506|ENSSSCG00000009349	http://www.genome.jp/kegg-bin/show_pathway?ssc03420/ssc:100156440%09red/ssc:100626052%09red
alpha-Linolenic acid metabolism	KEGG PATHWAY	ssc00592	1	15	0.475317	0.716542	ENSSSCG00000008724	http://www.genome.jp/kegg-bin/show_pathway?ssc00592/ssc:100523005%09red
EGFR tyrosine kinase inhibitor resistance	KEGG PATHWAY	ssc01521	3	62	0.476376	0.716542	ENSSSCG00000013033|ENSSSCG00000003909|ENSSSCG00000017268	http://www.genome.jp/kegg-bin/show_pathway?ssc01521/ssc:100511937%09red/ssc:100521065%09red/ssc:397184%09red
TNF signaling pathway	KEGG PATHWAY	ssc04668	4	86	0.477694	0.716542	ENSSSCG00000005838|ENSSSCG00000001952|ENSSSCG00000003909|ENSSSCG00000006286	http://www.genome.jp/kegg-bin/show_pathway?ssc04668/ssc:100513840%09red/ssc:406188%09red/ssc:100511937%09red/ssc:397508%09red
Amyotrophic lateral sclerosis (ALS)	KEGG PATHWAY	ssc05014	2	39	0.485454	0.719714	ENSSSCG00000013033|ENSSSCG00000021355	http://www.genome.jp/kegg-bin/show_pathway?ssc05014/ssc:397036%09red/ssc:100521065%09red
Viral myocarditis	KEGG PATHWAY	ssc05416	2	39	0.485454	0.719714	ENSSSCG00000005706|ENSSSCG00000004421	http://www.genome.jp/kegg-bin/show_pathway?ssc05416/ssc:791125%09red/ssc:100524544%09red
TGF-beta signaling pathway	KEGG PATHWAY	ssc04350	3	64	0.496565	0.731931	ENSSSCG00000028931|ENSSSCG00000004952|ENSSSCG00000011014	http://www.genome.jp/kegg-bin/show_pathway?ssc04350/ssc:449001%09red/ssc:397260%09red/ssc:100624534%09red
Cytokine-cytokine receptor interaction	KEGG PATHWAY	ssc04060	8	186	0.501299	0.734662	ENSSSCG00000017920|ENSSSCG00000009283|ENSSSCG00000003801|ENSSSCG00000025795|ENSSSCG00000016871|ENSSSCG00000024024|ENSSSCG00000015037|ENSSSCG00000012397	http://www.genome.jp/kegg-bin/show_pathway?ssc04060/ssc:100622126%09red/ssc:397156%09red/ssc:397057%09red/ssc:554303%09red/ssc:100521146%09red/ssc:100622336%09red/ssc:733613%09red/ssc:396735%09red
Hematopoietic cell lineage	KEGG PATHWAY	ssc04640	3	65	0.506512	0.735908	ENSSSCG00000015405|ENSSSCG00000000687|ENSSSCG00000025795	http://www.genome.jp/kegg-bin/show_pathway?ssc04640/ssc:733702%09red/ssc:404704%09red/ssc:100622336%09red
Starch and sucrose metabolism	KEGG PATHWAY	ssc00500	2	41	0.510807	0.735908	ENSSSCG00000010252|ENSSSCG00000003812	http://www.genome.jp/kegg-bin/show_pathway?ssc00500/ssc:100153520%09red/ssc:397566%09red
Valine, leucine and isoleucine degradation	KEGG PATHWAY	ssc00280	2	41	0.510807	0.735908	ENSSSCG00000026153|ENSSSCG00000007909	http://www.genome.jp/kegg-bin/show_pathway?ssc00280/ssc:100626793%09red/ssc:397500%09red
Maturity onset diabetes of the young	KEGG PATHWAY	ssc04950	1	17	0.515979	0.739184	ENSSSCG00000016591	http://www.genome.jp/kegg-bin/show_pathway?ssc04950/ssc:100523579%09red
Prostate cancer	KEGG PATHWAY	ssc05215	3	67	0.526093	0.747783	ENSSSCG00000013033|ENSSSCG00000001952|ENSSSCG00000003909	http://www.genome.jp/kegg-bin/show_pathway?ssc05215/ssc:100511937%09red/ssc:406188%09red/ssc:100521065%09red
Hippo signaling pathway -multiple species	KEGG PATHWAY	ssc04392	1	18	0.535115	0.747783	ENSSSCG00000004017	http://www.genome.jp/kegg-bin/show_pathway?ssc04392/ssc:100514201%09red
Endometrial cancer	KEGG PATHWAY	ssc05213	2	43	0.535325	0.747783	ENSSSCG00000013033|ENSSSCG00000003909	http://www.genome.jp/kegg-bin/show_pathway?ssc05213/ssc:100511937%09red/ssc:100521065%09red
Progesterone-mediated oocyte maturation	KEGG PATHWAY	ssc04914	3	68	0.535721	0.747783	ENSSSCG00000007151|ENSSSCG00000003909|ENSSSCG00000017101	http://www.genome.jp/kegg-bin/show_pathway?ssc04914/ssc:100511937%09red/ssc:100517503%09red/ssc:100329127%09red
Cell cycle	KEGG PATHWAY	ssc04110	4	93	0.536644	0.747783	ENSSSCG00000007151|ENSSSCG00000005706|ENSSSCG00000004952|ENSSSCG00000010122	http://www.genome.jp/kegg-bin/show_pathway?ssc04110/ssc:397260%09red/ssc:100524544%09red/ssc:100151862%09red/ssc:100329127%09red
N-Glycan biosynthesis	KEGG PATHWAY	ssc00510	2	44	0.547263	0.753792	ENSSSCG00000017170|ENSSSCG00000005383	http://www.genome.jp/kegg-bin/show_pathway?ssc00510/ssc:100113423%09red/ssc:100516218%09red
Long-term potentiation	KEGG PATHWAY	ssc04720	2	44	0.547263	0.753792	ENSSSCG00000011141|ENSSSCG00000017268	http://www.genome.jp/kegg-bin/show_pathway?ssc04720/ssc:100516639%09red/ssc:397184%09red
Leukocyte transendothelial migration	KEGG PATHWAY	ssc04670	4	95	0.552869	0.753792	ENSSSCG00000012229|ENSSSCG00000006966|ENSSSCG00000003909|ENSSSCG00000017268	http://www.genome.jp/kegg-bin/show_pathway?ssc04670/ssc:100511937%09red/ssc:397108%09red/ssc:100156235%09red/ssc:397184%09red
Lysine degradation	KEGG PATHWAY	ssc00310	2	45	0.558985	0.753792	ENSSSCG00000026153|ENSSSCG00000003433	http://www.genome.jp/kegg-bin/show_pathway?ssc00310/ssc:100525583%09red/ssc:100626793%09red
Ribosome	KEGG PATHWAY	ssc03010	5	121	0.559379	0.753792	ENSSSCG00000012405|ENSSSCG00000002529|ENSSSCG00000025192|ENSSSCG00000028343|ENSSSCG00000009146	http://www.genome.jp/kegg-bin/show_pathway?ssc03010/ssc:100517840%09red/ssc:100622852%09red/ssc:397611%09red/ssc:100518848%09red/ssc:100627537%09red
Thyroid hormone signaling pathway	KEGG PATHWAY	ssc04919	4	97	0.568788	0.753792	ENSSSCG00000013033|ENSSSCG00000003521|ENSSSCG00000003909|ENSSSCG00000017268	http://www.genome.jp/kegg-bin/show_pathway?ssc04919/ssc:100511937%09red/ssc:397184%09red/ssc:100521065%09red/ssc:100327037%09red
Glycosphingolipid biosynthesis - lacto and neolacto series	KEGG PATHWAY	ssc00601	1	20	0.57115	0.753792	ENSSSCG00000004338	http://www.genome.jp/kegg-bin/show_pathway?ssc00601/ssc:102160171%09red
Terpenoid backbone biosynthesis	KEGG PATHWAY	ssc00900	1	20	0.57115	0.753792	ENSSSCG00000026153	http://www.genome.jp/kegg-bin/show_pathway?ssc00900/ssc:100626793%09red
Proximal tubule bicarbonate reclamation	KEGG PATHWAY	ssc04964	1	20	0.57115	0.753792	ENSSSCG00000023186	http://www.genome.jp/kegg-bin/show_pathway?ssc04964/ssc:100511956%09red
Viral carcinogenesis	KEGG PATHWAY	ssc05203	6	148	0.57159	0.753792	ENSSSCG00000006138|ENSSSCG00000013033|ENSSSCG00000003909|ENSSSCG00000001952|ENSSSCG00000005838|ENSSSCG00000006926	http://www.genome.jp/kegg-bin/show_pathway?ssc05203/ssc:100521494%09red/ssc:100513840%09red/ssc:100511937%09red/ssc:100155974%09red/ssc:406188%09red/ssc:100521065%09red
mTOR signaling pathway	KEGG PATHWAY	ssc04150	5	123	0.573473	0.753792	ENSSSCG00000003909|ENSSSCG00000003521|ENSSSCG00000006263|ENSSSCG00000004318|ENSSSCG00000017268	http://www.genome.jp/kegg-bin/show_pathway?ssc04150/ssc:397472%09red/ssc:397184%09red/ssc:100511937%09red/ssc:100156654%09red/ssc:100327037%09red
Amphetamine addiction	KEGG PATHWAY	ssc05031	2	47	0.581774	0.760782	ENSSSCG00000011141|ENSSSCG00000017268	http://www.genome.jp/kegg-bin/show_pathway?ssc05031/ssc:100516639%09red/ssc:397184%09red
Ascorbate and aldarate metabolism	KEGG PATHWAY	ssc00053	1	21	0.588107	0.761256	ENSSSCG00000022390	http://www.genome.jp/kegg-bin/show_pathway?ssc00053/ssc:768107%09red
Thyroid cancer	KEGG PATHWAY	ssc05216	1	21	0.588107	0.761256	ENSSSCG00000011579	http://www.genome.jp/kegg-bin/show_pathway?ssc05216/ssc:397671%09red
AMPK signaling pathway	KEGG PATHWAY	ssc04152	4	100	0.592063	0.762506	ENSSSCG00000011579|ENSSSCG00000003909|ENSSSCG00000010554|ENSSSCG00000015405	http://www.genome.jp/kegg-bin/show_pathway?ssc04152/ssc:733702%09red/ssc:396670%09red/ssc:397671%09red/ssc:100511937%09red
Longevity regulating pathway	KEGG PATHWAY	ssc04211	3	76	0.608529	0.775875	ENSSSCG00000011579|ENSSSCG00000003909|ENSSSCG00000017101	http://www.genome.jp/kegg-bin/show_pathway?ssc04211/ssc:100511937%09red/ssc:100517503%09red/ssc:397671%09red
Estrogen signaling pathway	KEGG PATHWAY	ssc04915	3	76	0.608529	0.775875	ENSSSCG00000011141|ENSSSCG00000003909|ENSSSCG00000017101	http://www.genome.jp/kegg-bin/show_pathway?ssc04915/ssc:100511937%09red/ssc:100517503%09red/ssc:100516639%09red
Hippo signaling pathway	KEGG PATHWAY	ssc04390	4	103	0.614582	0.779693	ENSSSCG00000003521|ENSSSCG00000004017|ENSSSCG00000028931|ENSSSCG00000004952	http://www.genome.jp/kegg-bin/show_pathway?ssc04390/ssc:397260%09red/ssc:100624534%09red/ssc:100514201%09red/ssc:100327037%09red
Leishmaniasis	KEGG PATHWAY	ssc05140	2	51	0.624716	0.788626	ENSSSCG00000001952|ENSSSCG00000017755	http://www.genome.jp/kegg-bin/show_pathway?ssc05140/ssc:406188%09red/ssc:396859%09red
Toll-like receptor signaling pathway	KEGG PATHWAY	ssc04620	3	79	0.63379	0.79614	ENSSSCG00000001952|ENSSSCG00000003909|ENSSSCG00000012118	http://www.genome.jp/kegg-bin/show_pathway?ssc04620/ssc:100511937%09red/ssc:406188%09red/ssc:397384%09red
Homologous recombination	KEGG PATHWAY	ssc03440	1	25	0.649502	0.811877	ENSSSCG00000027506	http://www.genome.jp/kegg-bin/show_pathway?ssc03440/ssc:100626052%09red
Arrhythmogenic right ventricular cardiomyopathy (ARVC)	KEGG PATHWAY	ssc05412	2	54	0.654625	0.814289	ENSSSCG00000003257|ENSSSCG00000024784	http://www.genome.jp/kegg-bin/show_pathway?ssc05412/ssc:100622149%09red/ssc:100519779%09red
Natural killer cell mediated cytotoxicity	KEGG PATHWAY	ssc04650	3	82	0.657895	0.814384	ENSSSCG00000003909|ENSSSCG00000004421|ENSSSCG00000017268	http://www.genome.jp/kegg-bin/show_pathway?ssc04650/ssc:100511937%09red/ssc:791125%09red/ssc:397184%09red
Melanoma	KEGG PATHWAY	ssc05218	2	55	0.664162	0.818171	ENSSSCG00000013033|ENSSSCG00000003909	http://www.genome.jp/kegg-bin/show_pathway?ssc05218/ssc:100511937%09red/ssc:100521065%09red
Oxidative phosphorylation	KEGG PATHWAY	ssc00190	4	111	0.670725	0.818349	ENSSSCG00000016516|ENSSSCG00000006263|ENSSSCG00000006138|ENSSSCG00000022638	http://www.genome.jp/kegg-bin/show_pathway?ssc00190/ssc:397472%09red/ssc:100521494%09red/ssc:100521921%09red/ssc:100519402%09red
FoxO signaling pathway	KEGG PATHWAY	ssc04068	4	111	0.670725	0.818349	ENSSSCG00000012399|ENSSSCG00000003909|ENSSSCG00000013919|ENSSSCG00000004952	http://www.genome.jp/kegg-bin/show_pathway?ssc04068/ssc:100511937%09red/ssc:397260%09red/ssc:100526210%09red/ssc:733705%09red
Citrate cycle (TCA cycle)	KEGG PATHWAY	ssc00020	1	27	0.676682	0.821441	ENSSSCG00000023264	http://www.genome.jp/kegg-bin/show_pathway?ssc00020/ssc:102166364%09red
ECM-receptor interaction	KEGG PATHWAY	ssc04512	2	57	0.6826	0.821441	ENSSSCG00000015405|ENSSSCG00000015326	http://www.genome.jp/kegg-bin/show_pathway?ssc04512/ssc:733702%09red/ssc:100626716%09red
RNA polymerase	KEGG PATHWAY	ssc03020	1	28	0.689473	0.821441	ENSSSCG00000009310	http://www.genome.jp/kegg-bin/show_pathway?ssc03020/ssc:100627477%09red
B cell receptor signaling pathway	KEGG PATHWAY	ssc04662	2	58	0.691504	0.821441	ENSSSCG00000001952|ENSSSCG00000003909	http://www.genome.jp/kegg-bin/show_pathway?ssc04662/ssc:100511937%09red/ssc:406188%09red
Adherens junction	KEGG PATHWAY	ssc04520	2	58	0.691504	0.821441	ENSSSCG00000004421|ENSSSCG00000004952	http://www.genome.jp/kegg-bin/show_pathway?ssc04520/ssc:791125%09red/ssc:397260%09red
HTLV-I infection	KEGG PATHWAY	ssc05166	7	197	0.700004	0.821441	ENSSSCG00000001952|ENSSSCG00000003909|ENSSSCG00000003521|ENSSSCG00000027506|ENSSSCG00000004952|ENSSSCG00000017101|ENSSSCG00000012397	http://www.genome.jp/kegg-bin/show_pathway?ssc05166/ssc:100626052%09red/ssc:397156%09red/ssc:100517503%09red/ssc:100327037%09red/ssc:100511937%09red/ssc:397260%09red/ssc:406188%09red
Inositol phosphate metabolism	KEGG PATHWAY	ssc00562	2	59	0.700202	0.821441	ENSSSCG00000030345|ENSSSCG00000026718	http://www.genome.jp/kegg-bin/show_pathway?ssc00562/ssc:100627163%09red/ssc:100510987%09red
Fat digestion and absorption	KEGG PATHWAY	ssc04975	1	29	0.701758	0.821441	ENSSSCG00000015405	http://www.genome.jp/kegg-bin/show_pathway?ssc04975/ssc:733702%09red
Hepatitis B	KEGG PATHWAY	ssc05161	4	116	0.70283	0.821441	ENSSSCG00000013033|ENSSSCG00000001952|ENSSSCG00000003909|ENSSSCG00000017268	http://www.genome.jp/kegg-bin/show_pathway?ssc05161/ssc:100511937%09red/ssc:406188%09red/ssc:100521065%09red/ssc:397184%09red
Cardiac muscle contraction	KEGG PATHWAY	ssc04260	2	60	0.708694	0.821441	ENSSSCG00000003257|ENSSSCG00000024784	http://www.genome.jp/kegg-bin/show_pathway?ssc04260/ssc:100622149%09red/ssc:100519779%09red
Bacterial invasion of epithelial cells	KEGG PATHWAY	ssc05100	2	60	0.708694	0.821441	ENSSSCG00000003909|ENSSSCG00000005641	http://www.genome.jp/kegg-bin/show_pathway?ssc05100/ssc:100511937%09red/ssc:100153921%09red
Fructose and mannose metabolism	KEGG PATHWAY	ssc00051	1	30	0.713558	0.823001	ENSSSCG00000010252	http://www.genome.jp/kegg-bin/show_pathway?ssc00051/ssc:100153520%09red
Dopaminergic synapse	KEGG PATHWAY	ssc04728	3	90	0.716495	0.823001	ENSSSCG00000011141|ENSSSCG00000022919|ENSSSCG00000017268	http://www.genome.jp/kegg-bin/show_pathway?ssc04728/ssc:100516639%09red/ssc:100622102%09red/ssc:397184%09red
Focal adhesion	KEGG PATHWAY	ssc04510	5	147	0.721951	0.825549	ENSSSCG00000013033|ENSSSCG00000003909|ENSSSCG00000004421|ENSSSCG00000017268|ENSSSCG00000015326	http://www.genome.jp/kegg-bin/show_pathway?ssc04510/ssc:100511937%09red/ssc:791125%09red/ssc:100626716%09red/ssc:100521065%09red/ssc:397184%09red
Jak-STAT signaling pathway	KEGG PATHWAY	ssc04630	4	121	0.732614	0.833132	ENSSSCG00000003801|ENSSSCG00000003909|ENSSSCG00000012397|ENSSSCG00000025795	http://www.genome.jp/kegg-bin/show_pathway?ssc04630/ssc:100511937%09red/ssc:733613%09red/ssc:100622336%09red/ssc:397156%09red
MicroRNAs in cancer	KEGG PATHWAY	ssc05206	7	205	0.736955	0.833132	ENSSSCG00000007151|ENSSSCG00000005706|ENSSSCG00000018827|ENSSSCG00000023128|ENSSSCG00000021343|ENSSSCG00000017268|ENSSSCG00000008444	http://www.genome.jp/kegg-bin/show_pathway?ssc05206/ssc:100739669%09red/ssc:100329127%09red/ssc:100524932%09red/ssc:397184%09red/ssc:100316606%09red/ssc:100524544%09red/ssc:100620940%09red
Hypertrophic cardiomyopathy (HCM)	KEGG PATHWAY	ssc05410	2	64	0.740674	0.833132	ENSSSCG00000003257|ENSSSCG00000024784	http://www.genome.jp/kegg-bin/show_pathway?ssc05410/ssc:100622149%09red/ssc:100519779%09red
Type I diabetes mellitus	KEGG PATHWAY	ssc04940	1	33	0.746234	0.833132	ENSSSCG00000016218	http://www.genome.jp/kegg-bin/show_pathway?ssc04940/ssc:100155609%09red
Tryptophan metabolism	KEGG PATHWAY	ssc00380	1	33	0.746234	0.833132	ENSSSCG00000026153	http://www.genome.jp/kegg-bin/show_pathway?ssc00380/ssc:100626793%09red
Salmonella infection	KEGG PATHWAY	ssc05132	2	65	0.748185	0.833132	ENSSSCG00000015037|ENSSSCG00000017755	http://www.genome.jp/kegg-bin/show_pathway?ssc05132/ssc:397057%09red/ssc:396859%09red
Wnt signaling pathway	KEGG PATHWAY	ssc04310	3	96	0.755119	0.837198	ENSSSCG00000003521|ENSSSCG00000017268|ENSSSCG00000011014	http://www.genome.jp/kegg-bin/show_pathway?ssc04310/ssc:449001%09red/ssc:397184%09red/ssc:100327037%09red
Protein processing in endoplasmic reticulum	KEGG PATHWAY	ssc04141	4	129	0.775514	0.856087	ENSSSCG00000005838|ENSSSCG00000013784|ENSSSCG00000010024|ENSSSCG00000014305	http://www.genome.jp/kegg-bin/show_pathway?ssc04141/ssc:100157569%09red/ssc:396741%09red/ssc:100513840%09red/ssc:494017%09red
Intestinal immune network for IgA production	KEGG PATHWAY	ssc04672	1	37	0.784086	0.861818	ENSSSCG00000016871	http://www.genome.jp/kegg-bin/show_pathway?ssc04672/ssc:554303%09red
Tight junction	KEGG PATHWAY	ssc04530	3	104	0.799897	0.875423	ENSSSCG00000006966|ENSSSCG00000017268|ENSSSCG00000008444	http://www.genome.jp/kegg-bin/show_pathway?ssc04530/ssc:100524932%09red/ssc:100156235%09red/ssc:397184%09red
Signaling pathways regulating pluripotency of stem cells	KEGG PATHWAY	ssc04550	3	105	0.804982	0.876462	ENSSSCG00000003521|ENSSSCG00000003909|ENSSSCG00000004952	http://www.genome.jp/kegg-bin/show_pathway?ssc04550/ssc:100511937%09red/ssc:397260%09red/ssc:100327037%09red
NF-kappa B signaling pathway	KEGG PATHWAY	ssc04064	2	74	0.80772	0.876462	ENSSSCG00000005838|ENSSSCG00000001952	http://www.genome.jp/kegg-bin/show_pathway?ssc04064/ssc:100513840%09red/ssc:406188%09red
Aminoacyl-tRNA biosynthesis	KEGG PATHWAY	ssc00970	1	41	0.8163	0.878297	ENSSSCG00000016226	http://www.genome.jp/kegg-bin/show_pathway?ssc00970/ssc:100524650%09red
Basal cell carcinoma	KEGG PATHWAY	ssc05217	1	41	0.8163	0.878297	ENSSSCG00000003521	http://www.genome.jp/kegg-bin/show_pathway?ssc05217/ssc:100327037%09red
Long-term depression	KEGG PATHWAY	ssc04730	1	43	0.830559	0.889885	ENSSSCG00000017268	http://www.genome.jp/kegg-bin/show_pathway?ssc04730/ssc:397184%09red
Oocyte meiosis	KEGG PATHWAY	ssc04114	2	84	0.858884	0.916382	ENSSSCG00000011141|ENSSSCG00000017101	http://www.genome.jp/kegg-bin/show_pathway?ssc04114/ssc:100517503%09red/ssc:100516639%09red
Renal cell carcinoma	KEGG PATHWAY	ssc05211	1	49	0.867042	0.921233	ENSSSCG00000003909	http://www.genome.jp/kegg-bin/show_pathway?ssc05211/ssc:100511937%09red
Huntington's disease	KEGG PATHWAY	ssc05016	4	153	0.872177	0.922842	ENSSSCG00000007700|ENSSSCG00000011579|ENSSSCG00000021355|ENSSSCG00000003718	http://www.genome.jp/kegg-bin/show_pathway?ssc05016/ssc:100523598%09red/ssc:100037274%09red/ssc:397671%09red/ssc:397036%09red
Rap1 signaling pathway	KEGG PATHWAY	ssc04015	4	159	0.889846	0.937648	ENSSSCG00000011141|ENSSSCG00000003909|ENSSSCG00000017268|ENSSSCG00000017101	http://www.genome.jp/kegg-bin/show_pathway?ssc04015/ssc:100511937%09red/ssc:100517503%09red/ssc:100516639%09red/ssc:397184%09red
Non-alcoholic fatty liver disease (NAFLD)	KEGG PATHWAY	ssc04932	3	129	0.897857	0.94038	ENSSSCG00000002866|ENSSSCG00000005838|ENSSSCG00000003909	http://www.genome.jp/kegg-bin/show_pathway?ssc04932/ssc:100511937%09red/ssc:100513840%09red/ssc:397307%09red
Prolactin signaling pathway	KEGG PATHWAY	ssc04917	1	56	0.899814	0.94038	ENSSSCG00000003909	http://www.genome.jp/kegg-bin/show_pathway?ssc04917/ssc:100511937%09red
Alzheimer's disease	KEGG PATHWAY	ssc05010	3	135	0.913768	0.951065	ENSSSCG00000013033|ENSSSCG00000011141|ENSSSCG00000024784	http://www.genome.jp/kegg-bin/show_pathway?ssc05010/ssc:100622149%09red/ssc:100516639%09red/ssc:100521065%09red
Herpes simplex infection	KEGG PATHWAY	ssc05168	3	137	0.91855	0.952155	ENSSSCG00000005838|ENSSSCG00000001952|ENSSSCG00000003718	http://www.genome.jp/kegg-bin/show_pathway?ssc05168/ssc:100513840%09red/ssc:100037274%09red/ssc:406188%09red
mRNA surveillance pathway	KEGG PATHWAY	ssc03015	1	63	0.924518	0.954462	ENSSSCG00000029365	http://www.genome.jp/kegg-bin/show_pathway?ssc03015/ssc:100627974%09red
Neuroactive ligand-receptor interaction	KEGG PATHWAY	ssc04080	5	211	0.932169	0.958481	ENSSSCG00000006545|ENSSSCG00000009477|ENSSSCG00000021902|ENSSSCG00000010647|ENSSSCG00000011326	http://www.genome.jp/kegg-bin/show_pathway?ssc04080/ssc:397675%09red/ssc:414911%09red/ssc:100525792%09red/ssc:397355%09red/ssc:100516491%09red
PI3K-Akt signaling pathway	KEGG PATHWAY	ssc04151	6	248	0.939232	0.961864	ENSSSCG00000013033|ENSSSCG00000003909|ENSSSCG00000025795|ENSSSCG00000017268|ENSSSCG00000015326|ENSSSCG00000012397	http://www.genome.jp/kegg-bin/show_pathway?ssc04151/ssc:100626716%09red/ssc:397156%09red/ssc:397184%09red/ssc:100622336%09red/ssc:100511937%09red/ssc:100521065%09red
Ubiquitin mediated proteolysis	KEGG PATHWAY	ssc04120	1	100	0.983136	0.99728	ENSSSCG00000009208	http://www.genome.jp/kegg-bin/show_pathway?ssc04120/ssc:100517903%09red
Alcoholism	KEGG PATHWAY	ssc05034	1	102	0.98445	0.99728	ENSSSCG00000011141	http://www.genome.jp/kegg-bin/show_pathway?ssc05034/ssc:100516639%09red
Parkinson's disease	KEGG PATHWAY	ssc05012	1	114	0.990444	0.99728	ENSSSCG00000016599	http://www.genome.jp/kegg-bin/show_pathway?ssc05012/ssc:100523220%09red
Regulation of actin cytoskeleton	KEGG PATHWAY	ssc04810	2	167	0.991466	0.99728	ENSSSCG00000003909|ENSSSCG00000017054	http://www.genome.jp/kegg-bin/show_pathway?ssc04810/ssc:100511937%09red/ssc:100523290%09red
RNA transport	KEGG PATHWAY	ssc03013	1	123	0.993369	0.99728	ENSSSCG00000017054	http://www.genome.jp/kegg-bin/show_pathway?ssc03013/ssc:100523290%09red
Olfactory transduction	KEGG PATHWAY	ssc04740	2	655	1	1	ENSSSCG00000011141|ENSSSCG00000014852	http://www.genome.jp/kegg-bin/show_pathway?ssc04740/ssc:100521141%09red/ssc:100516639%09red

## Sheet: DU72 vs. MS72
Table S11C. List of DEGs enriched in KEGG pathways in Endometrium Tissues Between Meishan and Duroc sows at GD72.
#Term	Database	ID	Input number	Background number	P-Value	Corrected P-Value	Input	Hyperlink
beta-Alanine metabolism	KEGG PATHWAY	ssc00410	6	24	5.4323e-05	0.0128745	ENSSSCG00000028501|ENSSSCG00000017383|ENSSSCG00000008571|ENSSSCG00000006040|ENSSSCG00000004869|ENSSSCG00000007909	http://www.genome.jp/kegg-bin/show_pathway?ssc00410/ssc:100739347%09red/ssc:100156500%09red/ssc:100520329%09red/ssc:397012%09red/ssc:100516053%09red/ssc:397500%09red
Staphylococcus aureus infection	KEGG PATHWAY	ssc05150	6	38	0.000491873	0.0496009	ENSSSCG00000001427|ENSSSCG00000009138|ENSSSCG00000003410|ENSSSCG00000001457|ENSSSCG00000001459|ENSSSCG00000004038	http://www.genome.jp/kegg-bin/show_pathway?ssc05150/ssc:733660%09red/ssc:445467%09red/ssc:100037921%09red/ssc:100135049%09red/ssc:100302537%09red/ssc:100516921%09red
Cysteine and methionine metabolism	KEGG PATHWAY	ssc00270	6	40	0.00062786	0.0496009	ENSSSCG00000009246|ENSSSCG00000014111|ENSSSCG00000013366|ENSSSCG00000009870|ENSSSCG00000003139|ENSSSCG00000014108	http://www.genome.jp/kegg-bin/show_pathway?ssc00270/ssc:100511394%09red/ssc:397371%09red/ssc:100523776%09red/ssc:100154365%09red/ssc:396841%09red/ssc:407245%09red
Influenza A	KEGG PATHWAY	ssc05164	10	126	0.00124075	0.0655599	ENSSSCG00000024336|ENSSSCG00000004156|ENSSSCG00000000396|ENSSSCG00000016714|ENSSSCG00000012077|ENSSSCG00000008648|ENSSSCG00000017991|ENSSSCG00000001457|ENSSSCG00000001459|ENSSSCG00000004038	http://www.genome.jp/kegg-bin/show_pathway?ssc05164/ssc:733660%09red/ssc:100170131%09red/ssc:100152238%09red/ssc:100739292%09red/ssc:100037921%09red/ssc:100135049%09red/ssc:396923%09red/ssc:397128%09red/ssc:396752%09red/ssc:396851%09red
Metabolic pathways	KEGG PATHWAY	ssc01100	39	982	0.00138312	0.0655599	ENSSSCG00000000110|ENSSSCG00000028210|ENSSSCG00000006238|ENSSSCG00000024162|ENSSSCG00000013087|ENSSSCG00000008647|ENSSSCG00000010200|ENSSSCG00000002306|ENSSSCG00000016714|ENSSSCG00000022742|ENSSSCG00000009194|ENSSSCG00000009246|ENSSSCG00000009870|ENSSSCG00000014840|ENSSSCG00000014108|ENSSSCG00000001596|ENSSSCG00000001090|ENSSSCG00000015276|ENSSSCG00000024393|ENSSSCG00000010800|ENSSSCG00000029515|…	http://www.genome.jp/kegg-bin/show_pathway?ssc01100/ssc:100525835%09red/ssc:100523776%09red/ssc:100623875%09red/ssc:100522855%09red/ssc:100623584%09red/ssc:100154365%09red/ssc:100144468%09red/ssc:397599%09red/ssc:407245%09red/ssc:100513992%09red/ssc:100154617%09red/ssc:100525563%09red/ssc:100156500%09red/ssc:397371%09red/ssc:100516053%09red/ssc:100622861%09red/ssc:100154835%09red/ssc:100514711%09…
Complement and coagulation cascades	KEGG PATHWAY	ssc04610	7	69	0.00185174	0.0731437	ENSSSCG00000001427|ENSSSCG00000029503|ENSSSCG00000009138|ENSSSCG00000003410|ENSSSCG00000016861|ENSSSCG00000016859|ENSSSCG00000004038	http://www.genome.jp/kegg-bin/show_pathway?ssc04610/ssc:733660%09red/ssc:733661%09red/ssc:445467%09red/ssc:397526%09red/ssc:100302537%09red/ssc:100516921%09red/ssc:100037952%09red
Propanoate metabolism	KEGG PATHWAY	ssc00640	4	23	0.00323546	0.109544	ENSSSCG00000013366|ENSSSCG00000008571|ENSSSCG00000006866|ENSSSCG00000007909	http://www.genome.jp/kegg-bin/show_pathway?ssc00640/ssc:100156530%09red/ssc:397500%09red/ssc:407245%09red/ssc:397012%09red
Valine, leucine and isoleucine degradation	KEGG PATHWAY	ssc00280	5	41	0.004043	0.119774	ENSSSCG00000016695|ENSSSCG00000003139|ENSSSCG00000008571|ENSSSCG00000006866|ENSSSCG00000007909	http://www.genome.jp/kegg-bin/show_pathway?ssc00280/ssc:100156530%09red/ssc:396841%09red/ssc:100516841%09red/ssc:397500%09red/ssc:397012%09red
Colorectal cancer	KEGG PATHWAY	ssc05210	5	49	0.00803109	0.173281	ENSSSCG00000017991|ENSSSCG00000002385|ENSSSCG00000002383|ENSSSCG00000016714|ENSSSCG00000023329	http://www.genome.jp/kegg-bin/show_pathway?ssc05210/ssc:100579172%09red/ssc:396851%09red/ssc:100144486%09red/ssc:397400%09red/ssc:100170131%09red
Cholinergic synapse	KEGG PATHWAY	ssc04725	6	71	0.00875374	0.173281	ENSSSCG00000024545|ENSSSCG00000017991|ENSSSCG00000002383|ENSSSCG00000001753|ENSSSCG00000001752|ENSSSCG00000008578	http://www.genome.jp/kegg-bin/show_pathway?ssc04725/ssc:397099%09red/ssc:100514402%09red/ssc:100144486%09red/ssc:100157223%09red/ssc:100151989%09red/ssc:396851%09red
Hedgehog signaling pathway	KEGG PATHWAY	ssc04340	4	32	0.0092292	0.173281	ENSSSCG00000030153|ENSSSCG00000027312|ENSSSCG00000016204|ENSSSCG00000025826	http://www.genome.jp/kegg-bin/show_pathway?ssc04340/ssc:397174%09red/ssc:100627504%09red/ssc:100626085%09red/ssc:100621443%09red
Leishmaniasis	KEGG PATHWAY	ssc05140	5	51	0.00934514	0.173281	ENSSSCG00000002383|ENSSSCG00000002385|ENSSSCG00000001459|ENSSSCG00000004156|ENSSSCG00000001457	http://www.genome.jp/kegg-bin/show_pathway?ssc05140/ssc:100135049%09red/ssc:100152238%09red/ssc:100144486%09red/ssc:397400%09red/ssc:100037921%09red
Inflammatory bowel disease (IBD)	KEGG PATHWAY	ssc05321	5	53	0.0108002	0.173281	ENSSSCG00000002385|ENSSSCG00000001459|ENSSSCG00000004156|ENSSSCG00000001457|ENSSSCG00000007817	http://www.genome.jp/kegg-bin/show_pathway?ssc05321/ssc:100135049%09red/ssc:397614%09red/ssc:100152238%09red/ssc:397400%09red/ssc:100037921%09red
Pathways in cancer	KEGG PATHWAY	ssc05200	14	291	0.0117188	0.173281	ENSSSCG00000009134|ENSSSCG00000027312|ENSSSCG00000021068|ENSSSCG00000022331|ENSSSCG00000022126|ENSSSCG00000021161|ENSSSCG00000009370|ENSSSCG00000016714|ENSSSCG00000002385|ENSSSCG00000014985|ENSSSCG00000002383|ENSSSCG00000023329|ENSSSCG00000008578|ENSSSCG00000017991	http://www.genome.jp/kegg-bin/show_pathway?ssc05200/ssc:397077%09red/ssc:100579172%09red/ssc:397400%09red/ssc:100170131%09red/ssc:397070%09red/ssc:397083%09red/ssc:100627504%09red/ssc:100520933%09red/ssc:396616%09red/ssc:397320%09red/ssc:100144486%09red/ssc:100523833%09red/ssc:100514402%09red/ssc:396851%09red
Ras signaling pathway	KEGG PATHWAY	ssc04014	10	178	0.0122101	0.173281	ENSSSCG00000009134|ENSSSCG00000000110|ENSSSCG00000022331|ENSSSCG00000022126|ENSSSCG00000011141|ENSSSCG00000006530|ENSSSCG00000017991|ENSSSCG00000009855|ENSSSCG00000014007|ENSSSCG00000000985	http://www.genome.jp/kegg-bin/show_pathway?ssc04014/ssc:100518179%09red/ssc:100516639%09red/ssc:397070%09red/ssc:397083%09red/ssc:100144501%09red/ssc:100519054%09red/ssc:100520314%09red/ssc:100514711%09red/ssc:100523833%09red/ssc:396851%09red
Glycine, serine and threonine metabolism	KEGG PATHWAY	ssc00260	4	35	0.0122102	0.173281	ENSSSCG00000009870|ENSSSCG00000017383|ENSSSCG00000014110|ENSSSCG00000014108	http://www.genome.jp/kegg-bin/show_pathway?ssc00260/ssc:397371%09red/ssc:100525563%09red/ssc:100520329%09red/ssc:100154365%09red
HIF-1 signaling pathway	KEGG PATHWAY	ssc04066	6	77	0.0124294	0.173281	ENSSSCG00000009134|ENSSSCG00000004156|ENSSSCG00000012277|ENSSSCG00000022126|ENSSSCG00000017991|ENSSSCG00000014048	http://www.genome.jp/kegg-bin/show_pathway?ssc04066/ssc:397070%09red/ssc:397083%09red/ssc:100152238%09red/ssc:100522855%09red/ssc:396862%09red/ssc:396851%09red
Choline metabolism in cancer	KEGG PATHWAY	ssc05231	6	80	0.0146237	0.183143	ENSSSCG00000009134|ENSSSCG00000004040|ENSSSCG00000022126|ENSSSCG00000017991|ENSSSCG00000002383|ENSSSCG00000004039	http://www.genome.jp/kegg-bin/show_pathway?ssc05231/ssc:397070%09red/ssc:397083%09red/ssc:100142677%09red/ssc:396936%09red/ssc:100144486%09red/ssc:396851%09red
Butanoate metabolism	KEGG PATHWAY	ssc00650	3	20	0.0153957	0.183143	ENSSSCG00000001090|ENSSSCG00000008571|ENSSSCG00000007909	http://www.genome.jp/kegg-bin/show_pathway?ssc00650/ssc:100157072%09red/ssc:397500%09red/ssc:397012%09red
Toxoplasmosis	KEGG PATHWAY	ssc05145	6	82	0.0162278	0.183143	ENSSSCG00000004156|ENSSSCG00000016714|ENSSSCG00000017991|ENSSSCG00000002385|ENSSSCG00000001457|ENSSSCG00000001459	http://www.genome.jp/kegg-bin/show_pathway?ssc05145/ssc:100170131%09red/ssc:100152238%09red/ssc:100037921%09red/ssc:100135049%09red/ssc:397400%09red/ssc:396851%09red
Vascular smooth muscle contraction	KEGG PATHWAY	ssc04270	6	82	0.0162278	0.183143	ENSSSCG00000011867|ENSSSCG00000000110|ENSSSCG00000011141|ENSSSCG00000010447|ENSSSCG00000016535|ENSSSCG00000008578	http://www.genome.jp/kegg-bin/show_pathway?ssc04270/ssc:100516639%09red/ssc:100514402%09red/ssc:733615%09red/ssc:396848%09red/ssc:100514711%09red/ssc:100524227%09red
Histidine metabolism	KEGG PATHWAY	ssc00340	3	21	0.0172995	0.186363	ENSSSCG00000000892|ENSSSCG00000028501|ENSSSCG00000004869	http://www.genome.jp/kegg-bin/show_pathway?ssc00340/ssc:100516053%09red/ssc:100739347%09red/ssc:100154617%09red
Sulfur relay system	KEGG PATHWAY	ssc04122	2	8	0.0212108	0.217531	ENSSSCG00000001596|ENSSSCG00000016888	http://www.genome.jp/kegg-bin/show_pathway?ssc04122/ssc:100154835%09red/ssc:100512870%09red
HTLV-I infection	KEGG PATHWAY	ssc05166	10	197	0.0223914	0.217531	ENSSSCG00000014336|ENSSSCG00000017991|ENSSSCG00000002385|ENSSSCG00000002383|ENSSSCG00000001457|ENSSSCG00000007031|ENSSSCG00000023329|ENSSSCG00000008578|ENSSSCG00000001459|ENSSSCG00000028056	http://www.genome.jp/kegg-bin/show_pathway?ssc05166/ssc:397400%09red/ssc:100579172%09red/ssc:100623625%09red/ssc:100037921%09red/ssc:100135049%09red/ssc:100514402%09red/ssc:100520726%09red/ssc:100144486%09red/ssc:100526021%09red/ssc:396851%09red
Endometrial cancer	KEGG PATHWAY	ssc05213	4	43	0.0229463	0.217531	ENSSSCG00000009134|ENSSSCG00000022126|ENSSSCG00000023329|ENSSSCG00000017991	http://www.genome.jp/kegg-bin/show_pathway?ssc05213/ssc:397083%09red/ssc:397070%09red/ssc:100579172%09red/ssc:396851%09red
Folate biosynthesis	KEGG PATHWAY	ssc00790	2	9	0.025533	0.232743	ENSSSCG00000001596|ENSSSCG00000016888	http://www.genome.jp/kegg-bin/show_pathway?ssc00790/ssc:100154835%09red/ssc:100512870%09red
Drug metabolism - cytochrome P450	KEGG PATHWAY	ssc00982	4	46	0.0280864	0.238021	ENSSSCG00000015268|ENSSSCG00000009194|ENSSSCG00000028501|ENSSSCG00000006821	http://www.genome.jp/kegg-bin/show_pathway?ssc00982/ssc:397132%09red/ssc:100739347%09red/ssc:100514231%09red/ssc:100623584%09red
Oxytocin signaling pathway	KEGG PATHWAY	ssc04921	7	120	0.0281206	0.238021	ENSSSCG00000011867|ENSSSCG00000022126|ENSSSCG00000011141|ENSSSCG00000017991|ENSSSCG00000002383|ENSSSCG00000011412|ENSSSCG00000008578	http://www.genome.jp/kegg-bin/show_pathway?ssc04921/ssc:100516639%09red/ssc:397070%09red/ssc:100517557%09red/ssc:100514402%09red/ssc:396848%09red/ssc:100144486%09red/ssc:396851%09red
Glioma	KEGG PATHWAY	ssc05214	4	47	0.0299398	0.24468	ENSSSCG00000011141|ENSSSCG00000009134|ENSSSCG00000022126|ENSSSCG00000017991	http://www.genome.jp/kegg-bin/show_pathway?ssc05214/ssc:397083%09red/ssc:397070%09red/ssc:100516639%09red/ssc:396851%09red
cAMP signaling pathway	KEGG PATHWAY	ssc04024	8	154	0.034733	0.250923	ENSSSCG00000024545|ENSSSCG00000027312|ENSSSCG00000011141|ENSSSCG00000017991|ENSSSCG00000002383|ENSSSCG00000008578|ENSSSCG00000015084|ENSSSCG00000001938	http://www.genome.jp/kegg-bin/show_pathway?ssc04024/ssc:397099%09red/ssc:541593%09red/ssc:397004%09red/ssc:100516639%09red/ssc:100627504%09red/ssc:100514402%09red/ssc:100144486%09red/ssc:396851%09red
Chemical carcinogenesis	KEGG PATHWAY	ssc05204	4	50	0.0359251	0.250923	ENSSSCG00000023320|ENSSSCG00000009194|ENSSSCG00000028501|ENSSSCG00000006821	http://www.genome.jp/kegg-bin/show_pathway?ssc05204/ssc:100739347%09red/ssc:100514231%09red/ssc:100144468%09red/ssc:100623584%09red
Prion diseases	KEGG PATHWAY	ssc05020	3	29	0.03705	0.250923	ENSSSCG00000016861|ENSSSCG00000016859|ENSSSCG00000014336	http://www.genome.jp/kegg-bin/show_pathway?ssc05020/ssc:397526%09red/ssc:100037952%09red/ssc:100520726%09red
Rheumatoid arthritis	KEGG PATHWAY	ssc05323	5	75	0.0377376	0.250923	ENSSSCG00000002385|ENSSSCG00000014985|ENSSSCG00000002383|ENSSSCG00000001457|ENSSSCG00000001459	http://www.genome.jp/kegg-bin/show_pathway?ssc05323/ssc:100135049%09red/ssc:397320%09red/ssc:100144486%09red/ssc:397400%09red/ssc:100037921%09red
Estrogen signaling pathway	KEGG PATHWAY	ssc04915	5	76	0.0394899	0.250923	ENSSSCG00000011141|ENSSSCG00000017991|ENSSSCG00000008578|ENSSSCG00000022126|ENSSSCG00000002383	http://www.genome.jp/kegg-bin/show_pathway?ssc04915/ssc:397070%09red/ssc:100514402%09red/ssc:100516639%09red/ssc:100144486%09red/ssc:396851%09red
Systemic lupus erythematosus	KEGG PATHWAY	ssc05322	5	76	0.0394899	0.250923	ENSSSCG00000001427|ENSSSCG00000016861|ENSSSCG00000016859|ENSSSCG00000001459|ENSSSCG00000001457	http://www.genome.jp/kegg-bin/show_pathway?ssc05322/ssc:100135049%09red/ssc:397526%09red/ssc:100037952%09red/ssc:445467%09red/ssc:100037921%09red
Fructose and mannose metabolism	KEGG PATHWAY	ssc00051	3	30	0.0400783	0.250923	ENSSSCG00000014048|ENSSSCG00000027169|ENSSSCG00000013087	http://www.genome.jp/kegg-bin/show_pathway?ssc00051/ssc:100626946%09red/ssc:100520121%09red/ssc:100522855%09red
Bladder cancer	KEGG PATHWAY	ssc05219	3	30	0.0400783	0.250923	ENSSSCG00000009134|ENSSSCG00000014985|ENSSSCG00000022126	http://www.genome.jp/kegg-bin/show_pathway?ssc05219/ssc:397083%09red/ssc:397320%09red/ssc:397070%09red
Rap1 signaling pathway	KEGG PATHWAY	ssc04015	8	159	0.0404165	0.250923	ENSSSCG00000009134|ENSSSCG00000022331|ENSSSCG00000022126|ENSSSCG00000011141|ENSSSCG00000006530|ENSSSCG00000017991|ENSSSCG00000014007|ENSSSCG00000008578	http://www.genome.jp/kegg-bin/show_pathway?ssc04015/ssc:100518179%09red/ssc:100516639%09red/ssc:397070%09red/ssc:397083%09red/ssc:100144501%09red/ssc:100514402%09red/ssc:100523833%09red/ssc:396851%09red
Inflammatory mediator regulation of TRP channels	KEGG PATHWAY	ssc04750	5	77	0.041291	0.250923	ENSSSCG00000011141|ENSSSCG00000017991|ENSSSCG00000008578|ENSSSCG00000000110|ENSSSCG00000017862	http://www.genome.jp/kegg-bin/show_pathway?ssc04750/ssc:100514711%09red/ssc:100515051%09red/ssc:100514402%09red/ssc:100516639%09red/ssc:396851%09red
Gastric acid secretion	KEGG PATHWAY	ssc04971	4	53	0.0425522	0.252122	ENSSSCG00000011141|ENSSSCG00000011867|ENSSSCG00000008578|ENSSSCG00000008155	http://www.genome.jp/kegg-bin/show_pathway?ssc04971/ssc:396786%09red/ssc:100514402%09red/ssc:396848%09red/ssc:100516639%09red
Carbohydrate digestion and absorption	KEGG PATHWAY	ssc04973	3	32	0.0464974	0.260852	ENSSSCG00000017991|ENSSSCG00000014048|ENSSSCG00000015084	http://www.genome.jp/kegg-bin/show_pathway?ssc04973/ssc:541593%09red/ssc:100522855%09red/ssc:396851%09red
Pancreatic cancer	KEGG PATHWAY	ssc05212	4	55	0.0473276	0.260852	ENSSSCG00000009134|ENSSSCG00000002385|ENSSSCG00000022126|ENSSSCG00000017991	http://www.genome.jp/kegg-bin/show_pathway?ssc05212/ssc:397083%09red/ssc:397070%09red/ssc:397400%09red/ssc:396851%09red
Melanoma	KEGG PATHWAY	ssc05218	4	55	0.0473276	0.260852	ENSSSCG00000009134|ENSSSCG00000022126|ENSSSCG00000017991|ENSSSCG00000022331	http://www.genome.jp/kegg-bin/show_pathway?ssc05218/ssc:397083%09red/ssc:396851%09red/ssc:397070%09red/ssc:100523833%09red
Herpes simplex infection	KEGG PATHWAY	ssc05168	7	137	0.0499475	0.267238	ENSSSCG00000021068|ENSSSCG00000004156|ENSSSCG00000000396|ENSSSCG00000016714|ENSSSCG00000002383|ENSSSCG00000001457|ENSSSCG00000001459	http://www.genome.jp/kegg-bin/show_pathway?ssc05168/ssc:100170131%09red/ssc:100152238%09red/ssc:396616%09red/ssc:100037921%09red/ssc:100135049%09red/ssc:396923%09red/ssc:100144486%09red
Regulation of actin cytoskeleton	KEGG PATHWAY	ssc04810	8	167	0.0507414	0.267238	ENSSSCG00000024545|ENSSSCG00000011867|ENSSSCG00000017054|ENSSSCG00000009134|ENSSSCG00000022331|ENSSSCG00000022126|ENSSSCG00000017991|ENSSSCG00000023329	http://www.genome.jp/kegg-bin/show_pathway?ssc04810/ssc:397099%09red/ssc:100579172%09red/ssc:397070%09red/ssc:397083%09red/ssc:396848%09red/ssc:100523290%09red/ssc:100523833%09red/ssc:396851%09red
PPAR signaling pathway	KEGG PATHWAY	ssc03320	4	57	0.0523879	0.269911	ENSSSCG00000029226|ENSSSCG00000014985|ENSSSCG00000006238|ENSSSCG00000006153	http://www.genome.jp/kegg-bin/show_pathway?ssc03320/ssc:397320%09red/ssc:396966%09red/ssc:574074%09red/ssc:448985%09red
Pantothenate and CoA biosynthesis	KEGG PATHWAY	ssc00770	2	15	0.0576677	0.285048	ENSSSCG00000003139|ENSSSCG00000006040	http://www.genome.jp/kegg-bin/show_pathway?ssc00770/ssc:396841%09red/ssc:100156500%09red
Small cell lung cancer	KEGG PATHWAY	ssc05222	4	59	0.0577312	0.285048	ENSSSCG00000021068|ENSSSCG00000021161|ENSSSCG00000017991|ENSSSCG00000016714	http://www.genome.jp/kegg-bin/show_pathway?ssc05222/ssc:396851%09red/ssc:100520933%09red/ssc:396616%09red/ssc:100170131%09red
2-Oxocarboxylic acid metabolism	KEGG PATHWAY	ssc01210	2	16	0.0639107	0.309119	ENSSSCG00000003139|ENSSSCG00000009708	http://www.genome.jp/kegg-bin/show_pathway?ssc01210/ssc:100152011%09red/ssc:396841%09red
Phenylalanine metabolism	KEGG PATHWAY	ssc00360	2	17	0.0703689	0.333549	ENSSSCG00000028501|ENSSSCG00000017383	http://www.genome.jp/kegg-bin/show_pathway?ssc00360/ssc:100739347%09red/ssc:100520329%09red
Viral myocarditis	KEGG PATHWAY	ssc05416	3	39	0.0726037	0.337394	ENSSSCG00000001459|ENSSSCG00000001457|ENSSSCG00000016714	http://www.genome.jp/kegg-bin/show_pathway?ssc05416/ssc:100135049%09red/ssc:100170131%09red/ssc:100037921%09red
Gap junction	KEGG PATHWAY	ssc04540	4	66	0.0786164	0.355847	ENSSSCG00000000194|ENSSSCG00000009134|ENSSSCG00000008578|ENSSSCG00000022126	http://www.genome.jp/kegg-bin/show_pathway?ssc04540/ssc:397083%09red/ssc:100127131%09red/ssc:100514402%09red/ssc:397070%09red
Prostate cancer	KEGG PATHWAY	ssc05215	4	67	0.0818701	0.355847	ENSSSCG00000009134|ENSSSCG00000022126|ENSSSCG00000017991|ENSSSCG00000009370	http://www.genome.jp/kegg-bin/show_pathway?ssc05215/ssc:397077%09red/ssc:397083%09red/ssc:397070%09red/ssc:396851%09red
Steroid hormone biosynthesis	KEGG PATHWAY	ssc00140	3	43	0.0898765	0.355847	ENSSSCG00000000046|ENSSSCG00000023320|ENSSSCG00000006238	http://www.genome.jp/kegg-bin/show_pathway?ssc00140/ssc:448985%09red/ssc:397687%09red/ssc:100144468%09red
Non-small cell lung cancer	KEGG PATHWAY	ssc05223	3	43	0.0898765	0.355847	ENSSSCG00000009134|ENSSSCG00000022126|ENSSSCG00000017991	http://www.genome.jp/kegg-bin/show_pathway?ssc05223/ssc:397083%09red/ssc:397070%09red/ssc:396851%09red
Hepatitis C	KEGG PATHWAY	ssc05160	5	98	0.0904688	0.355847	ENSSSCG00000009500|ENSSSCG00000022126|ENSSSCG00000000396|ENSSSCG00000017991|ENSSSCG00000009134	http://www.genome.jp/kegg-bin/show_pathway?ssc05160/ssc:397083%09red/ssc:397070%09red/ssc:396923%09red/ssc:100153752%09red/ssc:396851%09red
Linoleic acid metabolism	KEGG PATHWAY	ssc00591	2	20	0.0909044	0.355847	ENSSSCG00000023320|ENSSSCG00000000110	http://www.genome.jp/kegg-bin/show_pathway?ssc00591/ssc:100514711%09red/ssc:100144468%09red
Glycosphingolipid biosynthesis - lacto and neolacto series	KEGG PATHWAY	ssc00601	2	20	0.0909044	0.355847	ENSSSCG00000010800|ENSSSCG00000024393	http://www.genome.jp/kegg-bin/show_pathway?ssc00601/ssc:100525885%09red/ssc:397599%09red
Metabolism of xenobiotics by cytochrome P450	KEGG PATHWAY	ssc00980	3	44	0.09444	0.355847	ENSSSCG00000009194|ENSSSCG00000028501|ENSSSCG00000006821	http://www.genome.jp/kegg-bin/show_pathway?ssc00980/ssc:100739347%09red/ssc:100514231%09red/ssc:100623584%09red
Regulation of lipolysis in adipocytes	KEGG PATHWAY	ssc04923	3	44	0.09444	0.355847	ENSSSCG00000017991|ENSSSCG00000008578|ENSSSCG00000011297	http://www.genome.jp/kegg-bin/show_pathway?ssc04923/ssc:100514402%09red/ssc:497624%09red/ssc:396851%09red
Arachidonic acid metabolism	KEGG PATHWAY	ssc00590	3	44	0.09444	0.355847	ENSSSCG00000017978|ENSSSCG00000009194|ENSSSCG00000000110	http://www.genome.jp/kegg-bin/show_pathway?ssc00590/ssc:100514711%09red/ssc:100525835%09red/ssc:100623584%09red
Endocrine resistance	KEGG PATHWAY	ssc01522	4	71	0.0955322	0.355847	ENSSSCG00000017991|ENSSSCG00000008578|ENSSSCG00000022126|ENSSSCG00000002383	http://www.genome.jp/kegg-bin/show_pathway?ssc01522/ssc:397070%09red/ssc:100514402%09red/ssc:100144486%09red/ssc:396851%09red
Asthma	KEGG PATHWAY	ssc05310	2	21	0.0980957	0.355847	ENSSSCG00000001459|ENSSSCG00000001457	http://www.genome.jp/kegg-bin/show_pathway?ssc05310/ssc:100135049%09red/ssc:100037921%09red
Calcium signaling pathway	KEGG PATHWAY	ssc04020	6	131	0.0983485	0.355847	ENSSSCG00000024545|ENSSSCG00000011867|ENSSSCG00000022126|ENSSSCG00000011141|ENSSSCG00000007424|ENSSSCG00000008578	http://www.genome.jp/kegg-bin/show_pathway?ssc04020/ssc:397099%09red/ssc:100516639%09red/ssc:397070%09red/ssc:414905%09red/ssc:100514402%09red/ssc:396848%09red
cGMP-PKG signaling pathway	KEGG PATHWAY	ssc04022	6	131	0.0983485	0.355847	ENSSSCG00000011867|ENSSSCG00000006788|ENSSSCG00000011141|ENSSSCG00000017991|ENSSSCG00000008578|ENSSSCG00000015084	http://www.genome.jp/kegg-bin/show_pathway?ssc04022/ssc:541593%09red/ssc:100516639%09red/ssc:100514402%09red/ssc:396848%09red/ssc:606753%09red/ssc:396851%09red
Lysine degradation	KEGG PATHWAY	ssc00310	3	45	0.0990966	0.355847	ENSSSCG00000008571|ENSSSCG00000003433|ENSSSCG00000009708	http://www.genome.jp/kegg-bin/show_pathway?ssc00310/ssc:100152011%09red/ssc:397012%09red/ssc:100525583%09red
Tuberculosis	KEGG PATHWAY	ssc05152	6	132	0.100942	0.357062	ENSSSCG00000004156|ENSSSCG00000016714|ENSSSCG00000011141|ENSSSCG00000002385|ENSSSCG00000001457|ENSSSCG00000001459	http://www.genome.jp/kegg-bin/show_pathway?ssc05152/ssc:100516639%09red/ssc:100170131%09red/ssc:100152238%09red/ssc:100037921%09red/ssc:100135049%09red/ssc:397400%09red
Axon guidance	KEGG PATHWAY	ssc04360	6	134	0.106235	0.370259	ENSSSCG00000027312|ENSSSCG00000025826|ENSSSCG00000016295|ENSSSCG00000006530|ENSSSCG00000017991|ENSSSCG00000023483	http://www.genome.jp/kegg-bin/show_pathway?ssc04360/ssc:100620331%09red/ssc:100627504%09red/ssc:100144501%09red/ssc:100626085%09red/ssc:100153801%09red/ssc:396851%09red
Cell adhesion molecules (CAMs)	KEGG PATHWAY	ssc04514	5	106	0.11473	0.394071	ENSSSCG00000001459|ENSSSCG00000009500|ENSSSCG00000022951|ENSSSCG00000027465|ENSSSCG00000001457	http://www.genome.jp/kegg-bin/show_pathway?ssc04514/ssc:100135049%09red/ssc:100626921%09red/ssc:100153752%09red/ssc:100156236%09red/ssc:100037921%09red
Phospholipase D signaling pathway	KEGG PATHWAY	ssc04072	5	107	0.117962	0.395907	ENSSSCG00000001523|ENSSSCG00000008578|ENSSSCG00000022126|ENSSSCG00000017991|ENSSSCG00000009134	http://www.genome.jp/kegg-bin/show_pathway?ssc04072/ssc:397083%09red/ssc:100514402%09red/ssc:100152616%09red/ssc:397070%09red/ssc:396851%09red
Longevity regulating pathway - multiple species	KEGG PATHWAY	ssc04213	3	49	0.118605	0.395907	ENSSSCG00000017991|ENSSSCG00000008578|ENSSSCG00000009370	http://www.genome.jp/kegg-bin/show_pathway?ssc04213/ssc:397077%09red/ssc:100514402%09red/ssc:396851%09red
Mucin type O-Glycan biosynthesis	KEGG PATHWAY	ssc00512	2	24	0.120549	0.396808	ENSSSCG00000007465|ENSSSCG00000002306	http://www.genome.jp/kegg-bin/show_pathway?ssc00512/ssc:100513992%09red/ssc:100522653%09red
Antigen processing and presentation	KEGG PATHWAY	ssc04612	3	51	0.128853	0.409443	ENSSSCG00000001459|ENSSSCG00000001457|ENSSSCG00000004687	http://www.genome.jp/kegg-bin/show_pathway?ssc04612/ssc:397033%09red/ssc:100135049%09red/ssc:100037921%09red
Butirosin and neomycin biosynthesis	KEGG PATHWAY	ssc00524	1	5	0.130944	0.409443	ENSSSCG00000014048	http://www.genome.jp/kegg-bin/show_pathway?ssc00524/ssc:100522855%09red
FoxO signaling pathway	KEGG PATHWAY	ssc04068	5	111	0.131313	0.409443	ENSSSCG00000009134|ENSSSCG00000002385|ENSSSCG00000022126|ENSSSCG00000017991|ENSSSCG00000009370	http://www.genome.jp/kegg-bin/show_pathway?ssc04068/ssc:397077%09red/ssc:397083%09red/ssc:397070%09red/ssc:397400%09red/ssc:396851%09red
Salivary secretion	KEGG PATHWAY	ssc04970	3	52	0.13409	0.409443	ENSSSCG00000011141|ENSSSCG00000008578|ENSSSCG00000015084	http://www.genome.jp/kegg-bin/show_pathway?ssc04970/ssc:541593%09red/ssc:100514402%09red/ssc:100516639%09red
Glycolysis / Gluconeogenesis	KEGG PATHWAY	ssc00010	3	52	0.13409	0.409443	ENSSSCG00000013366|ENSSSCG00000014048|ENSSSCG00000028501	http://www.genome.jp/kegg-bin/show_pathway?ssc00010/ssc:100739347%09red/ssc:407245%09red/ssc:100522855%09red
Adrenergic signaling in cardiomyocytes	KEGG PATHWAY	ssc04261	5	112	0.134753	0.409443	ENSSSCG00000011141|ENSSSCG00000017991|ENSSSCG00000008578|ENSSSCG00000015084|ENSSSCG00000011412	http://www.genome.jp/kegg-bin/show_pathway?ssc04261/ssc:100517557%09red/ssc:541593%09red/ssc:100514402%09red/ssc:100516639%09red/ssc:396851%09red
Insulin signaling pathway	KEGG PATHWAY	ssc04910	5	114	0.141754	0.414929	ENSSSCG00000011141|ENSSSCG00000017991|ENSSSCG00000014048|ENSSSCG00000010464|ENSSSCG00000009370	http://www.genome.jp/kegg-bin/show_pathway?ssc04910/ssc:397077%09red/ssc:641349%09red/ssc:100516639%09red/ssc:100522855%09red/ssc:396851%09red
AGE-RAGE signaling pathway in diabetic complications	KEGG PATHWAY	ssc04933	4	83	0.142249	0.414929	ENSSSCG00000017991|ENSSSCG00000002385|ENSSSCG00000014336|ENSSSCG00000009370	http://www.genome.jp/kegg-bin/show_pathway?ssc04933/ssc:397077%09red/ssc:100520726%09red/ssc:397400%09red/ssc:396851%09red
Graft-versus-host disease	KEGG PATHWAY	ssc05332	2	27	0.144106	0.414929	ENSSSCG00000001459|ENSSSCG00000001457	http://www.genome.jp/kegg-bin/show_pathway?ssc05332/ssc:100135049%09red/ssc:100037921%09red
Central carbon metabolism in cancer	KEGG PATHWAY	ssc05230	3	54	0.144781	0.414929	ENSSSCG00000017991|ENSSSCG00000022126|ENSSSCG00000014048	http://www.genome.jp/kegg-bin/show_pathway?ssc05230/ssc:397070%09red/ssc:100522855%09red/ssc:396851%09red
Apoptosis	KEGG PATHWAY	ssc04210	5	115	0.145313	0.414929	ENSSSCG00000000194|ENSSSCG00000009140|ENSSSCG00000002383|ENSSSCG00000016714|ENSSSCG00000017991	http://www.genome.jp/kegg-bin/show_pathway?ssc04210/ssc:100127131%09red/ssc:396851%09red/ssc:100517293%09red/ssc:100144486%09red/ssc:100170131%09red
Hepatitis B	KEGG PATHWAY	ssc05161	5	116	0.148909	0.419323	ENSSSCG00000002383|ENSSSCG00000002385|ENSSSCG00000000396|ENSSSCG00000016714|ENSSSCG00000017991	http://www.genome.jp/kegg-bin/show_pathway?ssc05161/ssc:100144486%09red/ssc:396851%09red/ssc:396923%09red/ssc:397400%09red/ssc:100170131%09red
Base excision repair	KEGG PATHWAY	ssc03410	2	28	0.152159	0.419323	ENSSSCG00000009938|ENSSSCG00000007031	http://www.genome.jp/kegg-bin/show_pathway?ssc03410/ssc:100519979%09red/ssc:100526021%09red
Tyrosine metabolism	KEGG PATHWAY	ssc00350	2	28	0.152159	0.419323	ENSSSCG00000028501|ENSSSCG00000017383	http://www.genome.jp/kegg-bin/show_pathway?ssc00350/ssc:100739347%09red/ssc:100520329%09red
Bile secretion	KEGG PATHWAY	ssc04976	3	56	0.155742	0.424262	ENSSSCG00000008578|ENSSSCG00000006238|ENSSSCG00000015084	http://www.genome.jp/kegg-bin/show_pathway?ssc04976/ssc:100514402%09red/ssc:541593%09red/ssc:448985%09red
Allograft rejection	KEGG PATHWAY	ssc05330	2	29	0.160298	0.427409	ENSSSCG00000001459|ENSSSCG00000001457	http://www.genome.jp/kegg-bin/show_pathway?ssc05330/ssc:100135049%09red/ssc:100037921%09red
Cytokine-cytokine receptor interaction	KEGG PATHWAY	ssc04060	7	186	0.160504	0.427409	ENSSSCG00000009134|ENSSSCG00000004156|ENSSSCG00000007817|ENSSSCG00000022126|ENSSSCG00000002385|ENSSSCG00000016322|ENSSSCG00000014007	http://www.genome.jp/kegg-bin/show_pathway?ssc04060/ssc:100518179%09red/ssc:397070%09red/ssc:397083%09red/ssc:100152238%09red/ssc:100515346%09red/ssc:397400%09red/ssc:397614%09red
Circadian entrainment	KEGG PATHWAY	ssc04713	3	58	0.166951	0.438631	ENSSSCG00000011141|ENSSSCG00000008578|ENSSSCG00000002383	http://www.genome.jp/kegg-bin/show_pathway?ssc04713/ssc:100514402%09red/ssc:100516639%09red/ssc:100144486%09red
Chagas disease (American trypanosomiasis)	KEGG PATHWAY	ssc05142	4	89	0.168419	0.438631	ENSSSCG00000017991|ENSSSCG00000002385|ENSSSCG00000002383|ENSSSCG00000004156	http://www.genome.jp/kegg-bin/show_pathway?ssc05142/ssc:100152238%09red/ssc:100144486%09red/ssc:397400%09red/ssc:396851%09red
Platinum drug resistance	KEGG PATHWAY	ssc01524	3	59	0.172642	0.439959	ENSSSCG00000017991|ENSSSCG00000016714|ENSSSCG00000006821	http://www.genome.jp/kegg-bin/show_pathway?ssc01524/ssc:100514231%09red/ssc:100170131%09red/ssc:396851%09red
GABAergic synapse	KEGG PATHWAY	ssc04727	3	59	0.172642	0.439959	ENSSSCG00000008578|ENSSSCG00000017427|ENSSSCG00000007909	http://www.genome.jp/kegg-bin/show_pathway?ssc04727/ssc:100514402%09red/ssc:100736934%09red/ssc:397500%09red
MAPK signaling pathway	KEGG PATHWAY	ssc04010	7	192	0.178579	0.44223	ENSSSCG00000009134|ENSSSCG00000022331|ENSSSCG00000022126|ENSSSCG00000002385|ENSSSCG00000016991|ENSSSCG00000002383|ENSSSCG00000011412	http://www.genome.jp/kegg-bin/show_pathway?ssc04010/ssc:397400%09red/ssc:397070%09red/ssc:397083%09red/ssc:100522469%09red/ssc:100517557%09red/ssc:100144486%09red/ssc:100523833%09red
Aldosterone-regulated sodium reabsorption	KEGG PATHWAY	ssc04960	2	32	0.185149	0.44223	ENSSSCG00000017991|ENSSSCG00000015084	http://www.genome.jp/kegg-bin/show_pathway?ssc04960/ssc:541593%09red/ssc:396851%09red
Carbon metabolism	KEGG PATHWAY	ssc01200	4	93	0.186739	0.44223	ENSSSCG00000009870|ENSSSCG00000008571|ENSSSCG00000013087|ENSSSCG00000014048	http://www.genome.jp/kegg-bin/show_pathway?ssc01200/ssc:397012%09red/ssc:100520121%09red/ssc:100154365%09red/ssc:100522855%09red
Biosynthesis of amino acids	KEGG PATHWAY	ssc01230	3	62	0.190031	0.44223	ENSSSCG00000009870|ENSSSCG00000003139|ENSSSCG00000009708	http://www.genome.jp/kegg-bin/show_pathway?ssc01230/ssc:100152011%09red/ssc:396841%09red/ssc:100154365%09red
EGFR tyrosine kinase inhibitor resistance	KEGG PATHWAY	ssc01521	3	62	0.190031	0.44223	ENSSSCG00000009134|ENSSSCG00000022126|ENSSSCG00000017991	http://www.genome.jp/kegg-bin/show_pathway?ssc01521/ssc:397083%09red/ssc:397070%09red/ssc:396851%09red
Pertussis	KEGG PATHWAY	ssc05133	3	62	0.190031	0.44223	ENSSSCG00000001427|ENSSSCG00000011141|ENSSSCG00000002383	http://www.genome.jp/kegg-bin/show_pathway?ssc05133/ssc:445467%09red/ssc:100144486%09red/ssc:100516639%09red
Type I diabetes mellitus	KEGG PATHWAY	ssc04940	2	33	0.193552	0.44223	ENSSSCG00000001459|ENSSSCG00000001457	http://www.genome.jp/kegg-bin/show_pathway?ssc04940/ssc:100135049%09red/ssc:100037921%09red
Endocrine and other factor-regulated calcium reabsorption	KEGG PATHWAY	ssc04961	2	33	0.193552	0.44223	ENSSSCG00000015084|ENSSSCG00000003106	http://www.genome.jp/kegg-bin/show_pathway?ssc04961/ssc:100514408%09red/ssc:541593%09red
Tryptophan metabolism	KEGG PATHWAY	ssc00380	2	33	0.193552	0.44223	ENSSSCG00000008571|ENSSSCG00000009708	http://www.genome.jp/kegg-bin/show_pathway?ssc00380/ssc:100152011%09red/ssc:397012%09red
Alanine, aspartate and glutamate metabolism	KEGG PATHWAY	ssc00250	2	33	0.193552	0.44223	ENSSSCG00000001090|ENSSSCG00000007909	http://www.genome.jp/kegg-bin/show_pathway?ssc00250/ssc:100157072%09red/ssc:397500%09red
Protein digestion and absorption	KEGG PATHWAY	ssc04974	3	63	0.195925	0.44223	ENSSSCG00000011723|ENSSSCG00000015084|ENSSSCG00000005222	http://www.genome.jp/kegg-bin/show_pathway?ssc04974/ssc:397003%09red/ssc:541593%09red/ssc:100511536%09red
Dilated cardiomyopathy	KEGG PATHWAY	ssc05414	3	63	0.195925	0.44223	ENSSSCG00000008578|ENSSSCG00000002385|ENSSSCG00000011412	http://www.genome.jp/kegg-bin/show_pathway?ssc05414/ssc:100517557%09red/ssc:100514402%09red/ssc:397400%09red
Osteoclast differentiation	KEGG PATHWAY	ssc04380	4	96	0.200881	0.447116	ENSSSCG00000002383|ENSSSCG00000004156|ENSSSCG00000000396|ENSSSCG00000017991	http://www.genome.jp/kegg-bin/show_pathway?ssc04380/ssc:100152238%09red/ssc:396923%09red/ssc:100144486%09red/ssc:396851%09red
GnRH signaling pathway	KEGG PATHWAY	ssc04912	3	64	0.201862	0.447116	ENSSSCG00000011141|ENSSSCG00000008578|ENSSSCG00000022126	http://www.genome.jp/kegg-bin/show_pathway?ssc04912/ssc:100514402%09red/ssc:100516639%09red/ssc:397070%09red
Thyroid hormone signaling pathway	KEGG PATHWAY	ssc04919	4	97	0.205666	0.451322	ENSSSCG00000029458|ENSSSCG00000017991|ENSSSCG00000015084|ENSSSCG00000009370	http://www.genome.jp/kegg-bin/show_pathway?ssc04919/ssc:397077%09red/ssc:541593%09red/ssc:100513513%09red/ssc:396851%09red
ErbB signaling pathway	KEGG PATHWAY	ssc04012	3	66	0.213861	0.465	ENSSSCG00000009134|ENSSSCG00000022126|ENSSSCG00000017991	http://www.genome.jp/kegg-bin/show_pathway?ssc04012/ssc:397083%09red/ssc:397070%09red/ssc:396851%09red
Autoimmune thyroid disease	KEGG PATHWAY	ssc05320	2	36	0.219023	0.471894	ENSSSCG00000001459|ENSSSCG00000001457	http://www.genome.jp/kegg-bin/show_pathway?ssc05320/ssc:100135049%09red/ssc:100037921%09red
Pancreatic secretion	KEGG PATHWAY	ssc04972	3	68	0.226007	0.47731	ENSSSCG00000008578|ENSSSCG00000015084|ENSSSCG00000012875	http://www.genome.jp/kegg-bin/show_pathway?ssc04972/ssc:541593%09red/ssc:100514402%09red/ssc:100523421%09red
Sulfur metabolism	KEGG PATHWAY	ssc00920	1	10	0.2269	0.47731	ENSSSCG00000016714	http://www.genome.jp/kegg-bin/show_pathway?ssc00920/ssc:100170131%09red
Intestinal immune network for IgA production	KEGG PATHWAY	ssc04672	2	37	0.227578	0.47731	ENSSSCG00000001459|ENSSSCG00000001457	http://www.genome.jp/kegg-bin/show_pathway?ssc04672/ssc:100135049%09red/ssc:100037921%09red
Measles	KEGG PATHWAY	ssc05162	4	102	0.230057	0.478277	ENSSSCG00000017991|ENSSSCG00000004156|ENSSSCG00000000396|ENSSSCG00000012077	http://www.genome.jp/kegg-bin/show_pathway?ssc05162/ssc:397128%09red/ssc:100152238%09red/ssc:396923%09red/ssc:396851%09red
Glutathione metabolism	KEGG PATHWAY	ssc00480	2	38	0.236157	0.486688	ENSSSCG00000009194|ENSSSCG00000006821	http://www.genome.jp/kegg-bin/show_pathway?ssc00480/ssc:100514231%09red/ssc:100623584%09red
Neuroactive ligand-receptor interaction	KEGG PATHWAY	ssc04080	7	211	0.240876	0.489746	ENSSSCG00000024545|ENSSSCG00000006788|ENSSSCG00000001523|ENSSSCG00000001753|ENSSSCG00000001752|ENSSSCG00000001938|ENSSSCG00000004038	http://www.genome.jp/kegg-bin/show_pathway?ssc04080/ssc:397099%09red/ssc:733660%09red/ssc:100152616%09red/ssc:397004%09red/ssc:100157223%09red/ssc:606753%09red/ssc:100151989%09red
PI3K-Akt signaling pathway	KEGG PATHWAY	ssc04151	8	248	0.241774	0.489746	ENSSSCG00000024545|ENSSSCG00000009134|ENSSSCG00000007817|ENSSSCG00000022331|ENSSSCG00000022126|ENSSSCG00000006530|ENSSSCG00000017991|ENSSSCG00000014007	http://www.genome.jp/kegg-bin/show_pathway?ssc04151/ssc:397099%09red/ssc:100518179%09red/ssc:397070%09red/ssc:397083%09red/ssc:100144501%09red/ssc:100523833%09red/ssc:396851%09red/ssc:397614%09red
Aminoacyl-tRNA biosynthesis	KEGG PATHWAY	ssc00970	2	41	0.261974	0.502946	ENSSSCG00000017015|ENSSSCG00000001706	http://www.genome.jp/kegg-bin/show_pathway?ssc00970/ssc:414410%09red/ssc:100155115%09red
Basal cell carcinoma	KEGG PATHWAY	ssc05217	2	41	0.261974	0.502946	ENSSSCG00000023329|ENSSSCG00000027312	http://www.genome.jp/kegg-bin/show_pathway?ssc05217/ssc:100627504%09red/ssc:100579172%09red
Type II diabetes mellitus	KEGG PATHWAY	ssc04930	2	41	0.261974	0.502946	ENSSSCG00000017991|ENSSSCG00000014048	http://www.genome.jp/kegg-bin/show_pathway?ssc04930/ssc:100522855%09red/ssc:396851%09red
Arginine and proline metabolism	KEGG PATHWAY	ssc00330	2	41	0.261974	0.502946	ENSSSCG00000014840|ENSSSCG00000004869	http://www.genome.jp/kegg-bin/show_pathway?ssc00330/ssc:100516053%09red/ssc:100624543%09red
Nitrogen metabolism	KEGG PATHWAY	ssc00910	1	12	0.262255	0.502946	ENSSSCG00000006141	http://www.genome.jp/kegg-bin/show_pathway?ssc00910/ssc:494016%09red
Primary bile acid biosynthesis	KEGG PATHWAY	ssc00120	1	12	0.262255	0.502946	ENSSSCG00000006238	http://www.genome.jp/kegg-bin/show_pathway?ssc00120/ssc:448985%09red
Glucagon signaling pathway	KEGG PATHWAY	ssc04922	3	74	0.263145	0.502946	ENSSSCG00000011141|ENSSSCG00000013366|ENSSSCG00000009370	http://www.genome.jp/kegg-bin/show_pathway?ssc04922/ssc:397077%09red/ssc:407245%09red/ssc:100516639%09red
Glutamatergic synapse	KEGG PATHWAY	ssc04724	3	75	0.269413	0.510808	ENSSSCG00000001523|ENSSSCG00000008578|ENSSSCG00000005222	http://www.genome.jp/kegg-bin/show_pathway?ssc04724/ssc:397003%09red/ssc:100514402%09red/ssc:100152616%09red
Focal adhesion	KEGG PATHWAY	ssc04510	5	147	0.275562	0.514492	ENSSSCG00000014007|ENSSSCG00000011867|ENSSSCG00000022126|ENSSSCG00000017991|ENSSSCG00000009134	http://www.genome.jp/kegg-bin/show_pathway?ssc04510/ssc:397083%09red/ssc:397070%09red/ssc:100518179%09red/ssc:396848%09red/ssc:396851%09red
Longevity regulating pathway	KEGG PATHWAY	ssc04211	3	76	0.275698	0.514492	ENSSSCG00000017991|ENSSSCG00000008578|ENSSSCG00000009370	http://www.genome.jp/kegg-bin/show_pathway?ssc04211/ssc:397077%09red/ssc:100514402%09red/ssc:396851%09red
Phosphatidylinositol signaling system	KEGG PATHWAY	ssc04070	3	77	0.281998	0.522137	ENSSSCG00000011141|ENSSSCG00000017991|ENSSSCG00000024162	http://www.genome.jp/kegg-bin/show_pathway?ssc04070/ssc:100623875%09red/ssc:100516639%09red/ssc:396851%09red
Pyrimidine metabolism	KEGG PATHWAY	ssc00240	3	78	0.288311	0.526759	ENSSSCG00000028210|ENSSSCG00000006040|ENSSSCG00000008647	http://www.genome.jp/kegg-bin/show_pathway?ssc00240/ssc:100526240%09red/ssc:100623872%09red/ssc:100156500%09red
Proteoglycans in cancer	KEGG PATHWAY	ssc05205	5	150	0.28894	0.526759	ENSSSCG00000017991|ENSSSCG00000027312|ENSSSCG00000016204|ENSSSCG00000022126|ENSSSCG00000012680	http://www.genome.jp/kegg-bin/show_pathway?ssc05205/ssc:397070%09red/ssc:397174%09red/ssc:100627504%09red/ssc:100516171%09red/ssc:396851%09red
Glycosaminoglycan biosynthesis - chondroitin sulfate / dermatan sulfate	KEGG PATHWAY	ssc00532	1	14	0.295998	0.53145	ENSSSCG00000010200	http://www.genome.jp/kegg-bin/show_pathway?ssc00532/ssc:100157878%09red
Fatty acid elongation	KEGG PATHWAY	ssc00062	1	14	0.295998	0.53145	ENSSSCG00000008571	http://www.genome.jp/kegg-bin/show_pathway?ssc00062/ssc:397012%09red
Biosynthesis of unsaturated fatty acids	KEGG PATHWAY	ssc01040	1	15	0.312287	0.54639	ENSSSCG00000008571	http://www.genome.jp/kegg-bin/show_pathway?ssc01040/ssc:397012%09red
alpha-Linolenic acid metabolism	KEGG PATHWAY	ssc00592	1	15	0.312287	0.54639	ENSSSCG00000000110	http://www.genome.jp/kegg-bin/show_pathway?ssc00592/ssc:100514711%09red
Phototransduction	KEGG PATHWAY	ssc04744	1	15	0.312287	0.54639	ENSSSCG00000011141	http://www.genome.jp/kegg-bin/show_pathway?ssc04744/ssc:100516639%09red
Amphetamine addiction	KEGG PATHWAY	ssc05031	2	47	0.31354	0.54639	ENSSSCG00000011141|ENSSSCG00000002383	http://www.genome.jp/kegg-bin/show_pathway?ssc05031/ssc:100516639%09red/ssc:100144486%09red
Synaptic vesicle cycle	KEGG PATHWAY	ssc04721	2	48	0.322076	0.557168	ENSSSCG00000004614|ENSSSCG00000003106	http://www.genome.jp/kegg-bin/show_pathway?ssc04721/ssc:100514408%09red/ssc:100516123%09red
Jak-STAT signaling pathway	KEGG PATHWAY	ssc04630	4	121	0.327608	0.559594	ENSSSCG00000017991|ENSSSCG00000004156|ENSSSCG00000000396|ENSSSCG00000007817	http://www.genome.jp/kegg-bin/show_pathway?ssc04630/ssc:396851%09red/ssc:100152238%09red/ssc:396923%09red/ssc:397614%09red
Vitamin digestion and absorption	KEGG PATHWAY	ssc04977	1	16	0.328201	0.559594	ENSSSCG00000007199	http://www.genome.jp/kegg-bin/show_pathway?ssc04977/ssc:100516303%09red
Renal cell carcinoma	KEGG PATHWAY	ssc05211	2	49	0.330585	0.559634	ENSSSCG00000017991|ENSSSCG00000002385	http://www.genome.jp/kegg-bin/show_pathway?ssc05211/ssc:397400%09red/ssc:396851%09red
TNF signaling pathway	KEGG PATHWAY	ssc04668	3	86	0.339036	0.569869	ENSSSCG00000021068|ENSSSCG00000002383|ENSSSCG00000017991	http://www.genome.jp/kegg-bin/show_pathway?ssc04668/ssc:396616%09red/ssc:100144486%09red/ssc:396851%09red
RIG-I-like receptor signaling pathway	KEGG PATHWAY	ssc04622	2	51	0.347511	0.58	ENSSSCG00000013087|ENSSSCG00000017416	http://www.genome.jp/kegg-bin/show_pathway?ssc04622/ssc:100520121%09red/ssc:100524520%09red
Thyroid hormone synthesis	KEGG PATHWAY	ssc04918	2	52	0.355921	0.589882	ENSSSCG00000008578|ENSSSCG00000015084	http://www.genome.jp/kegg-bin/show_pathway?ssc04918/ssc:541593%09red/ssc:100514402%09red
Chronic myeloid leukemia	KEGG PATHWAY	ssc05220	2	53	0.364292	0.599563	ENSSSCG00000017991|ENSSSCG00000002385	http://www.genome.jp/kegg-bin/show_pathway?ssc05220/ssc:397400%09red/ssc:396851%09red
Renin-angiotensin system	KEGG PATHWAY	ssc04614	1	19	0.373772	0.610924	ENSSSCG00000011723	http://www.genome.jp/kegg-bin/show_pathway?ssc04614/ssc:100511536%09red
Platelet activation	KEGG PATHWAY	ssc04611	3	92	0.376974	0.611938	ENSSSCG00000011867|ENSSSCG00000008578|ENSSSCG00000017991	http://www.genome.jp/kegg-bin/show_pathway?ssc04611/ssc:100514402%09red/ssc:396848%09red/ssc:396851%09red
Proximal tubule bicarbonate reclamation	KEGG PATHWAY	ssc04964	1	20	0.388267	0.618975	ENSSSCG00000015084	http://www.genome.jp/kegg-bin/show_pathway?ssc04964/ssc:541593%09red
Aldosterone synthesis and secretion	KEGG PATHWAY	ssc04925	2	56	0.389144	0.618975	ENSSSCG00000011141|ENSSSCG00000008578	http://www.genome.jp/kegg-bin/show_pathway?ssc04925/ssc:100514402%09red/ssc:100516639%09red
Prolactin signaling pathway	KEGG PATHWAY	ssc04917	2	56	0.389144	0.618975	ENSSSCG00000017991|ENSSSCG00000002383	http://www.genome.jp/kegg-bin/show_pathway?ssc04917/ssc:100144486%09red/ssc:396851%09red
Insulin resistance	KEGG PATHWAY	ssc04931	3	95	0.395789	0.625346	ENSSSCG00000017991|ENSSSCG00000010464|ENSSSCG00000009370	http://www.genome.jp/kegg-bin/show_pathway?ssc04931/ssc:397077%09red/ssc:641349%09red/ssc:396851%09red
B cell receptor signaling pathway	KEGG PATHWAY	ssc04662	2	58	0.405472	0.636404	ENSSSCG00000017991|ENSSSCG00000002383	http://www.genome.jp/kegg-bin/show_pathway?ssc04662/ssc:100144486%09red/ssc:396851%09red
Insulin secretion	KEGG PATHWAY	ssc04911	2	59	0.413558	0.640608	ENSSSCG00000008578|ENSSSCG00000015084	http://www.genome.jp/kegg-bin/show_pathway?ssc04911/ssc:541593%09red/ssc:100514402%09red
Dorso-ventral axis formation	KEGG PATHWAY	ssc04320	1	22	0.41626	0.640608	ENSSSCG00000022126	http://www.genome.jp/kegg-bin/show_pathway?ssc04320/ssc:397070%09red
Mismatch repair	KEGG PATHWAY	ssc03430	1	22	0.41626	0.640608	ENSSSCG00000009349	http://www.genome.jp/kegg-bin/show_pathway?ssc03430/ssc:100156440%09red
Cardiac muscle contraction	KEGG PATHWAY	ssc04260	2	60	0.421588	0.644622	ENSSSCG00000015084|ENSSSCG00000011412	http://www.genome.jp/kegg-bin/show_pathway?ssc04260/ssc:100517557%09red/ssc:541593%09red
Nicotinate and nicotinamide metabolism	KEGG PATHWAY	ssc00760	1	23	0.429774	0.652926	ENSSSCG00000028210	http://www.genome.jp/kegg-bin/show_pathway?ssc00760/ssc:100526240%09red
Galactose metabolism	KEGG PATHWAY	ssc00052	1	24	0.442976	0.665996	ENSSSCG00000014048	http://www.genome.jp/kegg-bin/show_pathway?ssc00052/ssc:100522855%09red
TGF-beta signaling pathway	KEGG PATHWAY	ssc04350	2	64	0.453127	0.665996	ENSSSCG00000030153|ENSSSCG00000002385	http://www.genome.jp/kegg-bin/show_pathway?ssc04350/ssc:397400%09red/ssc:100621443%09red
Hypertrophic cardiomyopathy (HCM)	KEGG PATHWAY	ssc05410	2	64	0.453127	0.665996	ENSSSCG00000002385|ENSSSCG00000011412	http://www.genome.jp/kegg-bin/show_pathway?ssc05410/ssc:100517557%09red/ssc:397400%09red
Homologous recombination	KEGG PATHWAY	ssc03440	1	25	0.455873	0.665996	ENSSSCG00000002546	http://www.genome.jp/kegg-bin/show_pathway?ssc03440/ssc:100522195%09red
Apoptosis - multiple species	KEGG PATHWAY	ssc04215	1	25	0.455873	0.665996	ENSSSCG00000016714	http://www.genome.jp/kegg-bin/show_pathway?ssc04215/ssc:100170131%09red
Signaling pathways regulating pluripotency of stem cells	KEGG PATHWAY	ssc04550	3	105	0.457219	0.665996	ENSSSCG00000017991|ENSSSCG00000023329|ENSSSCG00000002388	http://www.genome.jp/kegg-bin/show_pathway?ssc04550/ssc:396851%09red/ssc:100579172%09red/ssc:100151940%09red
Salmonella infection	KEGG PATHWAY	ssc05132	2	65	0.460858	0.665996	ENSSSCG00000004156|ENSSSCG00000002383	http://www.genome.jp/kegg-bin/show_pathway?ssc05132/ssc:100152238%09red/ssc:100144486%09red
Hematopoietic cell lineage	KEGG PATHWAY	ssc04640	2	65	0.460858	0.665996	ENSSSCG00000011723|ENSSSCG00000007817	http://www.genome.jp/kegg-bin/show_pathway?ssc04640/ssc:100511536%09red/ssc:397614%09red
Drug metabolism - other enzymes	KEGG PATHWAY	ssc00983	1	26	0.468472	0.672897	ENSSSCG00000006040	http://www.genome.jp/kegg-bin/show_pathway?ssc00983/ssc:100156500%09red
Glycerophospholipid metabolism	KEGG PATHWAY	ssc00564	2	67	0.476127	0.679772	ENSSSCG00000015276|ENSSSCG00000000110	http://www.genome.jp/kegg-bin/show_pathway?ssc00564/ssc:100514711%09red/ssc:100622861%09red
Progesterone-mediated oocyte maturation	KEGG PATHWAY	ssc04914	2	68	0.483663	0.686396	ENSSSCG00000017991|ENSSSCG00000008578	http://www.genome.jp/kegg-bin/show_pathway?ssc04914/ssc:100514402%09red/ssc:396851%09red
Serotonergic synapse	KEGG PATHWAY	ssc04726	2	69	0.491131	0.692846	ENSSSCG00000000046|ENSSSCG00000017978	http://www.genome.jp/kegg-bin/show_pathway?ssc04726/ssc:100525835%09red/ssc:397687%09red
DNA replication	KEGG PATHWAY	ssc03030	1	29	0.504551	0.705232	ENSSSCG00000009349	http://www.genome.jp/kegg-bin/show_pathway?ssc03030/ssc:100156440%09red
Melanogenesis	KEGG PATHWAY	ssc04916	2	71	0.505862	0.705232	ENSSSCG00000011141|ENSSSCG00000008578	http://www.genome.jp/kegg-bin/show_pathway?ssc04916/ssc:100514402%09red/ssc:100516639%09red
Endocytosis	KEGG PATHWAY	ssc04144	5	204	0.532188	0.737286	ENSSSCG00000030153|ENSSSCG00000009134|ENSSSCG00000002385|ENSSSCG00000022126|ENSSSCG00000003106	http://www.genome.jp/kegg-bin/show_pathway?ssc04144/ssc:100514408%09red/ssc:100621443%09red/ssc:397070%09red/ssc:397400%09red/ssc:397083%09red
Pyruvate metabolism	KEGG PATHWAY	ssc00620	1	32	0.538188	0.737286	ENSSSCG00000013366	http://www.genome.jp/kegg-bin/show_pathway?ssc00620/ssc:407245%09red
Primary immunodeficiency	KEGG PATHWAY	ssc05340	1	32	0.538188	0.737286	ENSSSCG00000009938	http://www.genome.jp/kegg-bin/show_pathway?ssc05340/ssc:100519979%09red
Peroxisome	KEGG PATHWAY	ssc04146	2	77	0.548359	0.743348	ENSSSCG00000028943|ENSSSCG00000023091	http://www.genome.jp/kegg-bin/show_pathway?ssc04146/ssc:100154884%09red/ssc:733679%09red
Vasopressin-regulated water reabsorption	KEGG PATHWAY	ssc04962	1	33	0.548886	0.743348	ENSSSCG00000008578	http://www.genome.jp/kegg-bin/show_pathway?ssc04962/ssc:100514402%09red
Ether lipid metabolism	KEGG PATHWAY	ssc00565	1	34	0.559337	0.748208	ENSSSCG00000000110	http://www.genome.jp/kegg-bin/show_pathway?ssc00565/ssc:100514711%09red
Amoebiasis	KEGG PATHWAY	ssc05146	2	79	0.561946	0.748208	ENSSSCG00000017991|ENSSSCG00000002385	http://www.genome.jp/kegg-bin/show_pathway?ssc05146/ssc:397400%09red/ssc:396851%09red
Toll-like receptor signaling pathway	KEGG PATHWAY	ssc04620	2	79	0.561946	0.748208	ENSSSCG00000017991|ENSSSCG00000002383	http://www.genome.jp/kegg-bin/show_pathway?ssc04620/ssc:100144486%09red/ssc:396851%09red
Phagosome	KEGG PATHWAY	ssc04145	3	125	0.570972	0.755645	ENSSSCG00000000194|ENSSSCG00000001459|ENSSSCG00000001457	http://www.genome.jp/kegg-bin/show_pathway?ssc04145/ssc:100135049%09red/ssc:100127131%09red/ssc:100037921%09red
Fatty acid degradation	KEGG PATHWAY	ssc00071	1	36	0.57952	0.755645	ENSSSCG00000008571	http://www.genome.jp/kegg-bin/show_pathway?ssc00071/ssc:397012%09red
Ovarian steroidogenesis	KEGG PATHWAY	ssc04913	1	36	0.57952	0.755645	ENSSSCG00000008578	http://www.genome.jp/kegg-bin/show_pathway?ssc04913/ssc:100514402%09red
Natural killer cell mediated cytotoxicity	KEGG PATHWAY	ssc04650	2	82	0.581772	0.755645	ENSSSCG00000017991|ENSSSCG00000004156	http://www.genome.jp/kegg-bin/show_pathway?ssc04650/ssc:100152238%09red/ssc:396851%09red
Mineral absorption	KEGG PATHWAY	ssc04978	1	37	0.589263	0.755645	ENSSSCG00000015084	http://www.genome.jp/kegg-bin/show_pathway?ssc04978/ssc:541593%09red
Nucleotide excision repair	KEGG PATHWAY	ssc03420	1	37	0.589263	0.755645	ENSSSCG00000009349	http://www.genome.jp/kegg-bin/show_pathway?ssc03420/ssc:100156440%09red
Oocyte meiosis	KEGG PATHWAY	ssc04114	2	84	0.59462	0.755645	ENSSSCG00000011141|ENSSSCG00000008578	http://www.genome.jp/kegg-bin/show_pathway?ssc04114/ssc:100514402%09red/ssc:100516639%09red
Notch signaling pathway	KEGG PATHWAY	ssc04330	1	38	0.598781	0.755645	ENSSSCG00000009761	http://www.genome.jp/kegg-bin/show_pathway?ssc04330/ssc:733643%09red
Fatty acid metabolism	KEGG PATHWAY	ssc01212	1	38	0.598781	0.755645	ENSSSCG00000008571	http://www.genome.jp/kegg-bin/show_pathway?ssc01212/ssc:397012%09red
Amyotrophic lateral sclerosis (ALS)	KEGG PATHWAY	ssc05014	1	39	0.608079	0.755645	ENSSSCG00000016714	http://www.genome.jp/kegg-bin/show_pathway?ssc05014/ssc:100170131%09red
Proteasome	KEGG PATHWAY	ssc03050	1	40	0.617162	0.755645	ENSSSCG00000001463	http://www.genome.jp/kegg-bin/show_pathway?ssc03050/ssc:100520085%09red
Alzheimer's disease	KEGG PATHWAY	ssc05010	3	135	0.622034	0.755645	ENSSSCG00000011141|ENSSSCG00000011723|ENSSSCG00000016714	http://www.genome.jp/kegg-bin/show_pathway?ssc05010/ssc:100511536%09red/ssc:100516639%09red/ssc:100170131%09red
T cell receptor signaling pathway	KEGG PATHWAY	ssc04660	2	89	0.62544	0.755645	ENSSSCG00000017991|ENSSSCG00000002383	http://www.genome.jp/kegg-bin/show_pathway?ssc04660/ssc:100144486%09red/ssc:396851%09red
Sphingolipid signaling pathway	KEGG PATHWAY	ssc04071	2	89	0.62544	0.755645	ENSSSCG00000017991|ENSSSCG00000006788	http://www.genome.jp/kegg-bin/show_pathway?ssc04071/ssc:606753%09red/ssc:396851%09red
Starch and sucrose metabolism	KEGG PATHWAY	ssc00500	1	41	0.626035	0.755645	ENSSSCG00000014048	http://www.genome.jp/kegg-bin/show_pathway?ssc00500/ssc:100522855%09red
Dopaminergic synapse	KEGG PATHWAY	ssc04728	2	90	0.631382	0.755645	ENSSSCG00000011141|ENSSSCG00000002383	http://www.genome.jp/kegg-bin/show_pathway?ssc04728/ssc:100516639%09red/ssc:100144486%09red
Glycerolipid metabolism	KEGG PATHWAY	ssc00561	1	42	0.634704	0.755645	ENSSSCG00000013087	http://www.genome.jp/kegg-bin/show_pathway?ssc00561/ssc:100520121%09red
Chemokine signaling pathway	KEGG PATHWAY	ssc04062	3	138	0.636522	0.755645	ENSSSCG00000017991|ENSSSCG00000008578|ENSSSCG00000000396	http://www.genome.jp/kegg-bin/show_pathway?ssc04062/ssc:100514402%09red/ssc:396923%09red/ssc:396851%09red
Cell cycle	KEGG PATHWAY	ssc04110	2	93	0.648768	0.755645	ENSSSCG00000002385|ENSSSCG00000010122	http://www.genome.jp/kegg-bin/show_pathway?ssc04110/ssc:100151862%09red/ssc:397400%09red
Purine metabolism	KEGG PATHWAY	ssc00230	3	141	0.650619	0.755645	ENSSSCG00000028210|ENSSSCG00000008578|ENSSSCG00000030016	http://www.genome.jp/kegg-bin/show_pathway?ssc00230/ssc:100526240%09red/ssc:100514402%09red/ssc:100127144%09red
Acute myeloid leukemia	KEGG PATHWAY	ssc05221	1	44	0.651443	0.755645	ENSSSCG00000017991	http://www.genome.jp/kegg-bin/show_pathway?ssc05221/ssc:396851%09red
Taste transduction	KEGG PATHWAY	ssc04742	1	44	0.651443	0.755645	ENSSSCG00000001523	http://www.genome.jp/kegg-bin/show_pathway?ssc04742/ssc:100152616%09red
Long-term potentiation	KEGG PATHWAY	ssc04720	1	44	0.651443	0.755645	ENSSSCG00000011141	http://www.genome.jp/kegg-bin/show_pathway?ssc04720/ssc:100516639%09red
VEGF signaling pathway	KEGG PATHWAY	ssc04370	1	44	0.651443	0.755645	ENSSSCG00000017991	http://www.genome.jp/kegg-bin/show_pathway?ssc04370/ssc:396851%09red
Renin secretion	KEGG PATHWAY	ssc04924	1	45	0.659524	0.755645	ENSSSCG00000011141	http://www.genome.jp/kegg-bin/show_pathway?ssc04924/ssc:100516639%09red
Retinol metabolism	KEGG PATHWAY	ssc00830	1	45	0.659524	0.755645	ENSSSCG00000023320	http://www.genome.jp/kegg-bin/show_pathway?ssc00830/ssc:100144468%09red
Legionellosis	KEGG PATHWAY	ssc05134	1	45	0.659524	0.755645	ENSSSCG00000016714	http://www.genome.jp/kegg-bin/show_pathway?ssc05134/ssc:100170131%09red
Leukocyte transendothelial migration	KEGG PATHWAY	ssc04670	2	95	0.659994	0.755645	ENSSSCG00000017991|ENSSSCG00000009500	http://www.genome.jp/kegg-bin/show_pathway?ssc04670/ssc:100153752%09red/ssc:396851%09red
Neurotrophin signaling pathway	KEGG PATHWAY	ssc04722	2	95	0.659994	0.755645	ENSSSCG00000011141|ENSSSCG00000017991	http://www.genome.jp/kegg-bin/show_pathway?ssc04722/ssc:100516639%09red/ssc:396851%09red
Wnt signaling pathway	KEGG PATHWAY	ssc04310	2	96	0.665498	0.756833	ENSSSCG00000023329|ENSSSCG00000001595	http://www.genome.jp/kegg-bin/show_pathway?ssc04310/ssc:100155713%09red/ssc:100579172%09red
Malaria	KEGG PATHWAY	ssc05144	1	46	0.667418	0.756833	ENSSSCG00000002385	http://www.genome.jp/kegg-bin/show_pathway?ssc05144/ssc:397400%09red
Viral carcinogenesis	KEGG PATHWAY	ssc05203	3	148	0.681983	0.764186	ENSSSCG00000021068|ENSSSCG00000017991|ENSSSCG00000007031	http://www.genome.jp/kegg-bin/show_pathway?ssc05203/ssc:396851%09red/ssc:396616%09red/ssc:100526021%09red
Amino sugar and nucleotide sugar metabolism	KEGG PATHWAY	ssc00520	1	48	0.682663	0.764186	ENSSSCG00000014048	http://www.genome.jp/kegg-bin/show_pathway?ssc00520/ssc:100522855%09red
Ubiquitin mediated proteolysis	KEGG PATHWAY	ssc04120	2	100	0.6868	0.764186	ENSSSCG00000030153|ENSSSCG00000009638	http://www.genome.jp/kegg-bin/show_pathway?ssc04120/ssc:100155280%09red/ssc:100621443%09red
AMPK signaling pathway	KEGG PATHWAY	ssc04152	2	100	0.6868	0.764186	ENSSSCG00000017991|ENSSSCG00000009370	http://www.genome.jp/kegg-bin/show_pathway?ssc04152/ssc:397077%09red/ssc:396851%09red
Epstein-Barr virus infection	KEGG PATHWAY	ssc05169	3	150	0.690551	0.764769	ENSSSCG00000021068|ENSSSCG00000009761|ENSSSCG00000017991	http://www.genome.jp/kegg-bin/show_pathway?ssc05169/ssc:733643%09red/ssc:396616%09red/ssc:396851%09red
Alcoholism	KEGG PATHWAY	ssc05034	2	102	0.697027	0.765611	ENSSSCG00000011141|ENSSSCG00000006163	http://www.genome.jp/kegg-bin/show_pathway?ssc05034/ssc:100516639%09red/ssc:397408%09red
Hippo signaling pathway	KEGG PATHWAY	ssc04390	2	103	0.702037	0.765611	ENSSSCG00000023329|ENSSSCG00000002385	http://www.genome.jp/kegg-bin/show_pathway?ssc04390/ssc:100579172%09red/ssc:397400%09red
Huntington's disease	KEGG PATHWAY	ssc05016	3	153	0.703077	0.765611	ENSSSCG00000017427|ENSSSCG00000003106|ENSSSCG00000016714	http://www.genome.jp/kegg-bin/show_pathway?ssc05016/ssc:100514408%09red/ssc:100736934%09red/ssc:100170131%09red
Fc epsilon RI signaling pathway	KEGG PATHWAY	ssc04664	1	51	0.704233	0.765611	ENSSSCG00000017991	http://www.genome.jp/kegg-bin/show_pathway?ssc04664/ssc:396851%09red
p53 signaling pathway	KEGG PATHWAY	ssc04115	1	52	0.711093	0.769539	ENSSSCG00000016714	http://www.genome.jp/kegg-bin/show_pathway?ssc04115/ssc:100170131%09red
Arrhythmogenic right ventricular cardiomyopathy (ARVC)	KEGG PATHWAY	ssc05412	1	54	0.72434	0.780312	ENSSSCG00000011412	http://www.genome.jp/kegg-bin/show_pathway?ssc05412/ssc:100517557%09red
Adherens junction	KEGG PATHWAY	ssc04520	1	58	0.749046	0.803275	ENSSSCG00000022126	http://www.genome.jp/kegg-bin/show_pathway?ssc04520/ssc:397070%09red
Inositol phosphate metabolism	KEGG PATHWAY	ssc00562	1	59	0.754869	0.805874	ENSSSCG00000024162	http://www.genome.jp/kegg-bin/show_pathway?ssc00562/ssc:100623875%09red
Bacterial invasion of epithelial cells	KEGG PATHWAY	ssc05100	1	60	0.760558	0.808306	ENSSSCG00000017991	http://www.genome.jp/kegg-bin/show_pathway?ssc05100/ssc:396851%09red
Retrograde endocannabinoid signaling	KEGG PATHWAY	ssc04723	1	62	0.771543	0.81632	ENSSSCG00000008578	http://www.genome.jp/kegg-bin/show_pathway?ssc04723/ssc:100514402%09red
Morphine addiction	KEGG PATHWAY	ssc05032	1	63	0.776845	0.818277	ENSSSCG00000008578	http://www.genome.jp/kegg-bin/show_pathway?ssc05032/ssc:100514402%09red
Ribosome	KEGG PATHWAY	ssc03010	2	121	0.780955	0.818966	ENSSSCG00000002529|ENSSSCG00000007749	http://www.genome.jp/kegg-bin/show_pathway?ssc03010/ssc:100624266%09red/ssc:100518848%09red
RNA transport	KEGG PATHWAY	ssc03013	2	123	0.788489	0.823224	ENSSSCG00000008180|ENSSSCG00000017054	http://www.genome.jp/kegg-bin/show_pathway?ssc03013/ssc:100520783%09red/ssc:100523290%09red
Transcriptional misregulation in cancer	KEGG PATHWAY	ssc05202	2	125	0.795795	0.827207	ENSSSCG00000024336|ENSSSCG00000009370	http://www.genome.jp/kegg-bin/show_pathway?ssc05202/ssc:397077%09red/ssc:100739292%09red
Non-alcoholic fatty liver disease (NAFLD)	KEGG PATHWAY	ssc04932	2	129	0.80974	0.835354	ENSSSCG00000017991|ENSSSCG00000016714	http://www.genome.jp/kegg-bin/show_pathway?ssc04932/ssc:100170131%09red/ssc:396851%09red
Fc gamma R-mediated phagocytosis	KEGG PATHWAY	ssc04666	1	70	0.810681	0.835354	ENSSSCG00000017991	http://www.genome.jp/kegg-bin/show_pathway?ssc04666/ssc:396851%09red
NF-kappa B signaling pathway	KEGG PATHWAY	ssc04064	1	74	0.827666	0.849163	ENSSSCG00000021068	http://www.genome.jp/kegg-bin/show_pathway?ssc04064/ssc:396616%09red
Tight junction	KEGG PATHWAY	ssc04530	1	104	0.914912	0.93463	ENSSSCG00000009500	http://www.genome.jp/kegg-bin/show_pathway?ssc04530/ssc:100153752%09red
Parkinson's disease	KEGG PATHWAY	ssc05012	1	114	0.93277	0.948783	ENSSSCG00000016714	http://www.genome.jp/kegg-bin/show_pathway?ssc05012/ssc:100170131%09red
mTOR signaling pathway	KEGG PATHWAY	ssc04150	1	123	0.945621	0.957744	ENSSSCG00000017991	http://www.genome.jp/kegg-bin/show_pathway?ssc04150/ssc:396851%09red
Protein processing in endoplasmic reticulum	KEGG PATHWAY	ssc04141	1	129	0.952795	0.958453	ENSSSCG00000011214	http://www.genome.jp/kegg-bin/show_pathway?ssc04141/ssc:100522951%09red
MicroRNAs in cancer	KEGG PATHWAY	ssc05206	2	205	0.954408	0.958453	ENSSSCG00000023329|ENSSSCG00000022126	http://www.genome.jp/kegg-bin/show_pathway?ssc05206/ssc:100579172%09red/ssc:397070%09red
Olfactory transduction	KEGG PATHWAY	ssc04740	3	655	0.999978	0.999978	ENSSSCG00000011141|ENSSSCG00000008578|ENSSSCG00000014723	http://www.genome.jp/kegg-bin/show_pathway?ssc04740/ssc:100520088%09red/ssc:100514402%09red/ssc:100516639%09red
--------------------
#Term	Database	ID	Input number	Background number	P-Value	Corrected P-Value	Input	Hyperlink
--------------------
#Term	Database	ID	Input number	Background number	P-Value	Corrected P-Value	Input	Hyperlink
--------------------

## Sheet: MS49 vs. MS72
Table S11D. List of DEGs enriched in KEGG pathways in Endometrium Tissues Between MS49 and MS72 in Duroc sows.
#Term	Database	ID	Input number	Background number	P-Value	Corrected P-Value	Input	Hyperlink
Glycine, serine and threonine metabolism	KEGG PATHWAY	ssc00260	6	35	1.18533e-05	0.00209804	ENSSSCG00000014247|ENSSSCG00000016720|ENSSSCG00000003789|ENSSSCG00000014110|ENSSSCG00000009870|ENSSSCG00000014108	http://www.genome.jp/kegg-bin/show_pathway?ssc00260/ssc:106504110%09red/ssc:100525563%09red/ssc:397371%09red/ssc:100188980%09red/ssc:100154365%09red/ssc:733654%09red
Protein digestion and absorption	KEGG PATHWAY	ssc04974	6	63	0.000235621	0.0147634	ENSSSCG00000011723|ENSSSCG00000012138|ENSSSCG00000010256|ENSSSCG00000015894|ENSSSCG00000013092|ENSSSCG00000015084	http://www.genome.jp/kegg-bin/show_pathway?ssc04974/ssc:541593%09red/ssc:100511536%09red/ssc:100157199%09red/ssc:396892%09red/ssc:100144303%09red/ssc:397492%09red
Cysteine and methionine metabolism	KEGG PATHWAY	ssc00270	5	40	0.000250228	0.0147634	ENSSSCG00000009870|ENSSSCG00000003139|ENSSSCG00000014111|ENSSSCG00000003789|ENSSSCG00000014108	http://www.genome.jp/kegg-bin/show_pathway?ssc00270/ssc:397371%09red/ssc:100523776%09red/ssc:396841%09red/ssc:100154365%09red/ssc:733654%09red
Biosynthesis of amino acids	KEGG PATHWAY	ssc01230	5	62	0.00158042	0.0699335	ENSSSCG00000009870|ENSSSCG00000003139|ENSSSCG00000016720|ENSSSCG00000003789|ENSSSCG00000014247	http://www.genome.jp/kegg-bin/show_pathway?ssc01230/ssc:106504110%09red/ssc:733654%09red/ssc:396841%09red/ssc:100188980%09red/ssc:100154365%09red
Complement and coagulation cascades	KEGG PATHWAY	ssc04610	5	69	0.00245519	0.0869138	ENSSSCG00000001427|ENSSSCG00000003410|ENSSSCG00000005512|ENSSSCG00000000660|ENSSSCG00000002476	http://www.genome.jp/kegg-bin/show_pathway?ssc04610/ssc:414437%09red/ssc:403166%09red/ssc:397688%09red/ssc:445467%09red/ssc:100302537%09red
cAMP signaling pathway	KEGG PATHWAY	ssc04024	7	154	0.00443815	0.113686	ENSSSCG00000024545|ENSSSCG00000013263|ENSSSCG00000013033|ENSSSCG00000021862|ENSSSCG00000002383|ENSSSCG00000004475|ENSSSCG00000015084	http://www.genome.jp/kegg-bin/show_pathway?ssc04024/ssc:397099%09red/ssc:541593%09red/ssc:100516663%09red/ssc:100144486%09red/ssc:100127164%09red/ssc:397563%09red/ssc:100521065%09red
Colorectal cancer	KEGG PATHWAY	ssc05210	4	49	0.00449606	0.113686	ENSSSCG00000013033|ENSSSCG00000023329|ENSSSCG00000002383|ENSSSCG00000004952	http://www.genome.jp/kegg-bin/show_pathway?ssc05210/ssc:100579172%09red/ssc:397260%09red/ssc:100144486%09red/ssc:100521065%09red
Prion diseases	KEGG PATHWAY	ssc05020	3	29	0.00756587	0.167395	ENSSSCG00000021355|ENSSSCG00000005512|ENSSSCG00000014336	http://www.genome.jp/kegg-bin/show_pathway?ssc05020/ssc:414437%09red/ssc:397036%09red/ssc:100520726%09red
Staphylococcus aureus infection	KEGG PATHWAY	ssc05150	3	38	0.0149674	0.257368	ENSSSCG00000001427|ENSSSCG00000003410|ENSSSCG00000005512	http://www.genome.jp/kegg-bin/show_pathway?ssc05150/ssc:414437%09red/ssc:445467%09red/ssc:100302537%09red
Endocrine resistance	KEGG PATHWAY	ssc01522	4	71	0.0150636	0.257368	ENSSSCG00000013033|ENSSSCG00000025777|ENSSSCG00000002383|ENSSSCG00000015926	http://www.genome.jp/kegg-bin/show_pathway?ssc01522/ssc:397435%09red/ssc:100144486%09red/ssc:100521065%09red/ssc:100518154%09red
Metabolic pathways	KEGG PATHWAY	ssc01100	21	982	0.0159946	0.257368	ENSSSCG00000011147|ENSSSCG00000003825|ENSSSCG00000007507|ENSSSCG00000014247|ENSSSCG00000015462|ENSSSCG00000010800|ENSSSCG00000016720|ENSSSCG00000003789|ENSSSCG00000003940|ENSSSCG00000003885|ENSSSCG00000017923|ENSSSCG00000014111|ENSSSCG00000014110|ENSSSCG00000015907|ENSSSCG00000026962|ENSSSCG00000009870|ENSSSCG00000003139|ENSSSCG00000014004|ENSSSCG00000009237|ENSSSCG00000014108|ENSSSCG00000001596	http://www.genome.jp/kegg-bin/show_pathway?ssc01100/ssc:106504110%09red/ssc:100233200%09red/ssc:100521561%09red/ssc:100525563%09red/ssc:100524699%09red/ssc:100525885%09red/ssc:396971%09red/ssc:397371%09red/ssc:100271932%09red/ssc:100188980%09red/ssc:733634%09red/ssc:100524987%09red/ssc:100144531%09red/ssc:100523776%09red/ssc:100524940%09red/ssc:100154365%09red/ssc:733654%09red/ssc:100154835%09red…
Arachidonic acid metabolism	KEGG PATHWAY	ssc00590	3	44	0.0215491	0.31785	ENSSSCG00000003825|ENSSSCG00000011147|ENSSSCG00000017923	http://www.genome.jp/kegg-bin/show_pathway?ssc00590/ssc:396971%09red/ssc:100524940%09red/ssc:733634%09red
Maturity onset diabetes of the young	KEGG PATHWAY	ssc04950	2	17	0.0236734	0.322322	ENSSSCG00000007114|ENSSSCG00000009919	http://www.genome.jp/kegg-bin/show_pathway?ssc04950/ssc:100513828%09red/ssc:574067%09red
Renin-angiotensin system	KEGG PATHWAY	ssc04614	2	19	0.0285974	0.337467	ENSSSCG00000011723|ENSSSCG00000012138	http://www.genome.jp/kegg-bin/show_pathway?ssc04614/ssc:100511536%09red/ssc:100144303%09red
Proximal tubule bicarbonate reclamation	KEGG PATHWAY	ssc04964	2	20	0.0311994	0.337467	ENSSSCG00000015084|ENSSSCG00000007507	http://www.genome.jp/kegg-bin/show_pathway?ssc04964/ssc:100144531%09red/ssc:541593%09red
Linoleic acid metabolism	KEGG PATHWAY	ssc00591	2	20	0.0311994	0.337467	ENSSSCG00000003825|ENSSSCG00000017923	http://www.genome.jp/kegg-bin/show_pathway?ssc00591/ssc:396971%09red/ssc:100524940%09red
Glycolysis / Gluconeogenesis	KEGG PATHWAY	ssc00010	3	52	0.0324121	0.337467	ENSSSCG00000016720|ENSSSCG00000007507|ENSSSCG00000014247	http://www.genome.jp/kegg-bin/show_pathway?ssc00010/ssc:106504110%09red/ssc:100144531%09red/ssc:100188980%09red
Prolactin signaling pathway	KEGG PATHWAY	ssc04917	3	56	0.0387302	0.380847	ENSSSCG00000013301|ENSSSCG00000025777|ENSSSCG00000002383	http://www.genome.jp/kegg-bin/show_pathway?ssc04917/ssc:100510890%09red/ssc:397435%09red/ssc:100144486%09red
PI3K-Akt signaling pathway	KEGG PATHWAY	ssc04151	7	248	0.0438439	0.408441	ENSSSCG00000024545|ENSSSCG00000013263|ENSSSCG00000013033|ENSSSCG00000013037|ENSSSCG00000006530|ENSSSCG00000007507|ENSSSCG00000017548	http://www.genome.jp/kegg-bin/show_pathway?ssc04151/ssc:397099%09red/ssc:100516663%09red/ssc:100144531%09red/ssc:100525607%09red/ssc:100144501%09red/ssc:100521837%09red/ssc:100521065%09red
Pertussis	KEGG PATHWAY	ssc05133	3	62	0.0492879	0.436198	ENSSSCG00000001427|ENSSSCG00000002383|ENSSSCG00000005512	http://www.genome.jp/kegg-bin/show_pathway?ssc05133/ssc:414437%09red/ssc:445467%09red/ssc:100144486%09red
Adrenergic signaling in cardiomyocytes	KEGG PATHWAY	ssc04261	4	112	0.0598741	0.48562	ENSSSCG00000013263|ENSSSCG00000015084|ENSSSCG00000004570|ENSSSCG00000012049	http://www.genome.jp/kegg-bin/show_pathway?ssc04261/ssc:541593%09red/ssc:100621502%09red/ssc:100516663%09red/ssc:100037999%09red
Serotonergic synapse	KEGG PATHWAY	ssc04726	3	69	0.063183	0.48562	ENSSSCG00000004475|ENSSSCG00000003825|ENSSSCG00000017923	http://www.genome.jp/kegg-bin/show_pathway?ssc04726/ssc:396971%09red/ssc:397563%09red/ssc:100524940%09red
Cholinergic synapse	KEGG PATHWAY	ssc04725	3	71	0.0674522	0.48562	ENSSSCG00000024545|ENSSSCG00000013263|ENSSSCG00000002383	http://www.genome.jp/kegg-bin/show_pathway?ssc04725/ssc:397099%09red/ssc:100516663%09red/ssc:100144486%09red
Hedgehog signaling pathway	KEGG PATHWAY	ssc04340	2	32	0.0686952	0.48562	ENSSSCG00000016204|ENSSSCG00000014852	http://www.genome.jp/kegg-bin/show_pathway?ssc04340/ssc:397174%09red/ssc:100521141%09red
Pyruvate metabolism	KEGG PATHWAY	ssc00620	2	32	0.0686952	0.48562	ENSSSCG00000007507|ENSSSCG00000014247	http://www.genome.jp/kegg-bin/show_pathway?ssc00620/ssc:106504110%09red/ssc:100144531%09red
Endocrine and other factor-regulated calcium reabsorption	KEGG PATHWAY	ssc04961	2	33	0.07227	0.48562	ENSSSCG00000025777|ENSSSCG00000015084	http://www.genome.jp/kegg-bin/show_pathway?ssc04961/ssc:541593%09red/ssc:397435%09red
Glucagon signaling pathway	KEGG PATHWAY	ssc04922	3	74	0.0740956	0.48562	ENSSSCG00000013263|ENSSSCG00000016720|ENSSSCG00000007507	http://www.genome.jp/kegg-bin/show_pathway?ssc04922/ssc:100144531%09red/ssc:100516663%09red/ssc:100188980%09red
Estrogen signaling pathway	KEGG PATHWAY	ssc04915	3	76	0.0786801	0.48562	ENSSSCG00000013263|ENSSSCG00000025777|ENSSSCG00000002383	http://www.genome.jp/kegg-bin/show_pathway?ssc04915/ssc:397435%09red/ssc:100516663%09red/ssc:100144486%09red
Ras signaling pathway	KEGG PATHWAY	ssc04014	5	178	0.0832673	0.48562	ENSSSCG00000013033|ENSSSCG00000006530|ENSSSCG00000009855|ENSSSCG00000013037|ENSSSCG00000017548	http://www.genome.jp/kegg-bin/show_pathway?ssc04014/ssc:100144501%09red/ssc:100519054%09red/ssc:100525607%09red/ssc:100521065%09red/ssc:100521837%09red
Ovarian steroidogenesis	KEGG PATHWAY	ssc04913	2	36	0.0833398	0.48562	ENSSSCG00000003825|ENSSSCG00000011147	http://www.genome.jp/kegg-bin/show_pathway?ssc04913/ssc:100524940%09red/ssc:733634%09red
Pathways in cancer	KEGG PATHWAY	ssc05200	7	291	0.085052	0.48562	ENSSSCG00000013033|ENSSSCG00000013037|ENSSSCG00000021161|ENSSSCG00000021862|ENSSSCG00000002383|ENSSSCG00000023329|ENSSSCG00000004952	http://www.genome.jp/kegg-bin/show_pathway?ssc05200/ssc:100127164%09red/ssc:100579172%09red/ssc:100520933%09red/ssc:397260%09red/ssc:100144486%09red/ssc:100521837%09red/ssc:100521065%09red
Choline metabolism in cancer	KEGG PATHWAY	ssc05231	3	80	0.0882094	0.487908	ENSSSCG00000014004|ENSSSCG00000002383|ENSSSCG00000001419	http://www.genome.jp/kegg-bin/show_pathway?ssc05231/ssc:100233200%09red/ssc:100124377%09red/ssc:100144486%09red
Amyotrophic lateral sclerosis (ALS)	KEGG PATHWAY	ssc05014	2	39	0.094886	0.490885	ENSSSCG00000013033|ENSSSCG00000021355	http://www.genome.jp/kegg-bin/show_pathway?ssc05014/ssc:397036%09red/ssc:100521065%09red
AGE-RAGE signaling pathway in diabetic complications	KEGG PATHWAY	ssc04933	3	83	0.0956596	0.490885	ENSSSCG00000013037|ENSSSCG00000004952|ENSSSCG00000014336	http://www.genome.jp/kegg-bin/show_pathway?ssc04933/ssc:397260%09red/ssc:100520726%09red/ssc:100521837%09red
Fanconi anemia pathway	KEGG PATHWAY	ssc03460	2	41	0.102823	0.490885	ENSSSCG00000029616|ENSSSCG00000004845	http://www.genome.jp/kegg-bin/show_pathway?ssc03460/ssc:100625661%09red/ssc:100525727%09red
Valine, leucine and isoleucine degradation	KEGG PATHWAY	ssc00280	2	41	0.102823	0.490885	ENSSSCG00000003139|ENSSSCG00000014247	http://www.genome.jp/kegg-bin/show_pathway?ssc00280/ssc:106504110%09red/ssc:396841%09red
Glycerolipid metabolism	KEGG PATHWAY	ssc00561	2	42	0.106858	0.490885	ENSSSCG00000014004|ENSSSCG00000014247	http://www.genome.jp/kegg-bin/show_pathway?ssc00561/ssc:106504110%09red/ssc:100233200%09red
Sulfur relay system	KEGG PATHWAY	ssc04122	1	8	0.10837	0.490885	ENSSSCG00000001596	http://www.genome.jp/kegg-bin/show_pathway?ssc04122/ssc:100154835%09red
Steroid hormone biosynthesis	KEGG PATHWAY	ssc00140	2	43	0.110935	0.490885	ENSSSCG00000011147|ENSSSCG00000023280	http://www.genome.jp/kegg-bin/show_pathway?ssc00140/ssc:100626471%09red/ssc:733634%09red
Endometrial cancer	KEGG PATHWAY	ssc05213	2	43	0.110935	0.490885	ENSSSCG00000013033|ENSSSCG00000023329	http://www.genome.jp/kegg-bin/show_pathway?ssc05213/ssc:100579172%09red/ssc:100521065%09red
Folate biosynthesis	KEGG PATHWAY	ssc00790	1	9	0.119665	0.516604	ENSSSCG00000001596	http://www.genome.jp/kegg-bin/show_pathway?ssc00790/ssc:100154835%09red
Amphetamine addiction	KEGG PATHWAY	ssc05031	2	47	0.127628	0.524012	ENSSSCG00000013263|ENSSSCG00000002383	http://www.genome.jp/kegg-bin/show_pathway?ssc05031/ssc:100516663%09red/ssc:100144486%09red
Insulin resistance	KEGG PATHWAY	ssc04931	3	95	0.127831	0.524012	ENSSSCG00000013263|ENSSSCG00000007530|ENSSSCG00000007507	http://www.genome.jp/kegg-bin/show_pathway?ssc04931/ssc:100521997%09red/ssc:100144531%09red/ssc:100516663%09red
Proteoglycans in cancer	KEGG PATHWAY	ssc05205	4	150	0.131796	0.524012	ENSSSCG00000025777|ENSSSCG00000016204|ENSSSCG00000009237|ENSSSCG00000012680	http://www.genome.jp/kegg-bin/show_pathway?ssc05205/ssc:397174%09red/ssc:100271932%09red/ssc:100516171%09red/ssc:397435%09red
Thyroid hormone signaling pathway	KEGG PATHWAY	ssc04919	3	97	0.133529	0.524012	ENSSSCG00000013033|ENSSSCG00000025777|ENSSSCG00000015084	http://www.genome.jp/kegg-bin/show_pathway?ssc04919/ssc:541593%09red/ssc:397435%09red/ssc:100521065%09red
Longevity regulating pathway - multiple species	KEGG PATHWAY	ssc04213	2	49	0.136184	0.524012	ENSSSCG00000007114|ENSSSCG00000021355	http://www.genome.jp/kegg-bin/show_pathway?ssc04213/ssc:100513828%09red/ssc:397036%09red
Selenocompound metabolism	KEGG PATHWAY	ssc00450	1	11	0.141831	0.534128	ENSSSCG00000003789	http://www.genome.jp/kegg-bin/show_pathway?ssc00450/ssc:733654%09red
Thyroid hormone synthesis	KEGG PATHWAY	ssc04918	2	52	0.149246	0.550343	ENSSSCG00000013263|ENSSSCG00000015084	http://www.genome.jp/kegg-bin/show_pathway?ssc04918/ssc:541593%09red/ssc:100516663%09red
Signaling pathways regulating pluripotency of stem cells	KEGG PATHWAY	ssc04550	3	105	0.157156	0.567685	ENSSSCG00000023329|ENSSSCG00000009919|ENSSSCG00000004952	http://www.genome.jp/kegg-bin/show_pathway?ssc04550/ssc:397260%09red/ssc:100579172%09red/ssc:574067%09red
Pancreatic cancer	KEGG PATHWAY	ssc05212	2	55	0.162546	0.575414	ENSSSCG00000013033|ENSSSCG00000004952	http://www.genome.jp/kegg-bin/show_pathway?ssc05212/ssc:397260%09red/ssc:100521065%09red
Bile secretion	KEGG PATHWAY	ssc04976	2	56	0.167027	0.57968	ENSSSCG00000015084|ENSSSCG00000015926	http://www.genome.jp/kegg-bin/show_pathway?ssc04976/ssc:541593%09red/ssc:100518154%09red
Glycosphingolipid biosynthesis - globo series	KEGG PATHWAY	ssc00603	1	14	0.174042	0.585201	ENSSSCG00000026962	http://www.genome.jp/kegg-bin/show_pathway?ssc00603/ssc:100524987%09red
Insulin secretion	KEGG PATHWAY	ssc04911	2	59	0.18059	0.585201	ENSSSCG00000013263|ENSSSCG00000015084	http://www.genome.jp/kegg-bin/show_pathway?ssc04911/ssc:541593%09red/ssc:100516663%09red
Pantothenate and CoA biosynthesis	KEGG PATHWAY	ssc00770	1	15	0.184509	0.585201	ENSSSCG00000003139	http://www.genome.jp/kegg-bin/show_pathway?ssc00770/ssc:396841%09red
Insulin signaling pathway	KEGG PATHWAY	ssc04910	3	114	0.185131	0.585201	ENSSSCG00000013033|ENSSSCG00000007530|ENSSSCG00000007507	http://www.genome.jp/kegg-bin/show_pathway?ssc04910/ssc:100521997%09red/ssc:100144531%09red/ssc:100521065%09red
Cardiac muscle contraction	KEGG PATHWAY	ssc04260	2	60	0.185148	0.585201	ENSSSCG00000015084|ENSSSCG00000004570	http://www.genome.jp/kegg-bin/show_pathway?ssc04260/ssc:541593%09red/ssc:100037999%09red
Hepatitis B	KEGG PATHWAY	ssc05161	3	116	0.19152	0.594612	ENSSSCG00000013033|ENSSSCG00000013263|ENSSSCG00000002383	http://www.genome.jp/kegg-bin/show_pathway?ssc05161/ssc:100516663%09red/ssc:100144486%09red/ssc:100521065%09red
2-Oxocarboxylic acid metabolism	KEGG PATHWAY	ssc01210	1	16	0.194845	0.594612	ENSSSCG00000003139	http://www.genome.jp/kegg-bin/show_pathway?ssc01210/ssc:396841%09red
Glycosaminoglycan degradation	KEGG PATHWAY	ssc00531	1	17	0.20505	0.615149	ENSSSCG00000009237	http://www.genome.jp/kegg-bin/show_pathway?ssc00531/ssc:100271932%09red
Prostate cancer	KEGG PATHWAY	ssc05215	2	67	0.217453	0.641486	ENSSSCG00000013033|ENSSSCG00000013263	http://www.genome.jp/kegg-bin/show_pathway?ssc05215/ssc:100516663%09red/ssc:100521065%09red
Glycosphingolipid biosynthesis - lacto and neolacto series	KEGG PATHWAY	ssc00601	1	20	0.2349	0.655972	ENSSSCG00000010800	http://www.genome.jp/kegg-bin/show_pathway?ssc00601/ssc:100525885%09red
MAPK signaling pathway	KEGG PATHWAY	ssc04010	4	192	0.23703	0.655972	ENSSSCG00000007151|ENSSSCG00000016991|ENSSSCG00000002383|ENSSSCG00000014852	http://www.genome.jp/kegg-bin/show_pathway?ssc04010/ssc:100522469%09red/ssc:100521141%09red/ssc:100144486%09red/ssc:100329127%09red
cGMP-PKG signaling pathway	KEGG PATHWAY	ssc04022	3	131	0.240976	0.655972	ENSSSCG00000013033|ENSSSCG00000013263|ENSSSCG00000015084	http://www.genome.jp/kegg-bin/show_pathway?ssc04022/ssc:541593%09red/ssc:100516663%09red/ssc:100521065%09red
Glyoxylate and dicarboxylate metabolism	KEGG PATHWAY	ssc00630	1	21	0.2446	0.655972	ENSSSCG00000003940	http://www.genome.jp/kegg-bin/show_pathway?ssc00630/ssc:100517478%09red
Histidine metabolism	KEGG PATHWAY	ssc00340	1	21	0.2446	0.655972	ENSSSCG00000014247	http://www.genome.jp/kegg-bin/show_pathway?ssc00340/ssc:106504110%09red
Ascorbate and aldarate metabolism	KEGG PATHWAY	ssc00053	1	21	0.2446	0.655972	ENSSSCG00000014247	http://www.genome.jp/kegg-bin/show_pathway?ssc00053/ssc:106504110%09red
HTLV-I infection	KEGG PATHWAY	ssc05166	4	197	0.250737	0.660577	ENSSSCG00000023329|ENSSSCG00000002383|ENSSSCG00000004952|ENSSSCG00000014336	http://www.genome.jp/kegg-bin/show_pathway?ssc05166/ssc:100579172%09red/ssc:397260%09red/ssc:100520726%09red/ssc:100144486%09red
Systemic lupus erythematosus	KEGG PATHWAY	ssc05322	2	76	0.259597	0.660577	ENSSSCG00000001427|ENSSSCG00000005512	http://www.genome.jp/kegg-bin/show_pathway?ssc05322/ssc:414437%09red/ssc:445467%09red
Inflammatory mediator regulation of TRP channels	KEGG PATHWAY	ssc04750	2	77	0.264296	0.660577	ENSSSCG00000021862|ENSSSCG00000003825	http://www.genome.jp/kegg-bin/show_pathway?ssc04750/ssc:100524940%09red/ssc:100127164%09red
Pyrimidine metabolism	KEGG PATHWAY	ssc00240	2	78	0.268995	0.660577	ENSSSCG00000003885|ENSSSCG00000010497	http://www.genome.jp/kegg-bin/show_pathway?ssc00240/ssc:100521561%09red/ssc:397298%09red
Mucin type O-Glycan biosynthesis	KEGG PATHWAY	ssc00512	1	24	0.272972	0.660577	ENSSSCG00000015907	http://www.genome.jp/kegg-bin/show_pathway?ssc00512/ssc:100515629%09red
beta-Alanine metabolism	KEGG PATHWAY	ssc00410	1	24	0.272972	0.660577	ENSSSCG00000014247	http://www.genome.jp/kegg-bin/show_pathway?ssc00410/ssc:106504110%09red
MicroRNAs in cancer	KEGG PATHWAY	ssc05206	4	205	0.273001	0.660577	ENSSSCG00000007151|ENSSSCG00000023329|ENSSSCG00000004570|ENSSSCG00000009482	http://www.genome.jp/kegg-bin/show_pathway?ssc05206/ssc:100037999%09red/ssc:100579172%09red/ssc:100157266%09red/ssc:100329127%09red
Apoptosis - multiple species	KEGG PATHWAY	ssc04215	1	25	0.282191	0.660577	ENSSSCG00000017548	http://www.genome.jp/kegg-bin/show_pathway?ssc04215/ssc:100525607%09red
Neuroactive ligand-receptor interaction	KEGG PATHWAY	ssc04080	4	211	0.289918	0.660577	ENSSSCG00000024545|ENSSSCG00000014401|ENSSSCG00000021862|ENSSSCG00000004475	http://www.genome.jp/kegg-bin/show_pathway?ssc04080/ssc:397099%09red/ssc:396740%09red/ssc:100127164%09red/ssc:397563%09red
Other types of O-glycan biosynthesis	KEGG PATHWAY	ssc00514	1	26	0.291295	0.660577	ENSSSCG00000007572	http://www.genome.jp/kegg-bin/show_pathway?ssc00514/ssc:100524978%09red
Citrate cycle (TCA cycle)	KEGG PATHWAY	ssc00020	1	27	0.300283	0.660577	ENSSSCG00000007507	http://www.genome.jp/kegg-bin/show_pathway?ssc00020/ssc:100144531%09red
TNF signaling pathway	KEGG PATHWAY	ssc04668	2	86	0.306515	0.660577	ENSSSCG00000013263|ENSSSCG00000002383	http://www.genome.jp/kegg-bin/show_pathway?ssc04668/ssc:100516663%09red/ssc:100144486%09red
Huntington's disease	KEGG PATHWAY	ssc05016	3	153	0.316474	0.660577	ENSSSCG00000013263|ENSSSCG00000021355|ENSSSCG00000023522	http://www.genome.jp/kegg-bin/show_pathway?ssc05016/ssc:100154530%09red/ssc:100516663%09red/ssc:397036%09red
Fat digestion and absorption	KEGG PATHWAY	ssc04975	1	29	0.317922	0.660577	ENSSSCG00000014004	http://www.genome.jp/kegg-bin/show_pathway?ssc04975/ssc:100233200%09red
Chagas disease (American trypanosomiasis)	KEGG PATHWAY	ssc05142	2	89	0.320506	0.660577	ENSSSCG00000002383|ENSSSCG00000004952	http://www.genome.jp/kegg-bin/show_pathway?ssc05142/ssc:397260%09red/ssc:100144486%09red
Dopaminergic synapse	KEGG PATHWAY	ssc04728	2	90	0.325155	0.660577	ENSSSCG00000013263|ENSSSCG00000002383	http://www.genome.jp/kegg-bin/show_pathway?ssc04728/ssc:100516663%09red/ssc:100144486%09red
Porphyrin and chlorophyll metabolism	KEGG PATHWAY	ssc00860	1	30	0.326574	0.660577	ENSSSCG00000011700	http://www.genome.jp/kegg-bin/show_pathway?ssc00860/ssc:406870%09red
Rap1 signaling pathway	KEGG PATHWAY	ssc04015	3	159	0.337272	0.660577	ENSSSCG00000006530|ENSSSCG00000013037|ENSSSCG00000017548	http://www.genome.jp/kegg-bin/show_pathway?ssc04015/ssc:100144501%09red/ssc:100525607%09red/ssc:100521837%09red
Cell cycle	KEGG PATHWAY	ssc04110	2	93	0.339051	0.660577	ENSSSCG00000007151|ENSSSCG00000004952	http://www.genome.jp/kegg-bin/show_pathway?ssc04110/ssc:397260%09red/ssc:100329127%09red
Carbon metabolism	KEGG PATHWAY	ssc01200	2	93	0.339051	0.660577	ENSSSCG00000009870|ENSSSCG00000016720	http://www.genome.jp/kegg-bin/show_pathway?ssc01200/ssc:100188980%09red/ssc:100154365%09red
Carbohydrate digestion and absorption	KEGG PATHWAY	ssc04973	1	32	0.343553	0.660577	ENSSSCG00000015084	http://www.genome.jp/kegg-bin/show_pathway?ssc04973/ssc:541593%09red
Aldosterone-regulated sodium reabsorption	KEGG PATHWAY	ssc04960	1	32	0.343553	0.660577	ENSSSCG00000015084	http://www.genome.jp/kegg-bin/show_pathway?ssc04960/ssc:541593%09red
Neurotrophin signaling pathway	KEGG PATHWAY	ssc04722	2	95	0.348268	0.660577	ENSSSCG00000013033|ENSSSCG00000017548	http://www.genome.jp/kegg-bin/show_pathway?ssc04722/ssc:100525607%09red/ssc:100521065%09red
Vasopressin-regulated water reabsorption	KEGG PATHWAY	ssc04962	1	33	0.351882	0.660577	ENSSSCG00000013263	http://www.genome.jp/kegg-bin/show_pathway?ssc04962/ssc:100516663%09red
Tryptophan metabolism	KEGG PATHWAY	ssc00380	1	33	0.351882	0.660577	ENSSSCG00000014247	http://www.genome.jp/kegg-bin/show_pathway?ssc00380/ssc:106504110%09red
Osteoclast differentiation	KEGG PATHWAY	ssc04380	2	96	0.35286	0.660577	ENSSSCG00000002383|ENSSSCG00000028461	http://www.genome.jp/kegg-bin/show_pathway?ssc04380/ssc:494566%09red/ssc:100144486%09red
Wnt signaling pathway	KEGG PATHWAY	ssc04310	2	96	0.35286	0.660577	ENSSSCG00000023329|ENSSSCG00000001595	http://www.genome.jp/kegg-bin/show_pathway?ssc04310/ssc:100155713%09red/ssc:100579172%09red
Cocaine addiction	KEGG PATHWAY	ssc05030	1	34	0.360106	0.660577	ENSSSCG00000013263	http://www.genome.jp/kegg-bin/show_pathway?ssc05030/ssc:100516663%09red
Basal transcription factors	KEGG PATHWAY	ssc03022	1	34	0.360106	0.660577	ENSSSCG00000012493	http://www.genome.jp/kegg-bin/show_pathway?ssc03022/ssc:100517257%09red
Ether lipid metabolism	KEGG PATHWAY	ssc00565	1	34	0.360106	0.660577	ENSSSCG00000014004	http://www.genome.jp/kegg-bin/show_pathway?ssc00565/ssc:100233200%09red
Hepatitis C	KEGG PATHWAY	ssc05160	2	98	0.362011	0.660577	ENSSSCG00000013033|ENSSSCG00000007718	http://www.genome.jp/kegg-bin/show_pathway?ssc05160/ssc:733578%09red/ssc:100521065%09red
AMPK signaling pathway	KEGG PATHWAY	ssc04152	2	100	0.371114	0.661035	ENSSSCG00000013263|ENSSSCG00000007507	http://www.genome.jp/kegg-bin/show_pathway?ssc04152/ssc:100144531%09red/ssc:100516663%09red
Fatty acid degradation	KEGG PATHWAY	ssc00071	1	36	0.376243	0.661035	ENSSSCG00000014247	http://www.genome.jp/kegg-bin/show_pathway?ssc00071/ssc:106504110%09red
ABC transporters	KEGG PATHWAY	ssc02010	1	37	0.38416	0.661035	ENSSSCG00000015926	http://www.genome.jp/kegg-bin/show_pathway?ssc02010/ssc:100518154%09red
Mineral absorption	KEGG PATHWAY	ssc04978	1	37	0.38416	0.661035	ENSSSCG00000015084	http://www.genome.jp/kegg-bin/show_pathway?ssc04978/ssc:541593%09red
Sphingolipid metabolism	KEGG PATHWAY	ssc00600	1	37	0.38416	0.661035	ENSSSCG00000014004	http://www.genome.jp/kegg-bin/show_pathway?ssc00600/ssc:100233200%09red
Hippo signaling pathway	KEGG PATHWAY	ssc04390	2	103	0.38467	0.661035	ENSSSCG00000023329|ENSSSCG00000004952	http://www.genome.jp/kegg-bin/show_pathway?ssc04390/ssc:397260%09red/ssc:100579172%09red
Notch signaling pathway	KEGG PATHWAY	ssc04330	1	38	0.391976	0.667113	ENSSSCG00000007572	http://www.genome.jp/kegg-bin/show_pathway?ssc04330/ssc:100524978%09red
Cell adhesion molecules (CAMs)	KEGG PATHWAY	ssc04514	2	106	0.3981	0.671082	ENSSSCG00000007718|ENSSSCG00000003079	http://www.genome.jp/kegg-bin/show_pathway?ssc04514/ssc:733578%09red/ssc:100525346%09red
Arginine and proline metabolism	KEGG PATHWAY	ssc00330	1	41	0.414838	0.677476	ENSSSCG00000014247	http://www.genome.jp/kegg-bin/show_pathway?ssc00330/ssc:106504110%09red
Basal cell carcinoma	KEGG PATHWAY	ssc05217	1	41	0.414838	0.677476	ENSSSCG00000023329	http://www.genome.jp/kegg-bin/show_pathway?ssc05217/ssc:100579172%09red
FoxO signaling pathway	KEGG PATHWAY	ssc04068	2	111	0.420176	0.677476	ENSSSCG00000007507|ENSSSCG00000004952	http://www.genome.jp/kegg-bin/show_pathway?ssc04068/ssc:100144531%09red/ssc:397260%09red
Non-small cell lung cancer	KEGG PATHWAY	ssc05223	1	43	0.429602	0.677476	ENSSSCG00000013033	http://www.genome.jp/kegg-bin/show_pathway?ssc05223/ssc:100521065%09red
Cytokine-cytokine receptor interaction	KEGG PATHWAY	ssc04060	3	186	0.429702	0.677476	ENSSSCG00000010974|ENSSSCG00000013037|ENSSSCG00000017548	http://www.genome.jp/kegg-bin/show_pathway?ssc04060/ssc:100525607%09red/ssc:100524518%09red/ssc:100521837%09red
Acute myeloid leukemia	KEGG PATHWAY	ssc05221	1	44	0.436844	0.677476	ENSSSCG00000013033	http://www.genome.jp/kegg-bin/show_pathway?ssc05221/ssc:100521065%09red
Taste transduction	KEGG PATHWAY	ssc04742	1	44	0.436844	0.677476	ENSSSCG00000004475	http://www.genome.jp/kegg-bin/show_pathway?ssc04742/ssc:397563%09red
VEGF signaling pathway	KEGG PATHWAY	ssc04370	1	44	0.436844	0.677476	ENSSSCG00000013033	http://www.genome.jp/kegg-bin/show_pathway?ssc04370/ssc:100521065%09red
Apoptosis	KEGG PATHWAY	ssc04210	2	115	0.437538	0.677476	ENSSSCG00000013033|ENSSSCG00000002383	http://www.genome.jp/kegg-bin/show_pathway?ssc04210/ssc:100144486%09red/ssc:100521065%09red
Renin secretion	KEGG PATHWAY	ssc04924	1	45	0.443995	0.677476	ENSSSCG00000021862	http://www.genome.jp/kegg-bin/show_pathway?ssc04924/ssc:100127164%09red
Lysine degradation	KEGG PATHWAY	ssc00310	1	45	0.443995	0.677476	ENSSSCG00000014247	http://www.genome.jp/kegg-bin/show_pathway?ssc00310/ssc:106504110%09red
Transcriptional misregulation in cancer	KEGG PATHWAY	ssc05202	2	125	0.479671	0.690387	ENSSSCG00000024591|ENSSSCG00000017548	http://www.genome.jp/kegg-bin/show_pathway?ssc05202/ssc:100525607%09red/ssc:100513560%09red
Leishmaniasis	KEGG PATHWAY	ssc05140	1	51	0.485043	0.690387	ENSSSCG00000002383	http://www.genome.jp/kegg-bin/show_pathway?ssc05140/ssc:100144486%09red
Endocytosis	KEGG PATHWAY	ssc04144	3	204	0.488799	0.690387	ENSSSCG00000003807|ENSSSCG00000004952|ENSSSCG00000014852	http://www.genome.jp/kegg-bin/show_pathway?ssc04144/ssc:397260%09red/ssc:406190%09red/ssc:100521141%09red
Salivary secretion	KEGG PATHWAY	ssc04970	1	52	0.491585	0.690387	ENSSSCG00000015084	http://www.genome.jp/kegg-bin/show_pathway?ssc04970/ssc:541593%09red
p53 signaling pathway	KEGG PATHWAY	ssc04115	1	52	0.491585	0.690387	ENSSSCG00000008586	http://www.genome.jp/kegg-bin/show_pathway?ssc04115/ssc:100521786%09red
Chronic myeloid leukemia	KEGG PATHWAY	ssc05220	1	53	0.498044	0.690387	ENSSSCG00000013033	http://www.genome.jp/kegg-bin/show_pathway?ssc05220/ssc:100521065%09red
Inflammatory bowel disease (IBD)	KEGG PATHWAY	ssc05321	1	53	0.498044	0.690387	ENSSSCG00000004952	http://www.genome.jp/kegg-bin/show_pathway?ssc05321/ssc:397260%09red
Calcium signaling pathway	KEGG PATHWAY	ssc04020	2	131	0.504013	0.690387	ENSSSCG00000024545|ENSSSCG00000008762	http://www.genome.jp/kegg-bin/show_pathway?ssc04020/ssc:397099%09red/ssc:100519497%09red
Central carbon metabolism in cancer	KEGG PATHWAY	ssc05230	1	54	0.504422	0.690387	ENSSSCG00000016720	http://www.genome.jp/kegg-bin/show_pathway?ssc05230/ssc:100188980%09red
Melanoma	KEGG PATHWAY	ssc05218	1	55	0.510719	0.690387	ENSSSCG00000013033	http://www.genome.jp/kegg-bin/show_pathway?ssc05218/ssc:100521065%09red
Axon guidance	KEGG PATHWAY	ssc04360	2	134	0.515907	0.690387	ENSSSCG00000006530|ENSSSCG00000030130	http://www.genome.jp/kegg-bin/show_pathway?ssc04360/ssc:100144501%09red/ssc:100151886%09red
Aldosterone synthesis and secretion	KEGG PATHWAY	ssc04925	1	56	0.516936	0.690387	ENSSSCG00000013263	http://www.genome.jp/kegg-bin/show_pathway?ssc04925/ssc:100516663%09red
Alzheimer's disease	KEGG PATHWAY	ssc05010	2	135	0.51983	0.690387	ENSSSCG00000013033|ENSSSCG00000011723	http://www.genome.jp/kegg-bin/show_pathway?ssc05010/ssc:100511536%09red/ssc:100521065%09red
PPAR signaling pathway	KEGG PATHWAY	ssc03320	1	57	0.523075	0.690387	ENSSSCG00000007507	http://www.genome.jp/kegg-bin/show_pathway?ssc03320/ssc:100144531%09red
Herpes simplex infection	KEGG PATHWAY	ssc05168	2	137	0.527611	0.690387	ENSSSCG00000002383|ENSSSCG00000005512	http://www.genome.jp/kegg-bin/show_pathway?ssc05168/ssc:414437%09red/ssc:100144486%09red
Circadian entrainment	KEGG PATHWAY	ssc04713	1	58	0.529136	0.690387	ENSSSCG00000002383	http://www.genome.jp/kegg-bin/show_pathway?ssc04713/ssc:100144486%09red
B cell receptor signaling pathway	KEGG PATHWAY	ssc04662	1	58	0.529136	0.690387	ENSSSCG00000002383	http://www.genome.jp/kegg-bin/show_pathway?ssc04662/ssc:100144486%09red
Adherens junction	KEGG PATHWAY	ssc04520	1	58	0.529136	0.690387	ENSSSCG00000004952	http://www.genome.jp/kegg-bin/show_pathway?ssc04520/ssc:397260%09red
Small cell lung cancer	KEGG PATHWAY	ssc05222	1	59	0.535121	0.690387	ENSSSCG00000021161	http://www.genome.jp/kegg-bin/show_pathway?ssc05222/ssc:100520933%09red
Platinum drug resistance	KEGG PATHWAY	ssc01524	1	59	0.535121	0.690387	ENSSSCG00000013033	http://www.genome.jp/kegg-bin/show_pathway?ssc01524/ssc:100521065%09red
Adipocytokine signaling pathway	KEGG PATHWAY	ssc04920	1	60	0.541029	0.690387	ENSSSCG00000007507	http://www.genome.jp/kegg-bin/show_pathway?ssc04920/ssc:100144531%09red
EGFR tyrosine kinase inhibitor resistance	KEGG PATHWAY	ssc01521	1	62	0.552624	0.690387	ENSSSCG00000013033	http://www.genome.jp/kegg-bin/show_pathway?ssc01521/ssc:100521065%09red
Dilated cardiomyopathy	KEGG PATHWAY	ssc05414	1	63	0.558311	0.690387	ENSSSCG00000004570	http://www.genome.jp/kegg-bin/show_pathway?ssc05414/ssc:100037999%09red
Morphine addiction	KEGG PATHWAY	ssc05032	1	63	0.558311	0.690387	ENSSSCG00000014852	http://www.genome.jp/kegg-bin/show_pathway?ssc05032/ssc:100521141%09red
Hypertrophic cardiomyopathy (HCM)	KEGG PATHWAY	ssc05410	1	64	0.563927	0.690387	ENSSSCG00000004570	http://www.genome.jp/kegg-bin/show_pathway?ssc05410/ssc:100037999%09red
TGF-beta signaling pathway	KEGG PATHWAY	ssc04350	1	64	0.563927	0.690387	ENSSSCG00000004952	http://www.genome.jp/kegg-bin/show_pathway?ssc04350/ssc:397260%09red
Focal adhesion	KEGG PATHWAY	ssc04510	2	147	0.565231	0.690387	ENSSSCG00000013033|ENSSSCG00000013037	http://www.genome.jp/kegg-bin/show_pathway?ssc04510/ssc:100521065%09red/ssc:100521837%09red
Viral carcinogenesis	KEGG PATHWAY	ssc05203	2	148	0.568873	0.690387	ENSSSCG00000013033|ENSSSCG00000013263	http://www.genome.jp/kegg-bin/show_pathway?ssc05203/ssc:100516663%09red/ssc:100521065%09red
Salmonella infection	KEGG PATHWAY	ssc05132	1	65	0.569471	0.690387	ENSSSCG00000002383	http://www.genome.jp/kegg-bin/show_pathway?ssc05132/ssc:100144486%09red
Hematopoietic cell lineage	KEGG PATHWAY	ssc04640	1	65	0.569471	0.690387	ENSSSCG00000011723	http://www.genome.jp/kegg-bin/show_pathway?ssc04640/ssc:100511536%09red
ErbB signaling pathway	KEGG PATHWAY	ssc04012	1	66	0.574946	0.691111	ENSSSCG00000013033	http://www.genome.jp/kegg-bin/show_pathway?ssc04012/ssc:100521065%09red
Glycerophospholipid metabolism	KEGG PATHWAY	ssc00564	1	67	0.580351	0.691111	ENSSSCG00000014004	http://www.genome.jp/kegg-bin/show_pathway?ssc00564/ssc:100233200%09red
Progesterone-mediated oocyte maturation	KEGG PATHWAY	ssc04914	1	68	0.585688	0.691111	ENSSSCG00000007151	http://www.genome.jp/kegg-bin/show_pathway?ssc04914/ssc:100329127%09red
Pancreatic secretion	KEGG PATHWAY	ssc04972	1	68	0.585688	0.691111	ENSSSCG00000015084	http://www.genome.jp/kegg-bin/show_pathway?ssc04972/ssc:541593%09red
Ribosome biogenesis in eukaryotes	KEGG PATHWAY	ssc03008	1	70	0.596159	0.694212	ENSSSCG00000009084	http://www.genome.jp/kegg-bin/show_pathway?ssc03008/ssc:100415805%09red
Fc gamma R-mediated phagocytosis	KEGG PATHWAY	ssc04666	1	70	0.596159	0.694212	ENSSSCG00000014004	http://www.genome.jp/kegg-bin/show_pathway?ssc04666/ssc:100233200%09red
Melanogenesis	KEGG PATHWAY	ssc04916	1	71	0.601296	0.695617	ENSSSCG00000013263	http://www.genome.jp/kegg-bin/show_pathway?ssc04916/ssc:100516663%09red
Rheumatoid arthritis	KEGG PATHWAY	ssc05323	1	75	0.621201	0.710116	ENSSSCG00000002383	http://www.genome.jp/kegg-bin/show_pathway?ssc05323/ssc:100144486%09red
Longevity regulating pathway	KEGG PATHWAY	ssc04211	1	76	0.626021	0.710116	ENSSSCG00000013263	http://www.genome.jp/kegg-bin/show_pathway?ssc04211/ssc:100516663%09red
Phosphatidylinositol signaling system	KEGG PATHWAY	ssc04070	1	77	0.63078	0.710116	ENSSSCG00000006121	http://www.genome.jp/kegg-bin/show_pathway?ssc04070/ssc:100156639%09red
Peroxisome	KEGG PATHWAY	ssc04146	1	77	0.63078	0.710116	ENSSSCG00000021355	http://www.genome.jp/kegg-bin/show_pathway?ssc04146/ssc:397036%09red
Regulation of actin cytoskeleton	KEGG PATHWAY	ssc04810	2	167	0.633889	0.710116	ENSSSCG00000024545|ENSSSCG00000023329	http://www.genome.jp/kegg-bin/show_pathway?ssc04810/ssc:397099%09red/ssc:100579172%09red
Toll-like receptor signaling pathway	KEGG PATHWAY	ssc04620	1	79	0.640117	0.712583	ENSSSCG00000002383	http://www.genome.jp/kegg-bin/show_pathway?ssc04620/ssc:100144486%09red
Toxoplasmosis	KEGG PATHWAY	ssc05145	1	82	0.653685	0.723139	ENSSSCG00000013033	http://www.genome.jp/kegg-bin/show_pathway?ssc05145/ssc:100521065%09red
T cell receptor signaling pathway	KEGG PATHWAY	ssc04660	1	89	0.683396	0.751311	ENSSSCG00000002383	http://www.genome.jp/kegg-bin/show_pathway?ssc04660/ssc:100144486%09red
Leukocyte transendothelial migration	KEGG PATHWAY	ssc04670	1	95	0.706835	0.772283	ENSSSCG00000007718	http://www.genome.jp/kegg-bin/show_pathway?ssc04670/ssc:733578%09red
Alcoholism	KEGG PATHWAY	ssc05034	1	102	0.732007	0.792526	ENSSSCG00000013263	http://www.genome.jp/kegg-bin/show_pathway?ssc05034/ssc:100516663%09red
Lysosome	KEGG PATHWAY	ssc04142	1	103	0.735423	0.792526	ENSSSCG00000009978	http://www.genome.jp/kegg-bin/show_pathway?ssc04142/ssc:100157709%09red
Tight junction	KEGG PATHWAY	ssc04530	1	104	0.738795	0.792526	ENSSSCG00000007718	http://www.genome.jp/kegg-bin/show_pathway?ssc04530/ssc:733578%09red
Phospholipase D signaling pathway	KEGG PATHWAY	ssc04072	1	107	0.748659	0.798269	ENSSSCG00000014004	http://www.genome.jp/kegg-bin/show_pathway?ssc04072/ssc:100233200%09red
Parkinson's disease	KEGG PATHWAY	ssc05012	1	114	0.770256	0.816379	ENSSSCG00000014235	http://www.genome.jp/kegg-bin/show_pathway?ssc05012/ssc:100049698%09red
Oxytocin signaling pathway	KEGG PATHWAY	ssc04921	1	120	0.787292	0.827403	ENSSSCG00000002383	http://www.genome.jp/kegg-bin/show_pathway?ssc04921/ssc:100144486%09red
Jak-STAT signaling pathway	KEGG PATHWAY	ssc04630	1	121	0.790006	0.827403	ENSSSCG00000010974	http://www.genome.jp/kegg-bin/show_pathway?ssc04630/ssc:100524518%09red
mTOR signaling pathway	KEGG PATHWAY	ssc04150	1	123	0.795332	0.828081	ENSSSCG00000004318	http://www.genome.jp/kegg-bin/show_pathway?ssc04150/ssc:100156654%09red
Influenza A	KEGG PATHWAY	ssc05164	1	126	0.80307	0.831248	ENSSSCG00000001817	http://www.genome.jp/kegg-bin/show_pathway?ssc05164/ssc:100156882%09red
Protein processing in endoplasmic reticulum	KEGG PATHWAY	ssc04141	1	129	0.810517	0.834079	ENSSSCG00000009502	http://www.genome.jp/kegg-bin/show_pathway?ssc04141/ssc:100154594%09red
Tuberculosis	KEGG PATHWAY	ssc05152	1	132	0.817684	0.83659	ENSSSCG00000013033	http://www.genome.jp/kegg-bin/show_pathway?ssc05152/ssc:100521065%09red
Chemokine signaling pathway	KEGG PATHWAY	ssc04062	1	138	0.831218	0.84555	ENSSSCG00000014852	http://www.genome.jp/kegg-bin/show_pathway?ssc04062/ssc:100521141%09red
Purine metabolism	KEGG PATHWAY	ssc00230	1	141	0.837606	0.847178	ENSSSCG00000010497	http://www.genome.jp/kegg-bin/show_pathway?ssc00230/ssc:397298%09red
Epstein-Barr virus infection	KEGG PATHWAY	ssc05169	1	150	0.855361	0.860221	ENSSSCG00000010497	http://www.genome.jp/kegg-bin/show_pathway?ssc05169/ssc:397298%09red
Olfactory transduction	KEGG PATHWAY	ssc04740	2	655	0.998115	0.998115	ENSSSCG00000002450|ENSSSCG00000014852	http://www.genome.jp/kegg-bin/show_pathway?ssc04740/ssc:100521141%09red/ssc:100156914%09red
--------------------
#Term	Database	ID	Input number	Background number	P-Value	Corrected P-Value	Input	Hyperlink
--------------------
#Term	Database	ID	Input number	Background number	P-Value	Corrected P-Value	Input	Hyperlink
--------------------
