# Supplementary material for: Integrated Analysis of miRNA-mRNA Network Reveals Different Regulatory Patterns in the Endometrium of Meishan and Duroc Sows during Mid-Late Gestation
Source: Animals (Basel). 2020 Mar 3;10(3):420. doi: 10.3390/ani10030420 (PMC7143271; doi:10.3390/ani10030420)
Supplement: Supplementary file 1 [file animals-10-00420-s001.zip › Supplementary Materials/Table S12 The predicted miRNA-gene pairs in Meishan and Duroc sows' endometrium at GD49 and GD72.xlsx]

## Sheet: DU49 vs. DU72
Table S12A. The predicted miRNA-gene pairs in Endometrium Tissues Between GD49 and GD72 in Duroc sows
miRNA	Regulated	Pairs	Gene	Regulated
ssc-miR-187	down	Predicted	PTGES	up
ssc-miR-455-5p	up	Predicted	ENSSSCG00000031336	down
ssc-miR-204	down	Predicted	PAGE4	up
ssc-miR-204	down	Predicted	SLC16A13	up
ssc-miR-204	down	Predicted	ENSSSCG00000038419	down
ssc-miR-204	down	Predicted	SMS	up
ssc-miR-204	down	Predicted	CHD9	down
ssc-miR-204	down	Predicted	GTPBP6	down
ssc-miR-204	down	Predicted	ASS1	up
ssc-miR-204	down	Predicted	DES	down
ssc-miR-204	down	Predicted	MSX2	up
ssc-miR-204	down	Predicted	CYP3A39	up

## Sheet: DU49 vs. MS49
Table S12B. The predicted miRNA-gene pairs in Endometrium Tissues Between Meishan and Duroc sows at GD49.
miRNA	Regulated	Pairs	Gene	Regulated
ssc-miR-10384	up	Predicted	ABCC9	down
ssc-miR-10384	up	Predicted	CD4	up
ssc-miR-10384	up	Predicted	PI16	down
ssc-miR-10384	up	Predicted	CHRNB2	up
ssc-miR-10384	up	Predicted	CDC45	up
ssc-miR-10384	up	Predicted	AKR1C3	up
ssc-miR-10384	up	Predicted	RIC3	up
ssc-miR-10384	up	Predicted	ARRB1	down
ssc-miR-10384	up	Predicted	CCDC71L	up
ssc-miR-10384	up	Predicted	EVPL	up
ssc-miR-10384	up	Predicted	MRC2	down
ssc-miR-10384	up	Predicted	DLX3	up
ssc-miR-10384	up	Predicted	KIF21B	down
ssc-miR-10384	up	Predicted	DDC	up
ssc-miR-10384	up	Predicted	PTPRS	down
ssc-miR-10384	up	Predicted	TUBAL3	up
ssc-miR-10384	up	Predicted	GBP6	down
ssc-miR-10384	up	Predicted	OR8A1	up
ssc-miR-10384	up	Predicted	SAYSD1	down
ssc-miR-10384	up	Predicted	TFF1	up
ssc-miR-10384	up	Predicted	PSMD9	up
ssc-miR-10384	up	Predicted	COX19	up
ssc-miR-10384	up	Predicted	HOXB9	down
ssc-miR-10384	up	Predicted	CMBL	down
ssc-miR-10383	up	Predicted	DPF3	up
ssc-miR-10383	up	Predicted	ENSSSCG00000003278	down
ssc-miR-10383	up	Predicted	ENTPD8	up
ssc-miR-10383	up	Predicted	TSPAN2	down
ssc-miR-10383	up	Predicted	DRC1	up
ssc-miR-10383	up	Predicted	CDC45	up
ssc-miR-10383	up	Predicted	FRMD4A	down
ssc-miR-10383	up	Predicted	STARD8	down
ssc-miR-10383	up	Predicted	ADGRE2	down
ssc-miR-10383	up	Predicted	SPHK1	up
ssc-miR-10383	up	Predicted	SP6	up
ssc-miR-10383	up	Predicted	ENSSSCG00000018046	up
ssc-miR-10383	up	Predicted	KIF21B	down
ssc-miR-10383	up	Predicted	CRABP1	up
ssc-miR-10383	up	Predicted	BPI	up
ssc-miR-10383	up	Predicted	RASA4	down
ssc-miR-10383	up	Predicted	ENSSSCG00000031414	up
ssc-miR-10383	up	Predicted	DPM2	up
ssc-miR-10383	up	Predicted	PGAP2	up
ssc-miR-10383	up	Predicted	CRIP1	up
ssc-miR-10383	up	Predicted	COX19	up
ssc-miR-10383	up	Predicted	GLYAT	down
ssc-miR-7136-5p	up	Predicted	ASIC1	up
ssc-miR-7136-5p	up	Predicted	PI16	down
ssc-miR-7136-5p	up	Predicted	KCNK10	up
ssc-miR-7136-5p	up	Predicted	ENTPD8	up
ssc-miR-7136-5p	up	Predicted	FAM135B	up
ssc-miR-7136-5p	up	Predicted	TECPR1	down
ssc-miR-7136-5p	up	Predicted	FAM234A	down
ssc-miR-7136-5p	up	Predicted	ELMOD3	down
ssc-miR-7136-5p	up	Predicted	ACOX3	down
ssc-miR-7136-5p	up	Predicted	POLR1D	up
ssc-miR-7136-5p	up	Predicted	KCNK1	up
ssc-miR-7136-5p	up	Predicted	TRIM34	down
ssc-miR-7136-5p	up	Predicted	CHI3L1	down
ssc-miR-7136-5p	up	Predicted	MPP2	down
ssc-miR-7136-5p	up	Predicted	CYB5RL	down
ssc-miR-7136-5p	up	Predicted	PDE9A	down
ssc-miR-7136-5p	up	Predicted	SH2D4A	up
ssc-miR-7136-5p	up	Predicted	EFCAB8	up
ssc-miR-7136-5p	up	Predicted	DNASE1	up
ssc-miR-7136-5p	up	Predicted	HAAO	down
ssc-miR-95	down	Predicted	NTN4	up
ssc-miR-30a-3p	down	Predicted	UNG	down
ssc-miR-4331-5p	up	Predicted	ANXA2R	up
ssc-miR-4331-5p	up	Predicted	ST8SIA5	down
ssc-miR-4331-5p	up	Predicted	ENSSSCG00000034829	up
ssc-miR-4331-5p	up	Predicted	ACPP	up
ssc-miR-490-3p	down	Predicted	LARGE1	down
ssc-miR-490-3p	down	Predicted	PKD2L1	up
ssc-miR-490-3p	down	Predicted	TSPAN6	up
ssc-miR-490-3p	down	Predicted	SYT17	up
ssc-miR-490-3p	down	Predicted	SLC7A3	up
ssc-miR-490-3p	down	Predicted	DDIT4L	up
ssc-miR-490-3p	down	Predicted	TUBAL3	up
ssc-miR-490-3p	down	Predicted	TPO	up
ssc-miR-490-3p	down	Predicted	TBL1X	up
ssc-miR-195	up	Predicted	SLC30A8	down
ssc-miR-195	up	Predicted	CT55	up
ssc-miR-551a	up	Predicted	ASGR2	up
ssc-miR-503	up	Predicted	WNT4	up
ssc-miR-503	up	Predicted	UPK3BL1	up
ssc-miR-503	up	Predicted	CRYL1	up
ssc-miR-503	up	Predicted	TM7SF2	up
ssc-miR-503	up	Predicted	RIC3	up
ssc-miR-503	up	Predicted	DLX2	up
ssc-miR-503	up	Predicted	SPAM1	up
ssc-miR-503	up	Predicted	ANXA2R	up
ssc-miR-503	up	Predicted	CLDN9	up
ssc-miR-503	up	Predicted	MT3	down
ssc-miR-503	up	Predicted	LGI4	down
ssc-miR-503	up	Predicted	ENSSSCG00000027430	up
ssc-miR-503	up	Predicted	UCN3	up
ssc-miR-503	up	Predicted	NAXD	up
ssc-miR-503	up	Predicted	ALAD	up
ssc-miR-503	up	Predicted	ENSSSCG00000033455	up
ssc-miR-503	up	Predicted	GCGR	up
ssc-miR-503	up	Predicted	C1QTNF1	down
ssc-miR-503	up	Predicted	ENSSSCG00000037567	up
ssc-miR-503	up	Predicted	CERK	down
ssc-miR-503	up	Predicted	APCDD1	down
ssc-miR-17-5p	up	Predicted	NETO2	up
ssc-miR-138	up	Predicted	RDH16	up
ssc-miR-138	up	Predicted	TECPR1	down
ssc-miR-138	up	Predicted	FAM234A	down
ssc-miR-138	up	Predicted	HTRA3	down
ssc-miR-138	up	Predicted	FRMD4A	down
ssc-miR-138	up	Predicted	MX1	down
ssc-miR-138	up	Predicted	ICAM4	down
ssc-miR-138	up	Predicted	ARHGAP44	up
ssc-miR-138	up	Predicted	CYB5RL	down
ssc-miR-138	up	Predicted	ABCA8	down
ssc-miR-138	up	Predicted	GDF7	down
ssc-miR-138	up	Predicted	TMEM200C	down
ssc-miR-20a-5p	up	Predicted	SYT17	up
ssc-miR-2411	up	Predicted	ENSSSCG00000037119	up
ssc-miR-2411	up	Predicted	ADAM22	down
ssc-miR-2411	up	Predicted	CACNA1G	down
ssc-miR-2411	up	Predicted	CBR3	down
ssc-miR-2411	up	Predicted	GLB1L2	up
ssc-miR-2411	up	Predicted	OLFM1	down
ssc-miR-140-5p	up	Predicted	ANGPTL7	down
ssc-miR-500-5p	up	Predicted	PAG6	up
ssc-miR-500-5p	up	Predicted	HOXD9	down
ssc-miR-500-5p	up	Predicted	RTL5	up
ssc-miR-30c-3p	down	Predicted	RDH16	up
ssc-miR-30c-3p	down	Predicted	PKHD1	down
ssc-miR-30c-3p	down	Predicted	ENTPD8	up
ssc-miR-30c-3p	down	Predicted	C20orf202	up
ssc-miR-30c-3p	down	Predicted	PROM2	up
ssc-miR-30c-3p	down	Predicted	HTRA3	down
ssc-miR-30c-3p	down	Predicted	ABCB9	up
ssc-miR-30c-3p	down	Predicted	SLC26A6	up
ssc-miR-30c-3p	down	Predicted	IL2RG	up
ssc-miR-30c-3p	down	Predicted	NXPH3	down
ssc-miR-30c-3p	down	Predicted	PSMG4	up
ssc-miR-30c-3p	down	Predicted	KCNE3	up
ssc-miR-30c-3p	down	Predicted	SPON2	down
ssc-miR-30c-3p	down	Predicted	CBX6	down
ssc-miR-34c	up	Predicted	LRP11	down
ssc-miR-34c	up	Predicted	OCIAD2	up
ssc-miR-34c	up	Predicted	SDSL	up
ssc-miR-34c	up	Predicted	SLC15A3	down

## Sheet: DU72 vs. MS72
Table S12C. The predicted miRNA-gene pairs in Endometrium Tissues Between Meishan and Duroc sows at GD72.
miRNA	Regulated	Pairs	Gene	Regulated
ssc-miR-10384	up	Predicted	CHST11	up
ssc-miR-10384	up	Predicted	XRCC3	up
ssc-miR-10384	up	Predicted	ADCY9	up
ssc-miR-10384	up	Predicted	SPATA13	up
ssc-miR-10384	up	Predicted	CDC45	up
ssc-miR-10384	up	Predicted	SNED1	up
ssc-miR-10384	up	Predicted	CD55	down
ssc-miR-10384	up	Predicted	DDC	up
ssc-miR-10384	up	Predicted	FAM83E	up
ssc-miR-10384	up	Predicted	GTPBP6	up
ssc-miR-10384	up	Predicted	TMEM132D	down
ssc-miR-10384	up	Predicted	CBR2	up
ssc-miR-10384	up	Predicted	PDE1C	up
ssc-miR-10384	up	Predicted	NFASC	down
ssc-miR-10384	up	Predicted	NEURL1	down
ssc-miR-204	up	Predicted	NOS1	up
ssc-miR-204	up	Predicted	NFASC	down
ssc-miR-204	up	Predicted	GTPBP6	up
ssc-miR-204	up	Predicted	KIAA0556	up
ssc-miR-204	up	Predicted	FAM3B	up
ssc-miR-204	up	Predicted	CYP3A39	down
ssc-miR-143-5p	down	Predicted	CES1	up
ssc-miR-143-5p	down	Predicted	SLC22A2	up
ssc-miR-143-5p	down	Predicted	BICDL1	down
ssc-miR-143-5p	down	Predicted	MTFP1	up
ssc-miR-143-5p	down	Predicted	CDC45	up
ssc-miR-143-5p	down	Predicted	ATMIN	up
ssc-miR-143-5p	down	Predicted	KCNH8	up
ssc-miR-143-5p	down	Predicted	TRPV3	up
ssc-miR-143-5p	down	Predicted	TMEM54	up
ssc-miR-143-5p	down	Predicted	HIPK2	up
ssc-miR-143-5p	down	Predicted	ABCC4	up
ssc-miR-143-5p	down	Predicted	WFDC1	down
ssc-miR-143-5p	down	Predicted	TNNC2	up
ssc-miR-143-5p	down	Predicted	POT1	down
ssc-miR-143-5p	down	Predicted	AGBL4	down
ssc-miR-143-5p	down	Predicted	NDP	up
ssc-miR-30b-3p	up	Predicted	SLC22A23	up
ssc-miR-30b-3p	up	Predicted	MYBPC2	down
ssc-miR-30b-3p	up	Predicted	ARHGEF10L	up
ssc-miR-30b-3p	up	Predicted	ENSSSCG00000003278	down
ssc-miR-30b-3p	up	Predicted	NFASC	down
ssc-miR-30b-3p	up	Predicted	NEURL1	down
ssc-miR-30b-3p	up	Predicted	PIK3R5	up
ssc-miR-490-3p	down	Predicted	SLC34A2	up
ssc-miR-490-3p	down	Predicted	KCP	up
ssc-miR-490-3p	down	Predicted	IL4R	up
ssc-miR-490-3p	down	Predicted	TPO	up
ssc-miR-490-3p	down	Predicted	DDIT4L	up
ssc-miR-194a-5p	down	Predicted	GJB1	down
ssc-miR-574-5p	up	Predicted	CACNA2D2	down
ssc-miR-574-5p	up	Predicted	STK17A	up
ssc-miR-574-5p	up	Predicted	SLC43A2	up
ssc-miR-574-5p	up	Predicted	THNSL2	down
ssc-miR-574-5p	up	Predicted	GPNMB	down
ssc-miR-574-5p	up	Predicted	NRAP	up
ssc-miR-574-5p	up	Predicted	ADGRA1	up
ssc-miR-30c-3p	up	Predicted	ADCY9	up
ssc-miR-30c-3p	up	Predicted	EGFR	up
ssc-miR-30c-3p	up	Predicted	WFDC1	down
ssc-miR-30c-3p	up	Predicted	PIK3R5	up
ssc-miR-128	up	Predicted	EIF5B	down
ssc-miR-128	up	Predicted	MEGF6	up
ssc-miR-423-3p	up	Predicted	EFNA1	up
ssc-miR-423-3p	up	Predicted	SH3TC1	up
ssc-miR-423-3p	up	Predicted	CDC45	up
ssc-miR-423-3p	up	Predicted	FLT4	up
ssc-miR-423-3p	up	Predicted	PCDHB4	up
ssc-miR-423-3p	up	Predicted	PIK3R5	up
ssc-miR-423-3p	up	Predicted	BOC	up
ssc-miR-423-3p	up	Predicted	SLC43A2	up
ssc-miR-423-3p	up	Predicted	PHPT1	up
ssc-miR-671-5p	down	Predicted	MRTFA	up
ssc-miR-671-5p	down	Predicted	PLA2G6	up
ssc-miR-671-5p	down	Predicted	IL17REL	up
ssc-miR-671-5p	down	Predicted	SLC22A23	up
ssc-miR-671-5p	down	Predicted	C4A	up
ssc-miR-671-5p	down	Predicted	SCUBE3	up
ssc-miR-671-5p	down	Predicted	SSTR1	down
ssc-miR-671-5p	down	Predicted	XRCC3	up
ssc-miR-671-5p	down	Predicted	TRAPPC2L	up
ssc-miR-671-5p	down	Predicted	CASZ1	up
ssc-miR-671-5p	down	Predicted	GRHL3	up
ssc-miR-671-5p	down	Predicted	SRSF11	down
ssc-miR-671-5p	down	Predicted	SLC22A3	down
ssc-miR-671-5p	down	Predicted	CYP7A1	up
ssc-miR-671-5p	down	Predicted	KCNA3	up
ssc-miR-671-5p	down	Predicted	TNNC2	up
ssc-miR-671-5p	down	Predicted	AZGP1	down
ssc-miR-671-5p	down	Predicted	METTL27	up
ssc-miR-671-5p	down	Predicted	KIAA0556	up
ssc-miR-671-5p	down	Predicted	IAH1	up
ssc-miR-671-5p	down	Predicted	FRAS1	up
ssc-miR-671-5p	down	Predicted	TNIP3	up
ssc-miR-671-5p	down	Predicted	CRYL1	up
ssc-miR-671-5p	down	Predicted	SPATA13	up
ssc-miR-671-5p	down	Predicted	AADAT	down
ssc-miR-671-5p	down	Predicted	NOS1	up
ssc-miR-671-5p	down	Predicted	CDC45	up
ssc-miR-671-5p	down	Predicted	NRAP	up
ssc-miR-671-5p	down	Predicted	TMEM44	up
ssc-miR-671-5p	down	Predicted	TIMP1	down
ssc-miR-671-5p	down	Predicted	TKFC	up
ssc-miR-671-5p	down	Predicted	CIRBP	up
ssc-miR-671-5p	down	Predicted	HK3	up
ssc-miR-671-5p	down	Predicted	UFSP2	down
ssc-miR-671-5p	down	Predicted	NGEF	up
ssc-miR-671-5p	down	Predicted	SPATA20	up
ssc-miR-671-5p	down	Predicted	CD300H	down
ssc-miR-671-5p	down	Predicted	SLC26A11	up
ssc-miR-671-5p	down	Predicted	CHD3	up
ssc-miR-671-5p	down	Predicted	SUSD3	up
ssc-miR-671-5p	down	Predicted	NFASC	down
ssc-miR-671-5p	down	Predicted	APC2	up
ssc-miR-671-5p	down	Predicted	NBL1	down
ssc-miR-671-5p	down	Predicted	MEGF6	up
ssc-miR-671-5p	down	Predicted	FBXO24	up
ssc-miR-671-5p	down	Predicted	SUSD2	up
ssc-miR-671-5p	down	Predicted	MCM3AP	up
ssc-miR-671-5p	down	Predicted	HIPK2	up
ssc-miR-671-5p	down	Predicted	EP400	up
ssc-miR-671-5p	down	Predicted	NT5C	up
ssc-miR-671-5p	down	Predicted	NDP	up
ssc-miR-671-5p	down	Predicted	ARL10	up
ssc-miR-671-5p	down	Predicted	PDE9A	down
ssc-miR-671-5p	down	Predicted	MYBPH	down
ssc-miR-671-5p	down	Predicted	SERPINA3	down
ssc-miR-671-5p	down	Predicted	CADM1	up
ssc-miR-671-5p	down	Predicted	CBR2	up
ssc-miR-671-5p	down	Predicted	DDIT4	down
ssc-miR-671-5p	down	Predicted	ENSSSCG00000031998	up
ssc-miR-671-5p	down	Predicted	PPP2R3B	up
ssc-miR-671-5p	down	Predicted	TPO	up
ssc-miR-671-5p	down	Predicted	ENSSSCG00000033827	up
ssc-miR-671-5p	down	Predicted	RTL8C	up
ssc-miR-671-5p	down	Predicted	CAPN8	up
ssc-miR-671-5p	down	Predicted	ABI3	down
ssc-miR-671-5p	down	Predicted	PIEZO1	up
ssc-miR-671-5p	down	Predicted	AHNAK2	up
ssc-miR-671-5p	down	Predicted	S100B	up
ssc-miR-671-5p	down	Predicted	ARHGEF4	up
ssc-miR-671-5p	down	Predicted	DBX2	up
ssc-miR-671-5p	down	Predicted	CLIC3	up
ssc-miR-671-5p	down	Predicted	RTL8C	up
ssc-miR-671-5p	down	Predicted	SPTBN4	down
ssc-miR-671-5p	down	Predicted	HAAO	down
ssc-miR-671-5p	down	Predicted	ENSSSCG00000039458	up
ssc-miR-671-5p	down	Predicted	MYCL	up
ssc-miR-92a	up	Predicted	SCN2B	up
ssc-miR-92a	up	Predicted	TSPAN2	down
ssc-miR-330	down	Predicted	MRTFA	up
ssc-miR-330	down	Predicted	PLA2G6	up
ssc-miR-330	down	Predicted	KMT2D	up
ssc-miR-330	down	Predicted	SLC39A5	up
ssc-miR-330	down	Predicted	CECR2	up
ssc-miR-330	down	Predicted	SLC22A23	up
ssc-miR-330	down	Predicted	DST	up
ssc-miR-330	down	Predicted	GRM4	up
ssc-miR-330	down	Predicted	AARS2	up
ssc-miR-330	down	Predicted	CSPG4	down
ssc-miR-330	down	Predicted	TRAPPC2L	up
ssc-miR-330	down	Predicted	CLEC18C	up
ssc-miR-330	down	Predicted	HIF3A	up
ssc-miR-330	down	Predicted	AP2S1	down
ssc-miR-330	down	Predicted	CASZ1	up
ssc-miR-330	down	Predicted	KHDRBS3	down
ssc-miR-330	down	Predicted	IGSF9	up
ssc-miR-330	down	Predicted	SYT11	up
ssc-miR-330	down	Predicted	EFNA1	up
ssc-miR-330	down	Predicted	TSPAN2	down
ssc-miR-330	down	Predicted	POLB	down
ssc-miR-330	down	Predicted	GCNT7	up
ssc-miR-330	down	Predicted	UPK3BL1	up
ssc-miR-330	down	Predicted	METTL27	up
ssc-miR-330	down	Predicted	C16orf58	down
ssc-miR-330	down	Predicted	KIAA0556	up
ssc-miR-330	down	Predicted	CCDC85A	down
ssc-miR-330	down	Predicted	IAH1	up
ssc-miR-330	down	Predicted	CRYL1	up
ssc-miR-330	down	Predicted	MFAP3L	up
ssc-miR-330	down	Predicted	GALNT9	down
ssc-miR-330	down	Predicted	BICDL1	down
ssc-miR-330	down	Predicted	CDHR1	up
ssc-miR-330	down	Predicted	VSTM4	down
ssc-miR-330	down	Predicted	NRAP	up
ssc-miR-330	down	Predicted	MARC2	up
ssc-miR-330	down	Predicted	KIF26B	up
ssc-miR-330	down	Predicted	TIMP1	down
ssc-miR-330	down	Predicted	PRR36	up
ssc-miR-330	down	Predicted	SIGLEC10	down
ssc-miR-330	down	Predicted	FLT4	up
ssc-miR-330	down	Predicted	BHMT	down
ssc-miR-330	down	Predicted	P4HA3	down
ssc-miR-330	down	Predicted	NGEF	up
ssc-miR-330	down	Predicted	ACKR3	down
ssc-miR-330	down	Predicted	RAB17	up
ssc-miR-330	down	Predicted	KCP	up
ssc-miR-330	down	Predicted	IGFBP1	up
ssc-miR-330	down	Predicted	RARS	down
ssc-miR-330	down	Predicted	ST6GALNAC2	up
ssc-miR-330	down	Predicted	ARMC7	up
ssc-miR-330	down	Predicted	SLC16A5	up
ssc-miR-330	down	Predicted	DHX58	down
ssc-miR-330	down	Predicted	HAP1	up
ssc-miR-330	down	Predicted	PIK3R5	up
ssc-miR-330	down	Predicted	SIGLEC10	down
ssc-miR-330	down	Predicted	NFASC	down
ssc-miR-330	down	Predicted	SLC43A2	up
ssc-miR-330	down	Predicted	TMPRSS2	up
ssc-miR-330	down	Predicted	NBL1	down
ssc-miR-330	down	Predicted	ECE2	down
ssc-miR-330	down	Predicted	SUSD2	up
ssc-miR-330	down	Predicted	TMEM54	up
ssc-miR-330	down	Predicted	PTCH1	up
ssc-miR-330	down	Predicted	FGD3	up
ssc-miR-330	down	Predicted	ARL10	up
ssc-miR-330	down	Predicted	PDE9A	down
ssc-miR-330	down	Predicted	SERPINA3	down
ssc-miR-330	down	Predicted	ENSSSCG00000030901	up
ssc-miR-330	down	Predicted	AGBL4	down
ssc-miR-330	down	Predicted	DDIT4	down
ssc-miR-330	down	Predicted	LAMA5	up
ssc-miR-330	down	Predicted	SHANK2	up
ssc-miR-330	down	Predicted	TPO	up
ssc-miR-330	down	Predicted	TRMT44	up
ssc-miR-330	down	Predicted	C1RL	down
ssc-miR-330	down	Predicted	DNASE1	up
ssc-miR-330	down	Predicted	CLIC3	up
ssc-miR-330	down	Predicted	SPTBN4	down
ssc-miR-330	down	Predicted	RAI1	up
ssc-miR-330	down	Predicted	ALKAL2	up
ssc-miR-330	down	Predicted	LRRC37A2	down
ssc-miR-503	up	Predicted	SLC22A23	up
ssc-miR-503	up	Predicted	CHRNB4	up
ssc-miR-503	up	Predicted	UPK3BL1	up
ssc-miR-503	up	Predicted	EGF	down
ssc-miR-503	up	Predicted	CRYL1	up
ssc-miR-503	up	Predicted	TIMP1	down
ssc-miR-503	up	Predicted	TMEM54	up
ssc-miR-503	up	Predicted	NAXD	up
ssc-miR-503	up	Predicted	SLC29A4	up
ssc-miR-503	up	Predicted	EFNA1	up
ssc-miR-503	up	Predicted	PCDHA11	up
ssc-miR-503	up	Predicted	LAMA5	up
ssc-miR-503	up	Predicted	NEURL1	down
ssc-miR-7134-5p	up	Predicted	PSMB9	down
ssc-miR-7134-5p	up	Predicted	LENG9	up
ssc-miR-7134-5p	up	Predicted	NT5C	up
ssc-miR-7134-5p	up	Predicted	GLYAT	up
ssc-miR-7134-5p	up	Predicted	SHANK2	up
ssc-miR-7134-5p	up	Predicted	NRAP	up
ssc-miR-125a	up	Predicted	CSPG4	down
ssc-miR-125a	up	Predicted	HADHA	down
ssc-miR-125a	up	Predicted	FANK1	up
ssc-miR-125a	up	Predicted	SLC26A11	up
ssc-miR-125a	up	Predicted	ECE2	down
ssc-miR-125a	up	Predicted	RTN4R	up
ssc-miR-125a	up	Predicted	PIEZO1	up
ssc-miR-125a	up	Predicted	FAM3B	up
ssc-miR-125a	up	Predicted	DBT	up
ssc-miR-125a	up	Predicted	ADGRA1	up
ssc-miR-296-3p	up	Predicted	CSPG4	down
ssc-miR-296-3p	up	Predicted	CCNK	up
ssc-miR-296-3p	up	Predicted	XRCC3	up
ssc-miR-296-3p	up	Predicted	HIF3A	up
ssc-miR-296-3p	up	Predicted	PLG	up
ssc-miR-296-3p	up	Predicted	EID1	down
ssc-miR-296-3p	up	Predicted	ATP10A	down
ssc-miR-296-3p	up	Predicted	GSTM3	up
ssc-miR-296-3p	up	Predicted	TNNC2	up
ssc-miR-296-3p	up	Predicted	FOXO1	up
ssc-miR-296-3p	up	Predicted	NOS1	up
ssc-miR-296-3p	up	Predicted	NPM3	down
ssc-miR-296-3p	up	Predicted	SFXN4	up
ssc-miR-296-3p	up	Predicted	CACNA2D2	down
ssc-miR-296-3p	up	Predicted	TKFC	up
ssc-miR-296-3p	up	Predicted	UFSP2	down
ssc-miR-296-3p	up	Predicted	IHH	up
ssc-miR-296-3p	up	Predicted	ST6GALNAC2	up
ssc-miR-296-3p	up	Predicted	HAP1	up
ssc-miR-296-3p	up	Predicted	ND1	up
ssc-miR-296-3p	up	Predicted	PLA2G6	up
ssc-miR-296-3p	up	Predicted	SLC43A2	up
ssc-miR-296-3p	up	Predicted	EP400	up
ssc-miR-296-3p	up	Predicted	NCCRP1	down
ssc-miR-296-3p	up	Predicted	ENSSSCG00000013665	down
ssc-miR-296-3p	up	Predicted	ENSSSCG00000039858	up
ssc-miR-296-3p	up	Predicted	WFDC1	down
ssc-miR-296-3p	up	Predicted	CCL14	down
ssc-miR-296-3p	up	Predicted	SERPINA3	down
ssc-miR-296-3p	up	Predicted	DUSP1	down
ssc-miR-296-3p	up	Predicted	METTL27	up
ssc-miR-296-3p	up	Predicted	LOXL2	down
ssc-miR-296-3p	up	Predicted	LMTK2	up
ssc-miR-296-3p	up	Predicted	PIEZO1	up
ssc-miR-296-3p	up	Predicted	FAM3B	up
ssc-miR-296-3p	up	Predicted	HAAO	down
ssc-miR-296-3p	up	Predicted	ECE2	down
ssc-miR-296-3p	up	Predicted	MYCL	up
ssc-miR-27a	down	Predicted	NOX5	up
ssc-miR-27a	down	Predicted	HK3	up
ssc-miR-27a	down	Predicted	CRYL1	up
ssc-miR-24-3p	down	Predicted	MEGF8	up
ssc-miR-24-3p	down	Predicted	ENSSSCG00000003963	up
ssc-miR-24-3p	down	Predicted	EFNA1	up
ssc-miR-24-3p	down	Predicted	GALNT9	down
ssc-miR-24-3p	down	Predicted	CSGALNACT2	down
ssc-miR-24-3p	down	Predicted	NEURL1	down
ssc-miR-24-3p	down	Predicted	TMEM44	up
ssc-miR-24-3p	down	Predicted	TPCN2	up
ssc-miR-24-3p	down	Predicted	TKFC	up
ssc-miR-24-3p	down	Predicted	COL23A1	up
ssc-miR-24-3p	down	Predicted	NFASC	down
ssc-miR-24-3p	down	Predicted	B3GNT5	down
ssc-miR-24-3p	down	Predicted	ALDH3B1	up
ssc-miR-24-3p	down	Predicted	ENSSSCG00000033351	up
ssc-miR-24-3p	down	Predicted	TMEM132D	down
ssc-miR-24-3p	down	Predicted	LRRC37A2	down
ssc-miR-24-3p	down	Predicted	NANOS1	up
ssc-miR-4332	down	Predicted	CHST11	up
ssc-miR-4332	down	Predicted	DST	up
ssc-miR-4332	down	Predicted	ENSSSCG00000003963	up
ssc-miR-4332	down	Predicted	HMGN3	down
ssc-miR-4332	down	Predicted	PACS1	up
ssc-miR-4332	down	Predicted	IHH	up
ssc-miR-4332	down	Predicted	CRLF3	down
ssc-miR-4332	down	Predicted	UCHL1	down
ssc-miR-4332	down	Predicted	APC2	up
ssc-miR-4332	down	Predicted	SLC29A4	up
ssc-miR-4332	down	Predicted	EIPR1	up
ssc-miR-4332	down	Predicted	F7	down
ssc-miR-4332	down	Predicted	SERPINA3	down
ssc-miR-4332	down	Predicted	C1RL	down
ssc-miR-4332	down	Predicted	IFI6	down
ssc-miR-4332	down	Predicted	RUNDC1	up
ssc-miR-4332	down	Predicted	CLIC3	up
ssc-miR-4332	down	Predicted	RAI1	up
ssc-miR-4332	down	Predicted	ADGRA1	up
ssc-miR-4332	down	Predicted	P2RY2	up
ssc-miR-4332	down	Predicted	ISG15	down
ssc-miR-2320-5p	up	Predicted	SUN2	up
ssc-miR-2320-5p	up	Predicted	LRFN2	down
ssc-miR-2320-5p	up	Predicted	AARS2	up
ssc-miR-2320-5p	up	Predicted	XRCC3	up
ssc-miR-2320-5p	up	Predicted	LENG9	up
ssc-miR-2320-5p	up	Predicted	ARHGEF10L	up
ssc-miR-2320-5p	up	Predicted	UBXN2B	up
ssc-miR-2320-5p	up	Predicted	IGSF9	up
ssc-miR-2320-5p	up	Predicted	EFNA1	up
ssc-miR-2320-5p	up	Predicted	ANXA9	up
ssc-miR-2320-5p	up	Predicted	IL1RL1	down
ssc-miR-2320-5p	up	Predicted	SH2D6	up
ssc-miR-2320-5p	up	Predicted	CCDC85A	down
ssc-miR-2320-5p	up	Predicted	QPCT	down
ssc-miR-2320-5p	up	Predicted	IAH1	up
ssc-miR-2320-5p	up	Predicted	SH3TC1	up
ssc-miR-2320-5p	up	Predicted	CNMD	up
ssc-miR-2320-5p	up	Predicted	GALNT9	down
ssc-miR-2320-5p	up	Predicted	PRR36	up
ssc-miR-2320-5p	up	Predicted	COL28A1	down
ssc-miR-2320-5p	up	Predicted	DNPEP	down
ssc-miR-2320-5p	up	Predicted	NGEF	up
ssc-miR-2320-5p	up	Predicted	KCP	up
ssc-miR-2320-5p	up	Predicted	POT1	down
ssc-miR-2320-5p	up	Predicted	IGFBP1	up
ssc-miR-2320-5p	up	Predicted	MOCS2	down
ssc-miR-2320-5p	up	Predicted	DUSP1	down
ssc-miR-2320-5p	up	Predicted	SLC16A6	up
ssc-miR-2320-5p	up	Predicted	CRLF3	down
ssc-miR-2320-5p	up	Predicted	SLC13A5	up
ssc-miR-2320-5p	up	Predicted	PIK3R5	up
ssc-miR-2320-5p	up	Predicted	DDC	up
ssc-miR-2320-5p	up	Predicted	EGFR	up
ssc-miR-2320-5p	up	Predicted	SUSD3	up
ssc-miR-2320-5p	up	Predicted	NFASC	down
ssc-miR-2320-5p	up	Predicted	ADGRF2	down
ssc-miR-2320-5p	up	Predicted	TMPRSS2	up
ssc-miR-2320-5p	up	Predicted	B3GNT5	down
ssc-miR-2320-5p	up	Predicted	MEGF6	up
ssc-miR-2320-5p	up	Predicted	ECE2	down
ssc-miR-2320-5p	up	Predicted	TMEM54	up
ssc-miR-2320-5p	up	Predicted	PDZD9	up
ssc-miR-2320-5p	up	Predicted	PTCH1	up
ssc-miR-2320-5p	up	Predicted	NLGN3	up
ssc-miR-2320-5p	up	Predicted	SLC29A4	up
ssc-miR-2320-5p	up	Predicted	ALDH3B1	up
ssc-miR-2320-5p	up	Predicted	NDP	up
ssc-miR-2320-5p	up	Predicted	SERPINA3	down
ssc-miR-2320-5p	up	Predicted	AGBL4	down
ssc-miR-2320-5p	up	Predicted	TSPAN32	up
ssc-miR-2320-5p	up	Predicted	SPECC1	up
ssc-miR-2320-5p	up	Predicted	AHNAK2	up
ssc-miR-2320-5p	up	Predicted	ARHGEF4	up
ssc-miR-2320-5p	up	Predicted	DBX2	up
ssc-miR-2320-5p	up	Predicted	FAM180A	down
ssc-miR-2320-5p	up	Predicted	PCDHB4	up
ssc-miR-2320-5p	up	Predicted	IFNA1	up
ssc-miR-2320-5p	up	Predicted	PTPRT	down
ssc-miR-2320-5p	up	Predicted	NANOS1	up
ssc-miR-2320-5p	up	Predicted	BBS1	up
ssc-miR-214-3p	up	Predicted	BLOC1S1	down
ssc-miR-214-3p	up	Predicted	CECR2	up
ssc-miR-214-3p	up	Predicted	EXOC2	up
ssc-miR-214-3p	up	Predicted	SLC22A23	up
ssc-miR-214-3p	up	Predicted	SLA-DQB1	up
ssc-miR-214-3p	up	Predicted	HLA-DOB	down
ssc-miR-214-3p	up	Predicted	UBXN2B	up
ssc-miR-214-3p	up	Predicted	SYT11	up
ssc-miR-214-3p	up	Predicted	EFNA1	up
ssc-miR-214-3p	up	Predicted	EGF	down
ssc-miR-214-3p	up	Predicted	SNED1	up
ssc-miR-214-3p	up	Predicted	PDE1C	up
ssc-miR-214-3p	up	Predicted	HAP1	up
ssc-miR-214-3p	up	Predicted	SERPINA3	down
ssc-miR-214-3p	up	Predicted	TPO	up
ssc-miR-214-3p	up	Predicted	SPECC1	up
ssc-miR-214-3p	up	Predicted	TPST2	up
ssc-miR-214-3p	up	Predicted	RUNDC1	up
ssc-miR-214-3p	up	Predicted	ISG15	down

## Sheet: MS49 vs. MS72
Table S12D. The predicted miRNA-gene pairs in Endometrium Tissues Between GD49 and GD72 in Meishan sows
miRNA	Regulated	Pairs	Gene	Regulated
ssc-miR-671-3p	up	Predicted	SPHKAP	up
ssc-miR-671-3p	up	Predicted	FAN1	down
ssc-miR-30c-3p	up	Predicted	PAG1	down
ssc-miR-30c-3p	up	Predicted	HTRA3	up
ssc-miR-30c-3p	up	Predicted	SEC16B	down
ssc-miR-30c-3p	up	Predicted	APLN	down
ssc-miR-30c-3p	up	Predicted	PDLIM7	up
ssc-miR-30b-3p	up	Predicted	AP1B1	up
ssc-miR-30b-3p	up	Predicted	ALOX15	up
ssc-miR-30b-3p	up	Predicted	BAD	up
ssc-miR-296-3p	up	Predicted	CHGA	up
ssc-miR-296-3p	up	Predicted	SMAD3	up
ssc-miR-296-3p	up	Predicted	VSTM2L	up
ssc-miR-296-3p	up	Predicted	NOS1	up
ssc-miR-296-3p	up	Predicted	ARVCF	up
ssc-miR-296-3p	up	Predicted	IHH	up
ssc-miR-296-3p	up	Predicted	SPHKAP	up
ssc-miR-296-3p	up	Predicted	NGFR	up
ssc-miR-296-3p	up	Predicted	SLC43A2	up
ssc-miR-296-3p	up	Predicted	PKP3	up
ssc-miR-296-3p	up	Predicted	PTGER2	up
ssc-miR-296-3p	up	Predicted	KLHDC8A	up
ssc-miR-296-3p	up	Predicted	PDLIM7	up
ssc-miR-296-3p	up	Predicted	SNPH	up
ssc-miR-296-3p	up	Predicted	DUSP1	down
ssc-miR-296-3p	up	Predicted	TMEM56	down
ssc-miR-296-3p	up	Predicted	KCNQ1	up
ssc-miR-296-3p	up	Predicted	LMTK2	up
ssc-miR-296-3p	up	Predicted	TCTN3	up
ssc-miR-296-3p	up	Predicted	CDHR2	down
ssc-miR-214-3p	up	Predicted	CHGA	up
ssc-miR-214-3p	up	Predicted	ENSSSCG00000004475	down
ssc-miR-214-3p	up	Predicted	C2CD4B	up
ssc-miR-214-3p	up	Predicted	ARVCF	up
ssc-miR-214-3p	up	Predicted	DHCR7	up
ssc-miR-214-3p	up	Predicted	KLHDC8A	up
ssc-miR-214-3p	up	Predicted	CLDN4	up
ssc-miR-214-3p	up	Predicted	EFNA1	up
ssc-miR-214-3p	up	Predicted	FAN1	down
ssc-miR-214-3p	up	Predicted	APLN	down
ssc-miR-214-3p	up	Predicted	PDLIM7	up
ssc-miR-7134-5p	up	Predicted	BCL11A	down
ssc-miR-1343	up	Predicted	TTLL12	up
ssc-miR-1343	up	Predicted	PCED1B	up
ssc-miR-1343	up	Predicted	C15orf39	up
ssc-miR-1343	up	Predicted	RGMA	up
ssc-miR-1343	up	Predicted	HYI	up
ssc-miR-1343	up	Predicted	FAN1	down
ssc-miR-1343	up	Predicted	S100A14	up
ssc-miR-1343	up	Predicted	VSTM2L	up
ssc-miR-1343	up	Predicted	PCK1	up
ssc-miR-1343	up	Predicted	TECPR1	up
ssc-miR-1343	up	Predicted	NOS1	up
ssc-miR-1343	up	Predicted	COL13A1	down
ssc-miR-1343	up	Predicted	CNTFR	up
ssc-miR-1343	up	Predicted	CDHR2	down
ssc-miR-1343	up	Predicted	BHMT2	down
ssc-miR-1343	up	Predicted	ABLIM3	up
ssc-miR-1343	up	Predicted	ARRB1	up
ssc-miR-1343	up	Predicted	USP2	down
ssc-miR-1343	up	Predicted	IHH	up
ssc-miR-1343	up	Predicted	C2orf72	up
ssc-miR-1343	up	Predicted	ALOX15	up
ssc-miR-1343	up	Predicted	ALDH3A2	up
ssc-miR-1343	up	Predicted	ARHGEF16	up
ssc-miR-1343	up	Predicted	PKP3	up
ssc-miR-1343	up	Predicted	APLN	down
ssc-miR-1343	up	Predicted	PHPT1	up
ssc-miR-1343	up	Predicted	LINGO2	down
ssc-miR-1343	up	Predicted	SLC36A1	down
ssc-miR-1343	up	Predicted	LANCL3	up
ssc-miR-1343	up	Predicted	ENSSSCG00000038419	down
ssc-miR-1343	up	Predicted	SEC16B	down
ssc-miR-96-5p	up	Predicted	MTFP1	up
ssc-miR-96-5p	up	Predicted	TAX1BP1	down
ssc-miR-2320-5p	up	Predicted	FURIN	up
ssc-miR-2320-5p	up	Predicted	C15orf39	up
ssc-miR-2320-5p	up	Predicted	CHGA	up
ssc-miR-2320-5p	up	Predicted	CDH13	up
ssc-miR-2320-5p	up	Predicted	FAN1	down
ssc-miR-2320-5p	up	Predicted	IGSF9	up
ssc-miR-2320-5p	up	Predicted	EFNA1	up
ssc-miR-2320-5p	up	Predicted	PCK1	up
ssc-miR-2320-5p	up	Predicted	LFNG	up
ssc-miR-2320-5p	up	Predicted	TECPR1	up
ssc-miR-2320-5p	up	Predicted	CLDN4	up
ssc-miR-2320-5p	up	Predicted	DCLK2	up
ssc-miR-2320-5p	up	Predicted	SERPINE3	up
ssc-miR-2320-5p	up	Predicted	MUC16	up
ssc-miR-2320-5p	up	Predicted	ALDH7A1	up
ssc-miR-2320-5p	up	Predicted	USP2	down
ssc-miR-2320-5p	up	Predicted	C2orf72	up
ssc-miR-2320-5p	up	Predicted	DUSP1	down
ssc-miR-2320-5p	up	Predicted	ARHGEF16	up
ssc-miR-2320-5p	up	Predicted	MEGF6	up
ssc-miR-2320-5p	up	Predicted	SIRPA	up
ssc-miR-2320-5p	up	Predicted	FAAP100	up
ssc-miR-2320-5p	up	Predicted	NDP	up
ssc-miR-2320-5p	up	Predicted	RPS2	up
ssc-miR-2320-5p	up	Predicted	TMEM94	up
ssc-miR-2320-5p	up	Predicted	UPTI	up
ssc-miR-2320-5p	up	Predicted	ATP6V1G3	down
ssc-miR-2320-5p	up	Predicted	HMGCS2	up
ssc-miR-2320-5p	up	Predicted	PDLIM7	up
ssc-miR-423-3p	up	Predicted	PRR18	up
ssc-miR-423-3p	up	Predicted	EFNA1	up
ssc-miR-423-3p	up	Predicted	BAD	up
ssc-miR-423-3p	up	Predicted	SLC43A2	up
ssc-miR-423-3p	up	Predicted	PCK1	up
ssc-miR-423-3p	up	Predicted	TMEM94	up
ssc-miR-423-3p	up	Predicted	PHPT1	up
ssc-miR-574-5p	up	Predicted	SLC43A2	up
ssc-miR-574-5p	up	Predicted	ANKRD1	down
ssc-miR-574-5p	up	Predicted	TPM1	down
ssc-miR-532-5p	down	Predicted	NDP	up
ssc-miR-23a	down	Predicted	SOD1	down
ssc-miR-22-3p	down	Predicted	TPM1	down
ssc-miR-27a	down	Predicted	NOX5	up
ssc-miR-27a	down	Predicted	MSMB	down
ssc-miR-24-3p	down	Predicted	C15orf39	up
ssc-miR-24-3p	down	Predicted	EMILIN2	up
ssc-miR-24-3p	down	Predicted	FAM78B	up
ssc-miR-24-3p	down	Predicted	EFNA1	up
ssc-miR-24-3p	down	Predicted	PCOLCE	up
ssc-miR-24-3p	down	Predicted	DEFB1	down
ssc-miR-24-3p	down	Predicted	CLDN4	up
ssc-miR-24-3p	down	Predicted	PCK1	up
ssc-miR-24-3p	down	Predicted	ENSSSCG00000038419	down
ssc-miR-24-3p	down	Predicted	A4GALT	up
ssc-miR-24-3p	down	Predicted	PDLIM7	up
ssc-miR-330	down	Predicted	FURIN	up
ssc-miR-330	down	Predicted	C15orf39	up
ssc-miR-330	down	Predicted	SLC24A4	up
ssc-miR-330	down	Predicted	HYI	up
ssc-miR-330	down	Predicted	FAN1	down
ssc-miR-330	down	Predicted	KHDRBS3	down
ssc-miR-330	down	Predicted	IGSF9	up
ssc-miR-330	down	Predicted	EFNA1	up
ssc-miR-330	down	Predicted	DTNB	up
ssc-miR-330	down	Predicted	HTRA3	up
ssc-miR-330	down	Predicted	BICDL1	down
ssc-miR-330	down	Predicted	HNF1A	up
ssc-miR-330	down	Predicted	MSMB	down
ssc-miR-330	down	Predicted	BAD	up
ssc-miR-330	down	Predicted	CPAMD8	up
ssc-miR-330	down	Predicted	PLPP2	up
ssc-miR-330	down	Predicted	FAM193B	up
ssc-miR-330	down	Predicted	BHMT	down
ssc-miR-330	down	Predicted	GRAMD1B	down
ssc-miR-330	down	Predicted	C2orf72	up
ssc-miR-330	down	Predicted	GHDC	down
ssc-miR-330	down	Predicted	NGFR	up
ssc-miR-330	down	Predicted	TGM2	up
ssc-miR-330	down	Predicted	SLC43A2	up
ssc-miR-330	down	Predicted	ARHGEF16	up
ssc-miR-330	down	Predicted	PCOLCE	up
ssc-miR-330	down	Predicted	SIRPA	up
ssc-miR-330	down	Predicted	FAAP100	up
ssc-miR-330	down	Predicted	APLN	down
ssc-miR-330	down	Predicted	FOSB	down
ssc-miR-330	down	Predicted	CMTM4	up
ssc-miR-330	down	Predicted	AQP1	up
ssc-miR-330	down	Predicted	CLDN3	up
ssc-miR-330	down	Predicted	SNPH	up
ssc-miR-330	down	Predicted	KCNQ1	up
ssc-miR-378	down	Predicted	CDC25B	up
ssc-miR-378	down	Predicted	TECPR1	up
ssc-miR-671-5p	down	Predicted	C4A	up
ssc-miR-671-5p	down	Predicted	PAQR7	up
ssc-miR-671-5p	down	Predicted	FAN1	down
ssc-miR-671-5p	down	Predicted	FOXA2	up
ssc-miR-671-5p	down	Predicted	PCK1	up
ssc-miR-671-5p	down	Predicted	PPP1R3D	up
ssc-miR-671-5p	down	Predicted	ABCC1	up
ssc-miR-671-5p	down	Predicted	FRAS1	up
ssc-miR-671-5p	down	Predicted	PRSS12	down
ssc-miR-671-5p	down	Predicted	NOS1	up
ssc-miR-671-5p	down	Predicted	ARVCF	up
ssc-miR-671-5p	down	Predicted	COL13A1	down
ssc-miR-671-5p	down	Predicted	CDCA7L	down
ssc-miR-671-5p	down	Predicted	MGAT5	up
ssc-miR-671-5p	down	Predicted	GHDC	down
ssc-miR-671-5p	down	Predicted	ALDH3A2	up
ssc-miR-671-5p	down	Predicted	PTGER2	up
ssc-miR-671-5p	down	Predicted	APC2	up
ssc-miR-671-5p	down	Predicted	MEGF6	up
ssc-miR-671-5p	down	Predicted	ESR1	up
ssc-miR-671-5p	down	Predicted	HIPK2	up
ssc-miR-671-5p	down	Predicted	SIRPA	up
ssc-miR-671-5p	down	Predicted	NDP	up
ssc-miR-671-5p	down	Predicted	CBR2	up
ssc-miR-671-5p	down	Predicted	ENSSSCG00000032301	down
ssc-miR-671-5p	down	Predicted	CMTM4	up
ssc-miR-671-5p	down	Predicted	TMEM94	up
ssc-miR-671-5p	down	Predicted	WNT7A	up
ssc-miR-671-5p	down	Predicted	PDLIM7	up
ssc-miR-345-3p	down	Predicted	C6H19orf33	up
ssc-miR-345-3p	down	Predicted	TCN1	down
ssc-miR-345-3p	down	Predicted	TGM2	up
ssc-miR-345-3p	down	Predicted	CYP2J34	down
ssc-miR-6529	down	Predicted	CD180	down
ssc-miR-9843-3p	down	Predicted	ENSSSCG00000039334	up
ssc-miR-122-5p	up	Predicted	FRAS1	up
ssc-miR-2483	up	Predicted	TMOD1	up
ssc-miR-187	down	Predicted	HYI	up
ssc-miR-187	down	Predicted	MEGF6	up
ssc-miR-10383	down	Predicted	CHGA	up
ssc-miR-10383	down	Predicted	HNF1A	up
ssc-miR-10383	down	Predicted	MUC16	up
ssc-miR-10383	down	Predicted	FAN1	down
ssc-miR-10383	down	Predicted	ENSSSCG00000008576	up
ssc-miR-10383	down	Predicted	PHPT1	up
ssc-miR-10383	down	Predicted	BCAT2	up
ssc-miR-7136-5p	down	Predicted	CHGA	up
ssc-miR-7136-5p	down	Predicted	TECPR1	up
ssc-miR-7136-5p	down	Predicted	DTNB	up
ssc-miR-7136-5p	down	Predicted	PLPP2	up
ssc-miR-7136-5p	down	Predicted	FAM193B	up
ssc-miR-7136-5p	down	Predicted	FAAP100	up
ssc-miR-7136-5p	down	Predicted	RGMA	up
ssc-miR-129a-5p	down	Predicted	SOX12	up
ssc-miR-129a-5p	down	Predicted	DUSP1	down
ssc-miR-345-5p	down	Predicted	CDHR2	down
ssc-miR-345-5p	down	Predicted	EFNA1	up
ssc-miR-345-5p	down	Predicted	VOPP1	down
novel_191	up	Predicted	C4A	up
novel_191	up	Predicted	SPHKAP	up
novel_191	up	Predicted	SELENBP1	up
