# Supplementary material for: Integrated Analysis of miRNA-mRNA Network Reveals Different Regulatory Patterns in the Endometrium of Meishan and Duroc Sows during Mid-Late Gestation
Source: Animals (Basel). 2020 Mar 3;10(3):420. doi: 10.3390/ani10030420 (PMC7143271; doi:10.3390/ani10030420)
Supplement: Supplementary file 1 [file animals-10-00420-s001.zip › Supplementary Materials/Table S6 Annotated mature miRNAs and precursors.xlsx]

## Sheet: Sheet1
Table S6. Annotated mature miRNAs and precursors.
Conserved miRNAs	miRNA precursors	Mature miRNA
>ssc-let-7a	CCCAGGUUGAGGUAGUAGGUUGUAUAGUUUAGAAUUGUAUCAAGGGAGAUAACUGUACAGCCUCCUAGCUUUCCUUGGGU	UGAGGUAGUAGGUUGUAUAGUU
>ssc-let-7a	CACUGUGGGAUGAGGUAGUAGGUUGUAUAGUUUUAGGGUCACACCCACCACUGGGAGAUAACUAUACAAUCUACUGUCUUUCCUAACGUGAU	UGAGGUAGUAGGUUGUAUAGUU
>ssc-let-7c	UGUGUGCAUCCGGGUUGAGGUAGUAGGUUGUAUGGUUUAGAGUUACACCGUGGGAGUUAACUGUACAACCUUCUAGCUUUCCUUGGAGCACACU	UGAGGUAGUAGGUUGUAUGGUU
>ssc-let-7d-3p	GUUCCUAGGAAGAGGUAGUAGGUUGCAUAGUUUUAGGGCAGAGAUUUUGCCCACAAGGAGGUAACUAUACGACCUGCUGCCUUUCUUAGGGCCUUA	CUAUACGACCUGCUGCCUUUCU
>ssc-let-7d-5p	GUUCCUAGGAAGAGGUAGUAGGUUGCAUAGUUUUAGGGCAGAGAUUUUGCCCACAAGGAGGUAACUAUACGACCUGCUGCCUUUCUUAGGGCCUUA	AGAGGUAGUAGGUUGCAUAGUU
>ssc-let-7e	GCCCCGGGCUGAGGUAGGAGGUUGUAUAGUUGAGGAGGACACCCACGGAGAUCACUAUACGGCCUCCUAGCUUUCCCCAG	UGAGGUAGGAGGUUGUAUAGUU
>ssc-let-7f-5p	UGUGGGAUGAGGUAGUAGAUUGUAUAGUUUUAGGGUCAUACCCCAUCUUGGAGAUAACUAUACAGUCUACUGUCUUUCCCACG	UGAGGUAGUAGAUUGUAUAGUU
>ssc-let-7f-5p	UCUAUCAGAGUGAGGUAGUAGAUUGUAUAGUUGUGGGGUAGUGAUUUUACCCUGUUCAGGAGAUAACUAUACAAUCUAUUGCCUUCCCUGAGGAGUA	UGAGGUAGUAGAUUGUAUAGUU
>ssc-let-7f-3p	UCUAUCAGAGUGAGGUAGUAGAUUGUAUAGUUGUGGGGUAGUGAUUUUACCCUGUUCAGGAGAUAACUAUACAAUCUAUUGCCUUCCCUGAGGAGUA	CUAUACAAUCUAUUGCCUUCC
>ssc-let-7g	GGCUGAGGUAGUAGUUUGUACAGUUUGAGGGUCUAUGAUACCACCCGGUACAGGAGAUAACUGUACAGGCCACUGCCUUG	UGAGGUAGUAGUUUGUACAGUU
>ssc-let-7i-5p	CUGGCUGAGGUAGUAGUUUGUGCUGUUGGUCGGGUUGUGACAUUGCCCGCUGUGGAGAUAACUGCGCAAGCUACUGCCUUGCUAG	UGAGGUAGUAGUUUGUGCU
>ssc-let-7i-3p	CUGGCUGAGGUAGUAGUUUGUGCUGUUGGUCGGGUUGUGACAUUGCCCGCUGUGGAGAUAACUGCGCAAGCUACUGCCUUGCUAG	CUGCGCAAGCUACUGCCUUGCU
>ssc-miR-1	CCGGUUGACGUACCUGCUUGGGGGACAUACUUCUUUAUGUGCCCAUAUGGACCUGCUAAGCUAUGGAAUGUAAAGAAGUAUGUAUUUCAGGCUGGGAACUCUCACCGG	UGGAAUGUAAAGAAGUAUGUA
>ssc-miR-100	AGGCCUGUUGCCACAAACCCGUAGAUCCGAACUUGUGCUGAUAGUGCACACAAGCUUGUGUCUAUAGGUAUGUGUCUGUG	AACCCGUAGAUCCGAACUUGUG
>ssc-miR-101	GACUGAACUGUCCUUUUUCGGUUAUCAUGGUACCGAUGCUGUAUAUCUGAAAGGUACAGUACUGUGAUAACUGAAGAAUGGUGGUGCCAUC	UACAGUACUGUGAUAACUGAA
>ssc-miR-101	GGCUGCCCUGGCUCAGUUAUCACAGUGCUGAUGCUGUCCAUUCUAAAGGUACAGUACUGUGAUAACUGAAGGAUGGCAGCC	UACAGUACUGUGAUAACUGAA
>ssc-miR-103	CUUACUGCCCUCGGCUUCUUUACAGUGCUGCCUUGUUGCAUAUGGAUCAAGCAGCAUUGUACAGGGCUAUGAAGGCACUGAG	AGCAGCAUUGUACAGGGCUAUGA
>ssc-miR-103	UGUGCUUUCAGCUUCUUUACAGUGCUGCCUUGUAGCAUUCAGGUCAAGCAGCAUUGUACAGGGCUAUGAAAGAACUAAGA	AGCAGCAUUGUACAGGGCUAUGA
>ssc-miR-10382	AGGUGAGUAGGACGGAGGUCAGGGCAAGGGGUAGAGGCUGAACCUCUGACCCUGGCCCCUGACCCUACUCGCCU	UCUGACCCUGGCCCCUGACCCU
>ssc-miR-10383	GCCCACAGCCAGGGCUGCAGGCACUGACAUUCACCCAUGGUAUUGUGGUGCCUGACGUCUUGGCAGUGGGC	UGGUGCCUGACGUCUUGGCAGU
>ssc-miR-10384	GCCCCUGCGUGGCUUCUCUGUGCAGUCUUUUCUUCUGGGACCUGCACAGGAAGGCCACGGAGGGGC	CCCUGCGUGGCUUCUCUGUGCA
>ssc-miR-10384	UUUCAGCCCCUGCGUGGCUUCUCUGUGCAGUCUUUUCUUCUGGGACCUGCACAGGAAGGCCACGGAGGGGCCGGAG	CCCUGCGUGGCUUCUCUGUGCA
>ssc-miR-10386	CCCGUCGUCCUCUCCCUCCCUCCUCUCCGGAGGGGGAGGGGGGGGCCCGCGGCGGG	GUCGUCCUCUCCCUCCCUCCU
>ssc-miR-10388	CACAACUCUGGGAAGUACCAUUUAGAUAUGCUAUAUUGUGAAUGGUGCUCCAGGGUUGU	CACAACUCUGGGAAGUACCAUUU
>ssc-miR-10390	ACUAUACUACUGACAGACCGCAACCUGAACACAACCUUUUUUGAUCCAGCAGGUGGUACAGGGUGCCGAUGUCUUUGUGGUUUGUUGAGUAUAGU	AUACUACUGACAGACCGCAACCU
>ssc-miR-10391	GGGUCAGUUUUCAUUUCAUUGGUCUUGUAAACCAGAAAAGGAGGAGGACACGUCCUCCCUAAGCCUCAAGGAAGGAGACUAACUCCGCC	AAGGAAGGAGACUAACUCCGCC
>ssc-miR-105-1	UGUGCAUCGUAGUCAAAUGCUCAGACUCCUGUGGUGGCUGCUCAUGCACCACGGAUGUUUGAGCAUGUGCUACGGUGUCUA	UCAAAUGCUCAGACUCCUGU
>ssc-miR-105-2	UGUGCAUCGUGGUCAAAUGCUCAGACUCCUUGGUGGCUGCUUAUGCACCACGGAUGUUUGAGCAUGUGCUAUGGUGUCUA	UCAAAUGCUCAGACUCCUUG
>ssc-miR-106a	CCUUGGCCGUGUAAAAGUGCUUACAGUGCAGGUAGCUUUUUGAGAUCUACUGCAAUGCAAGCACUUCUUACAUUACCAUGG	AAAAGUGCUUACAGUGCAGGUAGC
>ssc-miR-107	UUCUCUCUGCUUUCAGCUUCUUUACAGUGUUGCCUUGUGGCAUGGAGUUCAAGCAGCAUUGUACAGGGCUAUCAAAGCACAGAGAGC	AGCAGCAUUGUACAGGGCUAUCA
>ssc-miR-10a-3p	UCUGUAUAUACCCUGUAGAUCCGAAUUUGUGUAAGGAAUUUUGUGGUCACAAAUUCGUAUCUAGGGGAAUAUGUAGUUGA	CAAAUUCGUAUCUAGGGGAAU
>ssc-miR-10a-5p	UCUGUAUAUACCCUGUAGAUCCGAAUUUGUGUAAGGAAUUUUGUGGUCACAAAUUCGUAUCUAGGGGAAUAUGUAGUUGA	UACCCUGUAGAUCCGAAUUUGU
>ssc-miR-10b	GUCUAUAUAUACCCUGUAGAACCGAAUUUGUGUGGUAUCCACAUAGUCACAGAUUCGAUUCUAGGGGAAUAUAUGGUCGA	UACCCUGUAGAACCGAAUUUGU
>ssc-miR-122-5p	CCUUAGCAGAGCUGUGGAGUGUGACAAUGGUGUUUGUGUCCAAACUAUCAAACGCCAUUAUCACACUAAAUAGCUACUGUUAGGC	UGGAGUGUGACAAUGGUGUUUGU
>ssc-miR-122-3p	CCUUAGCAGAGCUGUGGAGUGUGACAAUGGUGUUUGUGUCCAAACUAUCAAACGCCAUUAUCACACUAAAUAGCUACUGUUAGGC	AACGCCAUUAUCACACUAAAU
>ssc-miR-124a	UCAAGACCAGACUCUGCCCUCCGUGUUCACAGCGGACCUUGAUUUAAUGUCAUACAAUUAAGGCACGCGGUGAAUGCCAAGAGCGGAGCCUACGGCUGCACUUGA	UAAGGCACGCGGUGAAUGCCA
>ssc-miR-124a	AGGCCUCUCUCUCCGUGUUCACAGCGGACCUUGAUUUAAAUGUCCAUACAAUUAAGGCACGCGGUGAAUGCCAAGAAUGGGGCUG	UAAGGCACGCGGUGAAUGCCA
>ssc-miR-125a	GGCCUCUGAGUCCCUGAGACCCUUUAACCUGUGAGGACAUCCAGGGUCACAGGUGAGGUUCUUGGGAGCCUGGCGUCCGG	UCCCUGAGACCCUUUAACCUGUG
>ssc-miR-125b	CCUCUCAGUCCCUGAGACCCUAACUUGUGAUGUUUACCGUUUAAAUCCACGGGUUAGGCUCUUGGGAGCUGCGAGCCGUG	UCCCUGAGACCCUAACUUGUGA
>ssc-miR-125b	ACCAGACUUUUCCUAGUCCCUGAGACCCUAACUUGUGAGGUAUUUUAGUAACAUCACAAGUCAGGCUCUUGGGACCUAGGCGGAGGGGA	UCCCUGAGACCCUAACUUGUGA
>ssc-miR-126-5p	CGACGGGACAUUAUUACUUUUGGUACGCGCUGUGACACUUCAAACUCGUACCGUGAGUAAUAAUGCGCUGUCG	CAUUAUUACUUUUGGUACGCG
>ssc-miR-126-3p	CGACGGGACAUUAUUACUUUUGGUACGCGCUGUGACACUUCAAACUCGUACCGUGAGUAAUAAUGCGCUGUCG	UCGUACCGUGAGUAAUAAUGCG
>ssc-miR-127	AUCGCUGUCUCCAGCCUGCUGAAGCUCAGAGGGCUCUGAUUCAGAAAGAUCAUCGGAUCCGUCUGAGCUUGGCUGGUCGG	UCGGAUCCGUCUGAGCUUGGCU
>ssc-miR-1271-5p	UAGAUCAGUGCUUGGCACCUAGUAAGCACUCAGUAUAUACUUGUUGAGUGCCUGCUAUGUGCCAGGCAUUGUGCUGAG	CUUGGCACCUAGUAAGCACUC
>ssc-miR-1271-3p	UAGAUCAGUGCUUGGCACCUAGUAAGCACUCAGUAUAUACUUGUUGAGUGCCUGCUAUGUGCCAGGCAUUGUGCUGAG	UGCCUGCUAUGUGCCAGGCA
>ssc-miR-1277	UAGCCUCCCAAAUAUAUAUAUAUAUGUACGUAUGUGUAUAUGAAUGUAUACGUAGAUAUAUAUGUAUUUUUGGUGGGUUU	UACGUAGAUAUAUAUGUAUUUU
>ssc-miR-128	UGAGCUGUUGGAUUCGGGGCCGUAGCACUGUCUGAGAGGUUUACAUUUCUCACAGUGAACCGGUCUCUUUUUCAGCUGCUUC	UCACAGUGAACCGGUCUCUUU
>ssc-miR-128	GCAGUGGGAAGGGGGGCCGAGGCACUGUCCGAGAGUGAGUAGCAGGUCUCACAGUGAACCGGUCUCUUUCCCUACUGUGU	UCACAGUGAACCGGUCUCUUU
>ssc-miR-1285	GCUGAUCAGUAGUGGGAUCGCGCCUGUGAAUAGCCACUGUACUCCAGCCUGGGCAACAUAGCGAGACCCCGUCUCUUUUG	CUGGGCAACAUAGCGAGACCCCGU
>ssc-miR-1296-5p	CCUAACUGGGUUAGGGCCCUGGCUCCAUCUCCUUUAGGAAAACCUUCUGUGGGGAGUGGGGUUUUGACCCUAACCCAGCUGGGCU	UUAGGGCCCUGGCUCCAUCUCC
>ssc-miR-129a-3p	CUUCGUGAAUCUUUUUGCGGUCUGGGCUUGCUGUACAUAACUCAAUAGCCGGAAGCCCUUACCCCAAAAAGCAUUCGCGG	AAGCCCUUACCCCAAAAAGCAU
>ssc-miR-129a-5p	CUUCGUGAAUCUUUUUGCGGUCUGGGCUUGCUGUACAUAACUCAAUAGCCGGAAGCCCUUACCCCAAAAAGCAUUCGCGG	CUUUUUGCGGUCUGGGCUUGC
>ssc-miR-1306-5p	GUCUCCACCACCUCCCCUGCAAACGUCCAGUGAUGCAGAGGUAAUGGACGUUGGCUCUGGUGGUGAUGGACAGGCCGAAC	CCACCUCCCCUGCAAACGUCCA
>ssc-miR-1306-3p	GUCUCCACCACCUCCCCUGCAAACGUCCAGUGAUGCAGAGGUAAUGGACGUUGGCUCUGGUGGUGAUGGACAGGCCGAAC	ACGUUGGCUCUGGUGGUGAUG
>ssc-miR-1307	CUACCAAUCUCGACCGGACCUCGACCGGCUCGUCUAUGUUGCCAAUCGACUCGGCGUGGCGUCGGUCGUGGUAGAUAGGC	ACUCGGCGUGGCGUCGGUCGUG
>ssc-miR-130a	CGGGCCGGAGCUCUUUUCACAUUGUGCUACUGUCUGCACCUAUCACUAGCAGUGCAAUGUUAAAAGGGCAUUGGCCACG	CAGUGCAAUGUUAAAAGGGCAU
>ssc-miR-130b-5p	GCCUGCCUGACACUCUUUCCCUGUUGCACUACUGUGGGCCACUGGGAAGCAGUGCAAUGAUGAAAGGGCAUCAGUCAGGC	ACUCUUUCCCUGUUGCACUACU
>ssc-miR-130b-3p	GCCUGCCUGACACUCUUUCCCUGUUGCACUACUGUGGGCCACUGGGAAGCAGUGCAAUGAUGAAAGGGCAUCAGUCAGGC	CAGUGCAAUGAUGAAAGGGCAU
>ssc-miR-132	CUCCAGGGCAACCGUGGCUUUCGAUUGUUACUGUGGGAACCGGAGGUAACAGUCUACAGCCAUGGUCGCCCCGCAGCA	UAACAGUCUACAGCCAUGGUCG
>ssc-miR-133a-3p	CGGGACCCAAAUGCUUUGCUAAAGCUGGUAAAAUGGAACCAAAUCAACUGUUGAAUGGAUUUGGUCCCCUUCAACCAGCUGUAGCUGCGCAUUGACAGCGCCG	UUGGUCCCCUUCAACCAGCUG
>ssc-miR-133a-3p	UAGAGCUGGUAAAAUGGAACCAAAUCGCCUCUUCAAUGGAUUUGGUCCCCUUCAACCAGCUGUAGCUAUGCAU	UUGGUCCCCUUCAACCAGCUG
>ssc-miR-133a-5p	CGGGACCCAAAUGCUUUGCUAAAGCUGGUAAAAUGGAACCAAAUCAACUGUUGAAUGGAUUUGGUCCCCUUCAACCAGCUGUAGCUGCGCAUUGACAGCGCCG	AGCUGGUAAAAUGGAACCAAAU
>ssc-miR-133a-5p	UAGAGCUGGUAAAAUGGAACCAAAUCGCCUCUUCAAUGGAUUUGGUCCCCUUCAACCAGCUGUAGCUAUGCAU	AGCUGGUAAAAUGGAACCAAAU
>ssc-miR-133b	CCUGCUCUGGCUGGUCAAACGGAACCAAGUCCGUCUUCCUGAGAGGUUUGGUCCCCUUCAACCAGCUAUAGCAGGGCUGG	UUUGGUCCCCUUCAACCAGCUAU
>ssc-miR-1343	GCUUCGGUGCUGGGGAGCGGCCCCCGGGCGGGCCUCUGCUCUGGCCCCUCCUGGGGCCCGCACUCUCGCUCCGGGUCCG	CUCCUGGGGCCCGCACUCUCGC
>ssc-miR-135	AGGCCUCGCUGUUCUCUAUGGCUUUUUAUUCCUAUGUGAUUCUACUGCUCAUUCAUAUAGGGAUUGGAGCCGUGGCGCACGGCGGGGACA	UAUGGCUUUUUAUUCCUAUGUGA
>ssc-miR-135	AGAUAAAUUCACUCUAGUGCUUUAUGGCUUUUUAUUCCUAUGUGAUAGUAAUAAAGUCUCAUGUAGGGAUGGAAGCCAUGAAAUACAUUGUGAAAAAUCA	UAUGGCUUUUUAUUCCUAUGUGA
>ssc-miR-136-3p	UGAGCCCUCGGAGGACUCCAUUUGUUUUGAUGAUGGAUUCUUACGCUCCAUCAUCGUCUCAAAUGAGUCUUCAGAGGGUUCU	CAUCAUCGUCUCAAAUGAGUCU
>ssc-miR-136-5p	UGAGCCCUCGGAGGACUCCAUUUGUUUUGAUGAUGGAUUCUUACGCUCCAUCAUCGUCUCAAAUGAGUCUUCAGAGGGUUCU	ACUCCAUUUGUUUUGAUGAUGGA
>ssc-miR-137	ACUCUCUUCGGUGACGGGUAUUCUUGGGUGGAUAAUACGGAUUACGUUGUUAUUGCUUAAGAAUACGCGUAGUCGAGGAGAG	UUAUUGCUUAAGAAUACGCGUAG
>ssc-miR-138	GCGGUGGGGCAGCUGGUGUUGUGAAUCAGGCCGUUGCCAAUCAGAGAACGGCUACUUCACAACACCAGGGUCACACCCCACCACA	AGCUGGUGUUGUGAAUCAGGC
>ssc-miR-1388	GUGCCUCCAGGACUGUCAAACCUGAGAAUGGUGAGCGUCCAGGGACAAUCUCAGGUGUGUCAGCCCGAGAGGUGC	AGGACUGUCAAACCUGAGAAUG
>ssc-miR-139-5p	GUGUAUUCUACAGUGCACGUGUCUCCAGUGUGGCUCGGAGGCUGGAGACGCGGCCCUGUUGGAGUAAC	UCUACAGUGCACGUGUCUCCAG
>ssc-miR-139-3p	GUGUAUUCUACAGUGCACGUGUCUCCAGUGUGGCUCGGAGGCUGGAGACGCGGCCCUGUUGGAGUAAC	UGGAGACGCGGCCCUGUUGGAGU
>ssc-miR-140-5p	CCUGCCAGUGGUUUUACCCUAUGGUAGGUUACGUCAUGCUGUUCUACCACAGGGUAGAACCACGGACAGG	AGUGGUUUUACCCUAUGGUAG
>ssc-miR-140-3p	CCUGCCAGUGGUUUUACCCUAUGGUAGGUUACGUCAUGCUGUUCUACCACAGGGUAGAACCACGGACAGG	UACCACAGGGUAGAACCACGGAC
>ssc-miR-141	CCAUCUUCCAGCACAGUGUUGGAUGGUCUAAUAGUGAAGCUCCUAACACUGUCUGGUAAAGAUGG	UAACACUGUCUGGUAAAGAUG
>ssc-miR-142-5p	GUGCAGUCACCCAUAAAGUAGAAAGCACUACUAACAGCACUGGAGGGUGUAGUGUUUCCUACUUUAUGGAUGAGUGUACU	CAUAAAGUAGAAAGCACUACU
>ssc-miR-142-3p	GUGCAGUCACCCAUAAAGUAGAAAGCACUACUAACAGCACUGGAGGGUGUAGUGUUUCCUACUUUAUGGAUGAGUGUACU	UGUAGUGUUUCCUACUUUAUGG
>ssc-miR-143-5p	GUCCCCCAGCCGGAGGUGCAGUGCUGCAUCUCUGGUCAGCUGGGAGUCUGAGAUGAAGCACUGUAGCUCGGGAAGGGAGA	GGUGCAGUGCUGCAUCUCUGG
>ssc-miR-143-3p	GUCCCCCAGCCGGAGGUGCAGUGCUGCAUCUCUGGUCAGCUGGGAGUCUGAGAUGAAGCACUGUAGCUCGGGAAGGGAGA	UGAGAUGAAGCACUGUAGCUC
>ssc-miR-144	GCCCUGGCUGGGAUAUCAUCAUAUACUGUAAGUUUGCGAUGAGACACUACAGUAUAGAUGAUGUACUAGUCCGGGU	UACAGUAUAGAUGAUGUAC
>ssc-miR-145-3p	CACCUUGUCCUCACGGUCCAGUUUUCCCAGGAAUCCCUUAGAUGCUGAGAUGGGGAUUCCUGGAAAUACUGUUCUUGAGGUCAUGG	GGAUUCCUGGAAAUACUGUUCU
>ssc-miR-145-5p	CACCUUGUCCUCACGGUCCAGUUUUCCCAGGAAUCCCUUAGAUGCUGAGAUGGGGAUUCCUGGAAAUACUGUUCUUGAGGUCAUGG	GUCCAGUUUUCCCAGGAAUCCCUU
>ssc-miR-1468	UGGGUGGUUUCUCCGUUUGCCUGUUUUGCUGACGUUCAUUUGACUCAUUCUCAGCAAAAUAAGCAAAUGGAAAAUUCAUCCAU	CUCCGUUUGCCUGUUUUGCUGA
>ssc-miR-146a-5p	UACUCAGCUUUGAGAACUGAAUUCCAUGGGUUGUGUCAUUGUCAGACCUGUGAAGUUUAGUUCUUCAGCUGGGAUAUC	UGAGAACUGAAUUCCAUGGGUU
>ssc-miR-146b	GAACUUUGGCCACCUGGCUCUGAGAACUGAAUUCCAUAGGCUGUGAGCUCUAGCAAAUGCCCUAGGAACUCAGUUCUGGUGCCCGGCUGUGCUAUAGUC	UGAGAACUGAAUUCCAUAGGC
>ssc-miR-148a-5p	GAGGCAAAGUUCUGAGACACUCCGACUCUGAAUAUGAUAGAAGUCAGUGCACUACAGAACUUUGUCUC	AAAGUUCUGAGACACUCCGACU
>ssc-miR-148a-3p	GAGGCAAAGUUCUGAGACACUCCGACUCUGAAUAUGAUAGAAGUCAGUGCACUACAGAACUUUGUCUC	UCAGUGCACUACAGAACUUUGU
>ssc-miR-148b-5p	AUUUGAGGUGAAGUUCUGUUAUACACUCAGGCUGUGGCUCUCUGAAAGUCAGUGCAUCACAGAACUUUGUCUCGAAAGCU	GAAGUUCUGUUAUACACUCAGGC
>ssc-miR-148b-3p	AUUUGAGGUGAAGUUCUGUUAUACACUCAGGCUGUGGCUCUCUGAAAGUCAGUGCAUCACAGAACUUUGUCUCGAAAGCU	UCAGUGCAUCACAGAACUUUGU
>ssc-miR-149	GCCCAGGCUCUGGCUCCGUGUCUUCACUCCCGUGUGUGUCCGAGGAGGGAGGGAGGGACGGGGGCUGUGCUGGGGC	UCUGGCUCCGUGUCUUCACUCCC
>ssc-miR-150	CUCGGCCCUAUCUCCCAACCCUUGUACCAGUGCGUGCCUCAGUCCCUGGUACAGGAAUGGGGGGCAGGGACCUGGGG	UCUCCCAACCCUUGUACCAGUG
>ssc-miR-150	CUCGGCCCUAUCUCCCAACCCUUGUACCAGUGCGUGCCUCAGUCCCUGGUACAGGAAUGGGGGGCAGGGACCUGGGG	UCUCCCAACCCUUGUACCAGUG
>ssc-miR-151-5p	UUUUCCUGCCCUCGAGGAGCUCACAGUCUAGUACGUCUCAUCCCCUACUAGACUGAAGCUCCUUGAGGACAGGGAUCGUC	UCGAGGAGCUCACAGUCUAGU
>ssc-miR-151-3p	UUUUCCUGCCCUCGAGGAGCUCACAGUCUAGUACGUCUCAUCCCCUACUAGACUGAAGCUCCUUGAGGACAGGGAUCGUC	CUAGACUGAAGCUCCUUGAGGA
>ssc-miR-152	CGGCCCAGGUUCUGUGAUACACUCCGACUCGGGCUCUGGAGCAGUCAGUGCAUGACAGAACUUGGGCCCGGACGGACCUU	UCAGUGCAUGACAGAACUUGG
>ssc-miR-153	AGCGGUGGCCAGUGUCAUUUUUGUGAUGUUGCAGCUAGUAAUAUGAGCCCAGUUGCAUAGUCACAAAAGUGAUCAUUGGAAACUGUG	UUGCAUAGUCACAAAAGUGA
>ssc-miR-155-5p	CUAUAUGCUGUUAAUGCUAAUUGUGAUAGGGGUUUUUACCUCCGUCUGACUCCUACAUGUUAGCAUUAACAGGGUAUGAUG	UUAAUGCUAAUUGUGAUAGGGG
>ssc-miR-15a	UUGGAGUAAAGUAGCAGCACAUAAUGGUUUGUGGAUUUUGAAAAGGUGCAGGCCAUAUUGUGCUGCCUCAAAAAUACAA	UAGCAGCACAUAAUGGUUUGU
>ssc-miR-15b	UUGAGGCCUUAAAGUACUGUAGCAGCACAUCAUGGUUUACAUACUACAAUCAAGAUGCGAAUCAUUAUUUGCUGCUCUAGAAAUUUAAGGAAAUUCAU	UAGCAGCACAUCAUGGUUUACA
>ssc-miR-16	UCCGCUCUAGCAGCACGUAAAUAUUGGCGUAGUAAAAUAAAUAUUAAACACCAAUAUUAUUGUGCUGCUUUAGCGUG	UAGCAGCACGUAAAUAUUGGCG
>ssc-miR-16	CAGUGCCUUAGCAGCACGUAAAUAUUGGCGUUAAGAUUCUAAAAUUAUCUCCAGUAUUAACUGUGCUGCUGAAGUAAGG	UAGCAGCACGUAAAUAUUGGCG
>ssc-miR-17-3p	GAAUAAUGUCAAAGUGCUUACAGUGCAGGUAGUGAUAAUGUGCAUCUACUGCAGUGAAGGCACUUGUAGCAUUAUGG	ACUGCAGUGAAGGCACUUGUAG
>ssc-miR-17-5p	GAAUAAUGUCAAAGUGCUUACAGUGCAGGUAGUGAUAAUGUGCAUCUACUGCAGUGAAGGCACUUGUAGCAUUAUGG	CAAAGUGCUUACAGUGCAGGUAG
>ssc-miR-181a	GAGUUUAGAGGUUGCUUCAGUGAACAUUCAACGCUGUCGGUGAGUUUGGAAUUCAAAUCAAAACCAUCGACCGUUGAUUGUACCCUAUGGCCAACCAUCAGCUC	AACAUUCAACGCUGUCGGUGAGUU
>ssc-miR-181a	ACUCCAAGGAACAUUCAACGCUGUCGGUGAGUUUGGGAUUUGAAAAAACCACCGACCGUUGACUGUACCUUGGGGUUCUU	AACAUUCAACGCUGUCGGUGAGUU
>ssc-miR-181b	GGUCACAAUCAACAUUCAUUGCUGUCGGUGGGUUGAACUGUGUAGACAAGCUCACUGAACAAUGAAUGCAACUGUGGCCC	AACAUUCAUUGCUGUCGGUGGGUU
>ssc-miR-181b	AUGGCUGCACUCAACAUUCAUUGCUGUCGGUGGGUUUGAGUCUGAAUCAACUCACUGAUCAAUGAAUGCAAACUGCGGACCAAACA	AACAUUCAUUGCUGUCGGUGGGUU
>ssc-miR-181c	CAAGGGUUUGGGGGAACAUUCAACCUGUCGGUGAGUUUGGGCAGCUCAGGCAAACCAUCGACCGUUGAGUGGACCCCGAGGCCUGGA	AACAUUCAACCUGUCGGUGAGU
>ssc-miR-181d-5p	UCACAAUCAACAUUCAUUGUUGUCGGUGGGUUGUGAGACGGAGGCCAGACCCACCGAGGGAUGAAUGUCACUGUGGCUGG	AACAUUCAUUGUUGUCGGUGGGUU
>ssc-miR-182	UCGCACCGUUUUUGGCAAUGGUAGAACUCACACUGGUGAGAUAAUGGGAUCCGGUGGUUCUAGACUUGCCAACUAUGGUGCGAG	UUUGGCAAUGGUAGAACUCACACU
>ssc-miR-183	CUGUGUAUGGCACUGGUAGAAUUCACUGUGAACAGUCUCGGUCAGUGAAUUACCGAAGGGCCAUAAACAG	UAUGGCACUGGUAGAAUUCACUG
>ssc-miR-1839-3p	CCUAAAUGAAAAGGUAGAUAGAACAGGUCUUGUUUGCAAGAUGAAUUCAAGACCUACUUUUCUACCAACAGCAAUUACAC	AGACCUACUUUUCUACCAACA
>ssc-miR-1839-5p	CCUAAAUGAAAAGGUAGAUAGAACAGGUCUUGUUUGCAAGAUGAAUUCAAGACCUACUUUUCUACCAACAGCAAUUACAC	AAGGUAGAUAGAACAGGUCUUG
>ssc-miR-184	CCAGUCACAUCCCCUUAUCACUUUUCCAGCCAGCUUUGUGACUCUAAAUGUUGGACGGAGAACUGAUAAGGGUAGGUGAUUGA	UGGACGGAGAACUGAUAAGGGU
>ssc-miR-1842	GCCUGGGGUUCUGAUGUGGCGGUGGGCAACGUGAGGGCAGCCAGCACCUGUGAGGUUGGUGGUGCUGACGUUGGCUCUGCGAGGUCGGCUCAAGGU	UUGGCUCUGCGAGGUCGGCU
>ssc-miR-185	GGUGAGGGAUUGGAGAGAAAGGCAGUUCCUGAUGGUCCCCUCCCCAGGGGCUGGCUUUCCUCUGGUCCUUCCCUCC	UGGAGAGAAAGGCAGUUCCUGA
>ssc-miR-186-5p	UGCUUAUAACUUUCCAAAGAAUUCUCCUUUUGGGCUUUAUGAUUUUAUUUUAAGCCCAAAGGUGAAUUUUUUGGGAAGUUUG	CAAAGAAUUCUCCUUUUGGGCUU
>ssc-miR-186-3p	UGCUUAUAACUUUCCAAAGAAUUCUCCUUUUGGGCUUUAUGAUUUUAUUUUAAGCCCAAAGGUGAAUUUUUUGGGAAGUUUG	GCCCAAAGGUGAAUUUUUUGGG
>ssc-miR-187	UGAGACCUCGGGCUACAACACGGGACUCGGGCGCUGCUCUGACCCCUCGUGUCUUGUGUUGCAGCCGGAGGGACGCAG	UCGUGUCUUGUGUUGCAGCCGG
>ssc-miR-18a	GUGCUUUUUGUUCUAAGGUGCAUCUAGUGCAGAUAGUGAAGUAGAUUAGCAUCUACUGCCCUAAGUGCUCCUUCUGGCAUAAGAAGUUAUGU	UAAGGUGCAUCUAGUGCAGAUA
>ssc-miR-18b	UCUCUUGUGUUAAGGUGCAUCUAGUGCAGUUAGUGAAGCAGCUUAGAAUCUACUGCCCUAAAUGCCCCUUCUGGCACAGGCUG	UAAGGUGCAUCUAGUGCAGUUAG
>ssc-miR-190a	GGCCUCUGUGUGAUAUGUUUGAUAUAUUAGGUUGUUAUUUAAUCCAACUAUAUAUCAAACAUAUUCCUACAGUGUCUUGCCC	UGAUAUGUUUGAUAUAUUAGG
>ssc-miR-190b	UGCUUCUGUGUGAUAUGUUUGAUAUUGGGUUGUUUAAUUAGGAACCAACUAAAUGUCAAACAUAUUCUUACAGCAGUAGGCAA	UGAUAUGUUUGAUAUUGGGUUG
>ssc-miR-191	ACAGCGGGCAACGGAAUCCCAAAAGCAGCUGUUGUCUCCAGAGCAUUCCAGCUGCACUUGGAUUUCGUUCCCUGCUCUCU	CAACGGAAUCCCAAAAGCAGCUG
>ssc-miR-192	GCACAGGGCUCUGACCUAUGAAUUGACAGCCAGUGCUCUCAUCUCCCCUCUGGCUGCCAAUUCCAUAGGUCACAGGUAUG	CUGACCUAUGAAUUGACAGCC
>ssc-miR-193a-5p	GCGGGAGCUGAGGGCUGGGUCUUUGCGGGCGAGAUGAGGGUGUUGGUUCAACUGGCCUACAAAGUCCCAGUCCUCGGCCC	UGGGUCUUUGCGGGCGAGAUGA
>ssc-miR-193a-3p	GCGGGAGCUGAGGGCUGGGUCUUUGCGGGCGAGAUGAGGGUGUUGGUUCAACUGGCCUACAAAGUCCCAGUCCUCGGCCC	AACUGGCCUACAAAGUCCCAGU
>ssc-miR-194a-5p	UGCCACCCCCUGUAACAGCAACUCCAUGUGGAAGUGCCCACUAGUUCCAGUGGGGCUGCUGUUAUCUGGGGUGGGG	UGUAACAGCAACUCCAUGUGG
>ssc-miR-194a-3p	UGCCACCCCCUGUAACAGCAACUCCAUGUGGAAGUGCCCACUAGUUCCAGUGGGGCUGCUGUUAUCUGGGGUGGGG	CCAGUGGGGCUGCUGUUAUCU
>ssc-miR-194b-5p	CGCCAUCAGCUGUAACAGCGACUCCAUGUGGACUGUGCCCCAAUUUCCAGUGGAGAUGCUGUUACCUUUGACGGCGAC	UGUAACAGCGACUCCAUGUGGA
>ssc-miR-195	CAGCCCCCCUGGCUCUAGCAGCACAGAAAUAUUGGCACCGGGCGGAGAGUCUGCCAGUAUUGGCUGUGCUGCCCCAGGCA	UAGCAGCACAGAAAUAUUGGC
>ssc-miR-196a	CUGAGUGAAUUAGGUAGUUUCAUGUUGUUGGGCCUGGAUUUCUGAACACAACGACAUUAAACCACCCGACUCACGGCAGU	UAGGUAGUUUCAUGUUGUUGGG
>ssc-miR-196a	UUGCUCAGCUGAUCUGUGGCUUAGGUAGUUUCAUGUUGUUGGGAUUGAGUUUUGAACUCGGCAACAAGAAACUGCCUGAGUUACAUCAGUCGGUUAUCGUCGAGGGC	UAGGUAGUUUCAUGUUGUUGGG
>ssc-miR-196b-5p	CUGGUCGGUGAUUUAGGUAGUUUCCUGUUGUUGGGAUCCACCUUUCUCUCGACAGCACGACACUGCCUUCAUUACUUCAG	UAGGUAGUUUCCUGUUGUUGGG
>ssc-miR-196b-5p	GUCGGUGAUUUAGGUAGUUUCCUGUUGUUGGGAUCCACCUUUCUCUCGACAGCACGACACUGCCUUCAUUACUUCAGU	UAGGUAGUUUCCUGUUGUUGGG
>ssc-miR-196b-3p	CUGGUCGGUGAUUUAGGUAGUUUCCUGUUGUUGGGAUCCACCUUUCUCUCGACAGCACGACACUGCCUUCAUUACUUCAG	CGACAGCACGACACUGCCUUCA
>ssc-miR-196b-3p	GUCGGUGAUUUAGGUAGUUUCCUGUUGUUGGGAUCCACCUUUCUCUCGACAGCACGACACUGCCUUCAUUACUUCAGU	CGACAGCACGACACUGCCUUCA
>ssc-miR-199a-5p	UCCGUCGCCCCAGUGUUCAGACUACCUGUUCAGGACAAUGCCGUUGUACAGUAGUCUGCACAUUGGUUAGACUGGG	CCCAGUGUUCAGACUACCUGUUC
>ssc-miR-199a-5p	CCCCGCCAACCCAGUGUUCAGACUACCUGUUCAGGGGGCUCUGAAUGUGUACAGUAGUCUGCACAUUGGUUAGGCUGGGC	CCCAGUGUUCAGACUACCUGUUC
>ssc-miR-199a-3p	UCCGUCGCCCCAGUGUUCAGACUACCUGUUCAGGACAAUGCCGUUGUACAGUAGUCUGCACAUUGGUUAGACUGGG	ACAGUAGUCUGCACAUUGGUUA
>ssc-miR-199a-3p	CCCCGCCAACCCAGUGUUCAGACUACCUGUUCAGGGGGCUCUGAAUGUGUACAGUAGUCUGCACAUUGGUUAGGCUGGGC	ACAGUAGUCUGCACAUUGGUUA
>ssc-miR-199b-5p	CCGUCUACCCAGUGUUUAGACUAUCUGUUCAGGACUCCCAAAUUGUACAGUAGUCUGCACAUUGGUUAGGCUGG	CCCAGUGUUUAGACUAUCUGUU
>ssc-miR-199b-3p	CCGUCUACCCAGUGUUUAGACUAUCUGUUCAGGACUCCCAAAUUGUACAGUAGUCUGCACAUUGGUUAGGCUGG	UACAGUAGUCUGCACAUUGGUU
>ssc-miR-19a	GCAGUCCUCUGUUAGUUUUGCAUAGUUGCACUACAAGAAGAAUGUAGUUGUGCAAAUCUAUGCAAAACUGAUGGUGGCCUGC	UGUGCAAAUCUAUGCAAAACUGA
>ssc-miR-19b	CUGUUCUAUGGUUAGUUUUGCAGGUUUGCAUCCAGCUGUGUGAUAUUCUGCUGUGCAAAUCCAUGCAAAACUGACUGUGG	UGUGCAAAUCCAUGCAAAACUGA
>ssc-miR-19b	UACAGUUAGUUUUGCAGGUUUGCAUUUCAGCGUAUGUAUGUGUAUAUGGCUGUGCAAAUCCAUGCAAAACUGAUUGUGAU	UGUGCAAAUCCAUGCAAAACUGA
>ssc-miR-200b	CCGCCAUCUUACUGGGCAGCAUUGGAUGGUGUCUGGUCUCUAAUACUGCCUGGUAAUGAUGACGG	UAAUACUGCCUGGUAAUGAUGAC
>ssc-miR-202-5p	CGCCGUUCCGCCUUCCUAUGCAUAUACUUCUUUGAGGGUCUGGCCUGAAGAGGUGUAGGCAUGGGAAACCGGGGCGACGA	UUCCUAUGCAUAUACUUCUUU
>ssc-miR-204	GGCUACAGUCCUUCUCAUGUGACUCGUGGACUUCCCUUUGUCAUCCUAUGCCUGAGAAUAUAUGAAGGAGGCUGGGAAGGCAAAGGGACGUUCAAUUGUCAUCACUGGC	UUCCCUUUGUCAUCCUAUGCCU
>ssc-miR-205	CUCUUGUCCUUCAUUCCACCGGAGUCUGUCUCAUACCCAACCAGAUUUCAGUGGAGUGAAGCUCAGGAG	UCCUUCAUUCCACCGGAGUCUG
>ssc-miR-206	UUCCCGAGGCCACAUGCUUCUUUAUAUCCCCAUACGGAUUACUUGACUAUGGAAUGUAAGGAAGUGUGUGAUCUCGUUAA	UGGAAUGUAAGGAAGUGUGUGA
>ssc-miR-20a-5p	GUAGCACUAAAGUGCUUAUAGUGCAGGUAGUGUUUAGUUAUCUACUGCAUUAUGAGCACUUAAAGUACUGC	UAAAGUGCUUAUAGUGCAGGUA
>ssc-miR-20a-3p	GUAGCACUAAAGUGCUUAUAGUGCAGGUAGUGUUUAGUUAUCUACUGCAUUAUGAGCACUUAAAGUACUGC	ACUGCAUUAUGAGCACUUAAAGU
>ssc-miR-20b	CCGGCAGUACCAAAGUGCUCACAGUGCAGGUAGGUUUUGCAUUACUCUACUGUAGUGUGGGCACUUCCAGUACUCUUGGA	CAAAGUGCUCACAGUGCAGGUAG
>ssc-miR-20b	CCGGCAGUACCAAAGUGCUCACAGUGCAGGUAGGUUUUGCAUUACUCUACUGUAGUGUGGGCACUUCCAGUACUCUUGGA	CAAAGUGCUCACAGUGCAGGUAG
>ssc-miR-21-5p	UGUACCACCUUGUCGGGUAGCUUAUCAGACUGAUGUUGACUGUUGAAUCUCAUGGCAACAGCAGUCGAUGGGCUGUCUGACAUUUUGGUAUC	UAGCUUAUCAGACUGAUGUUGA
>ssc-miR-21-3p	UGUACCACCUUGUCGGGUAGCUUAUCAGACUGAUGUUGACUGUUGAAUCUCAUGGCAACAGCAGUCGAUGGGCUGUCUGACAUUUUGGUAUC	CAACAGCAGUCGAUGGGCUGU
>ssc-miR-210	GCGCAGGGCAGCCACUGCCCACCGCACACUGCGCUGCUCCGGACCCACUGUGCGUGUGACAGCGGCUGAUCUGUCC	CUGUGCGUGUGACAGCGGCUGA
>ssc-miR-212	GCGCGCCGGCACCUUGGCUCUAGACUGCUUACUGCCCGGGCCGCCCUCAGUAACAGUCUCCAGUCACGGCCACCGACGCCUG	ACCUUGGCUCUAGACUGCUUACU
>ssc-miR-214-3p	GGCCUGGCUGGACGGAGUUGUCAUGUGUCUGCCUGUCUACACUUGCUGUGCAGAACAUCCGCUCACCUGUACAGCAGGCACAGACAGGCAGUCACAUGACAACCCAGCCU	ACAGCAGGCACAGACAGGCAG
>ssc-miR-214-5p	GGCCUGGCUGGACGGAGUUGUCAUGUGUCUGCCUGUCUACACUUGCUGUGCAGAACAUCCGCUCACCUGUACAGCAGGCACAGACAGGCAGUCACAUGACAACCCAGCCU	UGCCUGUCUACACUUGCUGUGC
>ssc-miR-215	AGAGAUGGUGUACAGGAAAAUGACCUAUGAAUUGACAGACAAUGUGGCUAAAUCUGUCUGUCAUUUCUGUAGGCCAAUAUUCUGUAUAUCUCUGCU	AUGACCUAUGAAUUGACAGAC
>ssc-miR-216	GAUGGCUGUGAGUUGGCUUAAUCUCAGCUGGCAACUGUGAGAUGUUCAUACAAUCCCCCACAGUGGUCUCUGGGAUUAUGCUAAACAGAGCAAUUUCCUUGCCCU	UAAUCUCAGCUGGCAACUGUGAG
>ssc-miR-216	UGAGUUGGCUUAAUCUCAGCUGGCAACUGUGAGAUGUUCAUACAAUCCCCCACAGUGGUCUCUGGGAUUAUGCUAAACAGAG	UAAUCUCAGCUGGCAACUGUGAG
>ssc-miR-217	AUAAUUAUUACAGAGUUUUUGAUGUCGCAGAUACUGCAUCAGGAACUGAUUGGAUAAGAAUUGGUCACCAUCAGUUCUUAAUGCAUUGCCUUCAGCAUCUAAACAAG	UACUGCAUCAGGAACUGAUUGGAU
>ssc-miR-217	AUGUCGCAGAUACUGCAUCAGGAACUGAUUGGAUAAGAAUUGGUCACCAUCAGUUCUUAAUGCAUUGCCUUCAGCAUC	UACUGCAUCAGGAACUGAUUGGAU
>ssc-miR-218-5p	AGAUUUUCUGUUGUGCUUGAUCUAACCAUGUGGUUGCCAGGUAUGAGUAAAACAUGGUUCUGUCAAGCACCAUGGAACGUCACG	UUGUGCUUGAUCUAACCAUGU
>ssc-miR-218-5p	AGAUUUUCUGUUGUGCUUGAUCUAACCAUGUGGUUGCCAGGUAUGAGUAAAACAUGGUUCUGUCAAGCACCAUGGAACGUCA	UUGUGCUUGAUCUAACCAUGU
>ssc-miR-218-5p	GGGCUUUCCUUUGUGCUUGAUCUAACCAUGUGGUGGAACGAUGGAAACGGAACAUGGUUCUGUCAAGCACCGCGGAAAGCUCCG	UUGUGCUUGAUCUAACCAUGU
>ssc-miR-219a	CCGCGGCUCUUGAUUGUCCAAACGCAAUUCUCGAGUCUAUAGCUCUGGCCGAGAGUUGAGUCUGGACGUCCCGAGCCGUCGCC	AGAGUUGAGUCUGGACGUCCCG
>ssc-miR-219b-3p	GGCUUCGCCACUGAUUGUCCAAACGCAAUUCUUGUACGAGUCUGCGGCCAACCGAGAAUUGUGGCUGGACAUCUGUGGCUGAGC	AGAAUUGUGGCUGGACAUCU
>ssc-miR-22-5p	GAGCCGCAGUAGUUCUUCAGUGGCAAGCUUUAUGUCCUGACCCAGCUAAAGCUGCCAGUUGAAGAACUGUUGCCCUCUGC	AGUUCUUCAGUGGCAAGCUUUA
>ssc-miR-22-3p	GAGCCGCAGUAGUUCUUCAGUGGCAAGCUUUAUGUCCUGACCCAGCUAAAGCUGCCAGUUGAAGAACUGUUGCCCUCUGC	AAGCUGCCAGUUGAAGAACUGU
>ssc-miR-221-5p	UGAACCUGGCAUACAAUGUAGAUUUCUGUGUUUGUUGGGCAACAGCUACAUUGUCUGCUGGGUUUCAGGC	ACCUGGCAUACAAUGUAGAUUUCUGU
>ssc-miR-221-3p	UGAACCUGGCAUACAAUGUAGAUUUCUGUGUUUGUUGGGCAACAGCUACAUUGUCUGCUGGGUUUCAGGC	AGCUACAUUGUCUGCUGGGUUU
>ssc-miR-222	UGCCCUCAAUGGCUCAGUAGCCAGUGUAGAUCCUGUCAUUUGUAAUCAGUAGCUACAUCUGGCUACUGGGUCUCUGAUGG	AGCUACAUCUGGCUACUGGGUCUC
>ssc-miR-223	CCACGCUCCGUGUAUUUGACAAGCUGAGUUGGACACUCCAUGUAGUAGAGUGUCAGUUUGUCAAAUACCCCAAGUGCGG	UGUCAGUUUGUCAAAUACCCC
>ssc-miR-224	GGGCUUUCAAGUCACUAGUGGUUCCGUUUAGUAGAAGGUUUUGCAUUGUUUCAAAAUGGUGCCCUAGUGACUACAAAGCCC	CAAGUCACUAGUGGUUCCGUUUA
>ssc-miR-2320-5p	GCUGUCCCCAUGGCACAGGGUCCAGCUGUCGGCUGUAAUACCCGAUGGGUCGAUGAUGGUCCCUGUGUUUGGGGCGAGCAC	UGGCACAGGGUCCAGCUGUCGG
>ssc-miR-2320-3p	GCUGUCCCCAUGGCACAGGGUCCAGCUGUCGGCUGUAAUACCCGAUGGGUCGAUGAUGGUCCCUGUGUUUGGGGCGAGCAC	CGAUGAUGGUCCCUGUGUUUG
>ssc-miR-2366	GCCCUGGCCCCAGGGUCCUCUUGUCUGAGCCCCAGAAAGAGGAGAGAGCGCUGGGUCACAGAAGAGGGUCUGGGGGACAGGUU	UGGGUCACAGAAGAGGGUCUGG
>ssc-miR-2366	GCCCUGGCCCCAGGGUCCUCUUGUCUGAGCCCCAGAAAGAGGAGAGAGCGCUGGGUCACAGAAGAGGGUCUGGGGGACAGGUU	UGGGUCACAGAAGAGGGUCUGG
>ssc-miR-23a	CGGCUGGGGUUCCUGGGGAUGGGAUUUGCUGCCUGUCACAAAUCACAUUGCCAGGGAUUUCCAAUCGACC	AUCACAUUGCCAGGGAUUUCC
>ssc-miR-23b	CUCUGGCUGCUUGGGUUCCUGGCAUGCUGAUUUGUGACUUAAGAUUAAAAUCACAUUGCCAGGGAUUACCACGCAGCCAC	AUCACAUUGCCAGGGAUUACCA
>ssc-miR-24-1-5p	CUCUGCCUCCCGUGCCUACUGAGCUGAAACACAGUUGAUUUGUGCAGACUGGCUCAGUUCAGCAGGAACAGG	GUGCCUACUGAGCUGAAACACAGU
>ssc-miR-24-3p	CUCUGCCUCCCGUGCCUACUGAGCUGAAACACAGUUGAUUUGUGCAGACUGGCUCAGUUCAGCAGGAACAGG	UGGCUCAGUUCAGCAGGAACAG
>ssc-miR-24-3p	GACCCGCCCUCCGGUGCCUACUGAGCUGAUAUCAGUUCUCAUUUUACACACUGGCUCAGUUCAGCAGGAACAGGAGUCGA	UGGCUCAGUUCAGCAGGAACAG
>ssc-miR-24-2-5p	GACCCGCCCUCCGGUGCCUACUGAGCUGAUAUCAGUUCUCAUUUUACACACUGGCUCAGUUCAGCAGGAACAGGAGUCGA	GUGCCUACUGAGCUGAUAUCAGU
>ssc-miR-2411	AGAGGCAAUGUGGAGUGACUGUCAGAUGCAGCCAUCAGAAUAGGUGAUUUGGCUGAACUGUCAUACUCCCACAUCCUCCACCA	UGGAGUGACUGUCAGAUGCAGC
>ssc-miR-2483	UGAAAAGUUCCGUCAACCAUCCAGCUGUUUGGGGUGAUGCAAACAAACAUCUGGUUGGUUGAGAGAAUUUUUUACU	AAACAUCUGGUUGGUUGAGAGA
>ssc-miR-26a	GGCUGUGGCUGGAUUCAAGUAAUCCAGGAUAGGCUGUUUCCAUCUGUGAGGCCUAUUCUUGAUUACUUGUUUCUGGAGGCAGCU	UUCAAGUAAUCCAGGAUAGGCU
>ssc-miR-26b-5p	CCCAGUUCAAGUAAUUCAGGAUAGGUUGUGUGCUGUCCAGCCUGUUCUCCAUUACUUGGCUCGGG	UUCAAGUAAUUCAGGAUAGGUU
>ssc-miR-26b-3p	CCCAGUUCAAGUAAUUCAGGAUAGGUUGUGUGCUGUCCAGCCUGUUCUCCAUUACUUGGCUCGGG	CCUGUUCUCCAUUACUUGGCU
>ssc-miR-27a	UGGCCUGGGGAGCAGGGCUUAGCUGCUUGUGAGCAGGUCCACAGCAAGUCGUGUUCACAGUGGCUAAGUUCCGCCCCCUGGA	UUCACAGUGGCUAAGUUCCGC
>ssc-miR-27b-3p	ACGAGGUGCAGAGCUUAGCUGAUUGGUGAACAGUGACUGGUUUCCGCUUUGUUCACAGUGGCUAAGUUCUGCACCUGAAG	UUCACAGUGGCUAAGUUCUGC
>ssc-miR-27b-5p	ACGAGGUGCAGAGCUUAGCUGAUUGGUGAACAGUGACUGGUUUCCGCUUUGUUCACAGUGGCUAAGUUCUGCACCUGAAG	AGAGCUUAGCUGAUUGGUGAACA
>ssc-miR-28-3p	GGUCCUUGCCCUCAAGGAGCUCACAGUCUAUUGAGUUGCCUUUCUGUCUUCCCCACUAGAUUGUGAGCUCCUGGAGGGCAGGCACU	CACUAGAUUGUGAGCUCCUGGA
>ssc-miR-28-5p	GGUCCUUGCCCUCAAGGAGCUCACAGUCUAUUGAGUUGCCUUUCUGUCUUCCCCACUAGAUUGUGAGCUCCUGGAGGGCAGGCACU	AAGGAGCUCACAGUCUAUUGAG
>ssc-miR-296-3p	GACCCUUCCGGAGGGCCCCCCCCAAUCCUGUUGUGCUGGAUUCAGAGGGUUGGGCGGAGGCUUUCCUGAAGGCUCUG	AGGGUUGGGCGGAGGCUUUCC
>ssc-miR-299	CGGUACUUGAAGAAAUGGUUUACCGUCCCACAUACAUUUUGCAUAUGUAUGUGGGACGGUAAACCGCUUCUUGGUAUCC	AUGGUUUACCGUCCCACAUAC
>ssc-miR-29a-5p	CCCCUUAGAGGAUGACUGAUUUCUUUUGGUGUUCAGAGUCAAUAUAAUUUUCUAGCACCAUCUGAAAUCGGUUAUAAUGAUUGGGG	ACUGAUUUCUUUUGGUGUUCAG
>ssc-miR-29a-3p	CCCCUUAGAGGAUGACUGAUUUCUUUUGGUGUUCAGAGUCAAUAUAAUUUUCUAGCACCAUCUGAAAUCGGUUAUAAUGAUUGGGG	CUAGCACCAUCUGAAAUCGGUUA
>ssc-miR-29b	CUUCAGGAAGCUGGUUUCAUAUGGUGGUUUAGAUUUAAAAAGUGAUUGUCUAGCACCAUUUGAAAUCAGUGUUCUUGGGGG	UAGCACCAUUUGAAAUCAGUGUU
>ssc-miR-29b	CUUCUGGAAGCUGGUUUCACAUGGUGGCUUAGAUUUUUCCAUCUUUGUAUCUAGCACCAUUUGAAAUCAGUGUUUUAGGAGUAA	UAGCACCAUUUGAAAUCAGUGUU
>ssc-miR-29c	AUCUCUUACACAGGCUGACCGAUUUCUCCUGGUGUUCAGAGUCUGUUUUUGUCUAGCACCAUUUGAAAUCGGUUAUGAUGUAGGGGGA	UAGCACCAUUUGAAAUCGGUUA
>ssc-miR-30a-5p	UCCCUGCGACAGUGAGCGGCUGUAAACAUCCUCGACUGGAAGCUGUGAGGCUGAAGACGGGCUUUCAGUCGGAUGUUUGCAGCCGCCGACUGCCUCCCGCAUCAGGA	UGUAAACAUCCUCGACUGGAAG
>ssc-miR-30a-3p	UCCCUGCGACAGUGAGCGGCUGUAAACAUCCUCGACUGGAAGCUGUGAGGCUGAAGACGGGCUUUCAGUCGGAUGUUUGCAGCCGCCGACUGCCUCCCGCAUCAGGA	CUUUCAGUCGGAUGUUUGCAGC
>ssc-miR-30b-5p	UUUCAGUUCGUGUAAACAUCCUACACUCAGCUGUAAUACAUGGAUUGGCUGGGAGGUGGAUGUUUACUUCAGCUGA	UGUAAACAUCCUACACUCAGCU
>ssc-miR-30b-3p	UUUCAGUUCGUGUAAACAUCCUACACUCAGCUGUAAUACAUGGAUUGGCUGGGAGGUGGAUGUUUACUUCAGCUGA	CUGGGAGGUGGAUGUUUACUU
>ssc-miR-30c-5p	CGUAGUGCGUGUAAACAUCCUACACUCUCAGCUGUGAGCUCGAGGUGGCUGGGAGAGGGUUGUUUACUCCUUCUGCCAUG	UGUAAACAUCCUACACUCUCAGC
>ssc-miR-30c-5p	GACAGAUACUGUAAACAUCCUACACUCUCAGCUGUGGAAAGUAAGAAAGCUGGGAGAAGGCUGUUUACUCUCUCUGCCUU	UGUAAACAUCCUACACUCUCAGC
>ssc-miR-30c-1-3p	CGUAGUGCGUGUAAACAUCCUACACUCUCAGCUGUGAGCUCGAGGUGGCUGGGAGAGGGUUGUUUACUCCUUCUGCCAUG	CUGGGAGAGGGUUGUUUACU
>ssc-miR-30c-3p	GACAGAUACUGUAAACAUCCUACACUCUCAGCUGUGGAAAGUAAGAAAGCUGGGAGAAGGCUGUUUACUCUCUCUGCCUU	CUGGGAGAAGGCUGUUUACUCU
>ssc-miR-30d	CUGUUGUUGUAAACAUCCCCGACUGGAAGCUGUAAGACAUAGCUAAGCUUUCAGUCAGAUGUUUGCUGCCACCGACUCU	UGUAAACAUCCCCGACUGGAAGCU
>ssc-miR-30e-5p	UUUGCCACUGUAAACAUCCUUGACUGGAAGCUGUGAGGCGUUCCCAGGAGCUUUCAGUCGGAUGUUUACAGCGGCAGGCU	UGUAAACAUCCUUGACUGGAAGCU
>ssc-miR-30e-3p	UUUGCCACUGUAAACAUCCUUGACUGGAAGCUGUGAGGCGUUCCCAGGAGCUUUCAGUCGGAUGUUUACAGCGGCAGGCU	CUUUCAGUCGGAUGUUUACAGC
>ssc-miR-31	ACUGGAGAGGAGGCAAGAUGCUGGCAUAGCUGUUAAACUGAGAACCUGCUAUGCCAACAUAUUGCCAUCUUUCUUGUC	AGGCAAGAUGCUGGCAUAGCUG
>ssc-miR-32	GGAGAUAUUGCACAUUACUAAGUUGCAUGUUGUCACGGCCUCAGUGCAAUUUAGUGUGUGUGAUAUUUUC	UAUUGCACAUUACUAAGUUGC
>ssc-miR-320	GCUCCCCUCCGCCUUCUCUUCCCGGUUCUUCCCGGAGUCGGGAAAAGCUGGGUUGAGAGGGCGAAAAAGGAAGAGGGGAC	AAAAGCUGGGUUGAGAGGGCGAA
>ssc-miR-323	UUGGUACUUGGAGAGAGGUGGUCCGUGGCGCGUUCGCUUUAUUUAUGGCGCACAUUACACGGUCGACCUCUUUGCGGUAUCUAAUC	GCACAUUACACGGUCGACCUCU
>ssc-miR-324	CUAUGCCUCCCCGCAUCCCCUAGGGCAUUGGUGUGAAGCUGGAGACCCACUGCCCCAGGUGCUGCUGGGGGUUGUAGUCU	CGCAUCCCCUAGGGCAUUGGUGU
>ssc-miR-325	AGUGCUUGGUUCCUAGUAGGUGUUCAGUAAGUGUUUGUGACAUAAUUCGUUUAUUGAGCACCUCCUAUCAAUCAAGCACUGUGCUAGGUUCUGG	CCUAGUAGGUGUUCAGUAAGUGU
>ssc-miR-326	UCUGUCUGUUGGGCUGGAGGCAGGGCCUUUGUGCAGGCGGGUUGUGCUCAGAUCGCCUCUGGGCCCUUCCUCCAGCCCAGAGGCGGAUUCA	CCUCUGGGCCCUUCCUCCAG
>ssc-miR-328	GGAGCGGGGGGGCAGGAGGGGCUCAGGGAGAAAGUGUGUGCCGCCCCUGGCCCUCUCUGCCCUUCCGUCCCCCGUUCCUG	CUGGCCCUCUCUGCCCUUCCGU
>ssc-miR-330	CUGCCUCUCUGGGCCUGUGUCUUAGGCUCUGCAAGAUCAACCGAGCAAAGCACACGGCCUGCAGAGAGGCAG	UCUCUGGGCCUGUGUCUUAGGCU
>ssc-miR-331-3p	UUGUUUGGGUUUGUUCUAGGUAUGGUCCCAGGGAUCCCAGAUCAAACCAGGCCCCUGGGCCUAUCCUAGAACCAACCUAA	GCCCCUGGGCCUAUCCUAGAA
>ssc-miR-331-5p	UUGUUUGGGUUUGUUCUAGGUAUGGUCCCAGGGAUCCCAGAUCAAACCAGGCCCCUGGGCCUAUCCUAGAACCAACCUAA	UCUAGGUAUGGUCCCAGGGAU
>ssc-miR-335	CUUUUGGGCGGGGGUCAAGAGCAAUAACGAAAAAUGUUUGUCAUAAACCGUUUUUCAUUAUUGCUCCUGACCUCCUCUCA	UCAAGAGCAAUAACGAAAAAUG
>ssc-miR-338	CCGUCCUCCCCAACAAUAUCCUGGUGCUGAGUGAUGACACACGCAACUCCAGCAUCAGUGAUUUUGUUGAAGAGGGCAG	UCCAGCAUCAGUGAUUUUGUUG
>ssc-miR-339-5p	GCAGCCGCCGUCCCUGUCCUCCAGGAGCUCACUUACCUUGGGCCGUGAGCUCCUCGAGGCCAGAGCCCGUGUCUGCCUCU	UCCCUGUCCUCCAGGAGCUCAC
>ssc-miR-339-3p	GCAGCCGCCGUCCCUGUCCUCCAGGAGCUCACUUACCUUGGGCCGUGAGCUCCUCGAGGCCAGAGCCCGUGUCUGCCUCU	AGCUCCUCGAGGCCAGAGCCC
>ssc-miR-33b-3p	CGGGCGGCCCCGCGGUGCAUUGCUGUUGCAUUGCACGUGUGAGGCGGGUGCAGUGCCUCGGCAGUGCAGCCCGGAGCCGGCCCCUGGCACCGA	CAGUGCCUCGGCAGUGCAGCCC
>ssc-miR-340	UACCUGGUGUGAUUAUAAAGCAAUGAGACUGAUUGUCAUAUGUCGUUUGUGGGAUCCGUCUCAGUUACUUUAUAGCCAUA	UUAUAAAGCAAUGAGACUGAUU
>ssc-miR-340	CCUGGUGUGAUUAUAAAGCAAUGAGACUGAUUGUCAUAUGUCGUUUGUGGGAUCCGUCUCAGUUACUUUAUAGCCAUACCUGGU	UUAUAAAGCAAUGAGACUGAUU
>ssc-miR-342	AAGGUGAGGGUGCUAUCUGUGACUGAGGGACAUGGCGCAUAGAACUGUCUCACACAGAAAUCGCACCCGUCACCUUGGCC	UCUCACACAGAAAUCGCACCCGUCA
>ssc-miR-345-5p	AACCCAGGUCUGCUGACUCCUAGUCCAGUGCUUGUGAUGGCUGGUGGGCCCUGAACUAGGGGUCUGGAGGCCUGGGUUUG	GCUGACUCCUAGUCCAGUGC
>ssc-miR-345-5p	ACCCAGGUCUGCUGACUCCUAGUCCAGUGCUUGUGAUGGCUGGUGGGCCCUGAACUAGGGGUCUGGAGGCCUGGGUUU	GCUGACUCCUAGUCCAGUGC
>ssc-miR-345-3p	AACCCAGGUCUGCUGACUCCUAGUCCAGUGCUUGUGAUGGCUGGUGGGCCCUGAACUAGGGGUCUGGAGGCCUGGGUUUG	CCCUGAACUAGGGGUCUGGAG
>ssc-miR-345-3p	ACCCAGGUCUGCUGACUCCUAGUCCAGUGCUUGUGAUGGCUGGUGGGCCCUGAACUAGGGGUCUGGAGGCCUGGGUUU	CCCUGAACUAGGGGUCUGGAG
>ssc-miR-34a	UUUCUUUGGCAGUGUCUUAGCUGGUUGUUGUGAGUAAUAGCAAAGGAAGCAAUCAGCAGCAUCCUGCCCUAGAACA	UGGCAGUGUCUUAGCUGGUUGU
>ssc-miR-34c	AGUCUAGUUACUAGGCAGUGUAGUUAGCUGAUUGCUGAUAAAACCAAUCACUAACCACACGGCCAGGUAAAAAGAUUUGG	AGGCAGUGUAGUUAGCUGAUUGC
>ssc-miR-34c	UCUAGUUACUAGGCAGUGUAGUUAGCUGAUUGCUGAUAAAACCAAUCACUAACCACACGGCCAGGUAAAAAGAU	AGGCAGUGUAGUUAGCUGAUUGC
>ssc-miR-361-5p	GGAGCUUAUCAGAAUCUCCAGGGGUACUUAUAAUUUGAAAAAGUCCCCCAGGUGUGAUUCUGAUUUGCUUCCUCCUCCUC	UUAUCAGAAUCUCCAGGGGUAC
>ssc-miR-361-3p	GGAGCUUAUCAGAAUCUCCAGGGGUACUUAUAAUUUGAAAAAGUCCCCCAGGUGUGAUUCUGAUUUGCUUCCUCCUCCUC	CCCCCAGGUGUGAUUCUGAUUUGC
>ssc-miR-362	CCCCCUCUCAAAUCCUUGGAACCUAGGUGUGAGUGCUGCUCUAGUGCAACACACCUAUUCAAGGAUUCAAAGAGGCUGA	AAUCCUUGGAACCUAGGUGUGAGUG
>ssc-miR-363	GCUGUUGUCGGGUGGAUCACGAUGCAAUUUUGAUUAGUAUCAUAGGAGAAAAAUUGCACGGUAUCCAUCUGUAAACCGCA	AAUUGCACGGUAUCCAUCUGUAA
>ssc-miR-363	UUGCUGUUGUCGGGUGGAUCACGAUGCAAUUUUGAUUAGUAUCAUAGGAGAAAAAUUGCACGGUAUCCAUCUGUAAACCGCAGGA	AAUUGCACGGUAUCCAUCUGUAA
>ssc-miR-365-3p	CGCAGGGAAAAUGAGGGACUUUUGGGGGCAGAUGUGUUUCCAUUCCACUAUCAUAAUGCCCCUAAAAAUCCUUAUUGCUC	UAAUGCCCCUAAAAAUCCUUAU
>ssc-miR-365-3p	AAAAAUGAGGGACUUUCAGGGGCAGCUGUGUUUUCUGACUCAGUCAUAAUGCCCCUAAAAAUCCUUAUUGUUCUUGCAGU	UAAUGCCCCUAAAAAUCCUUAU
>ssc-miR-365-5p	AAAAAUGAGGGACUUUCAGGGGCAGCUGUGUUUUCUGACUCAGUCAUAAUGCCCCUAAAAAUCCUUAUUGUUCUUGCAGU	GAGGGACUUUCAGGGGCAGCUGU
>ssc-miR-369	UUGAAGGGAGAUCGACCGUGUUAUAUUCGCUUUAUGGUACUUGAAGGGAGAUCGACCGUGUUAUAUUCGCUUGGCUGACUUCGAAUAAUACAUGGUUGAUCUUUUCUCAGUAUCUGACUUCGAAUAAUACAUGGUUGAUCUUUUCUCAG	AAUAAUACAUGGUUGAUCUUU
>ssc-miR-370	AAGACAGAGAAGCCAGGUCACGUCUCUGCAGUUACACAGCUCACGAGUGCCUGCUGGGGUGGAACCUGGUCUGUCUGUCU	GCCUGCUGGGGUGGAACCUGGU
>ssc-miR-371-5p	AGCCUGUGGUACUCAAACUGUGGGGGCACUUUCUGGUCUAGGGAGGGAAGUGCCGCCAUUUUUUGAGUGUUACCGAUU	ACUCAAACUGUGGGGGCACUUU
>ssc-miR-374a-5p	CAUCGGCCAUUAUAAUACAACCUGAUAAGUGUUACAGCACUUAUCAGGUUGUAUUGUAAUUGUCUGUGUAUAUAUAUGCC	UUAUAAUACAACCUGAUAAGUG
>ssc-miR-374a-3p	CAUCGGCCAUUAUAAUACAACCUGAUAAGUGUUACAGCACUUAUCAGGUUGUAUUGUAAUUGUCUGUGUAUAUAUAUGCC	CUUAUCAGGUUGUAUUGUAAUU
>ssc-miR-374b-5p	UCGGAUGGAUAUAAUACAACCUGCUAAGUGUCCUAGCACUUAUCAGGUUGUAUUAUCAUUGUCCGUGUCUAUGGCUCUCG	AUAUAAUACAACCUGCUAAGUG
>ssc-miR-374b-3p	UCGGAUGGAUAUAAUACAACCUGCUAAGUGUCCUAGCACUUAUCAGGUUGUAUUAUCAUUGUCCGUGUCUAUGGCUCUCG	CUUAUCAGGUUGUAUUAUCAUU
>ssc-miR-375	CCCCCGCCCCGCGACGAGCCCCUCGCACAAACCGGACCUGAGCGUUUUGUUCGUUCGGCUCGCGUGAGGCAGGGG	UUUGUUCGUUCGGCUCGCGUGA
>ssc-miR-376a-3p	GGUAUUUAAAAGGUAGAUUCUCCUUCUAUGAGUACAUUAUUUAUUAUUAAUCAUAGAGGAAAAUCCACGUUUUCAGUAUC	AUCAUAGAGGAAAAUCCACGU
>ssc-miR-376a-5p	GGUAUUUAAAAGGUAGAUUCUCCUUCUAUGAGUACAUUAUUUAUUAUUAAUCAUAGAGGAAAAUCCACGUUUUCAGUAUC	GUAGAUUCUCCUUCUAUGAGUAC
>ssc-miR-376c	UAUUUAAAAGGUGGAUAUUCCUUCUAUGUUUAUGUUAUUUGUGGUUAAACAUAGAGGAAAUUCCACGUUUUCAGUAUC	GUGGAUAUUCCUUCUAUGUUUA
>ssc-miR-378	CCACCCAGGGCUCCUGACUCCAGGUCCUGUGUGUUGCCUGGAAAUAGCACUGGACUUGGAGUCAGAAGGCCUGCGUGGAG	ACUGGACUUGGAGUCAGAAGGC
>ssc-miR-378	GUGGGCCUCCUGAAGGCAGGCAGAACCAUUGGGUGAAAAGAGCACUGGACUUGGAGUCAGAAGGCCCG	ACUGGACUUGGAGUCAGAAGGC
>ssc-miR-378b-3p	UUGAGCUACAUUUGCUUGCGUUCUCUAAGUGUCUGGCUGAAAACGCACUGGACUUGGAGUCAGAAGUUGAGGUUCCU	ACUGGACUUGGAGUCAGAAGU
>ssc-miR-381-3p	UGGUACUUAAAGCGAGGUUGCCCUUUGUAUAUUCGGGUUUUGAGGUGGAAUAUACAAGGACAAGCUCUCUGUGAGUAUCAAA	UAUACAAGGACAAGCUCUCUGU
>ssc-miR-381-5p	UGGUACUUAAAGCGAGGUUGCCCUUUGUAUAUUCGGGUUUUGAGGUGGAAUAUACAAGGACAAGCUCUCUGUGAGUAUCAAA	AGCGAGGUUGCCCUUUGUAUAUU
>ssc-miR-382	ACUUGAAGAGAAGUUGUUCGUGGUGGAUUCGCUUUACUUAUGACGAAUCAUUCACGGACAACACUUUUUUCAGUACC	AAGUUGUUCGUGGUGGAUUCG
>ssc-miR-383	CCUGCUCCUCAGAUCAGAAGGUGAUUGUGGCUUUGGGUAGAUAUUAAUCAGCCACAGCACUGCCUGGUCAGAAAGAGCAAGU	CCACAGCACUGCCUGGUCAGA
>ssc-miR-411	CUUGGAGAGAUAGUAGACCGUAUAGCGUACGCUUUAUCUGUGACGUAUGUAACACGGUCCACUAACCCUCAGUAUC	AUGUAACACGGUCCACUAAC
>ssc-miR-421-3p	ACAUUGUAGGCCUCAUUAAAUGUUUGUUGAAUGAAAAAAUGAAUCAUCAACAGACAUUAAUUGGGCGCCUGCUCUGUG	AUCAACAGACAUUAAUUGGGCGC
>ssc-miR-421-5p	ACAUUGUAGGCCUCAUUAAAUGUUUGUUGAAUGAAAAAAUGAAUCAUCAACAGACAUUAAUUGGGCGCCUGCUCUGUG	CCUCAUUAAAUGUUUGUUGAAUGA
>ssc-miR-423-3p	AAGUUAGGCUGAGGGGCAGAGAGCGAGACUUUUCUAUUUUCCAAAAGCUCGGUCUGAGGCCCCUCAGUCUUGCUUCCUAC	AGCUCGGUCUGAGGCCCCUCAGU
>ssc-miR-423-5p	AAGUUAGGCUGAGGGGCAGAGAGCGAGACUUUUCUAUUUUCCAAAAGCUCGGUCUGAGGCCCCUCAGUCUUGCUUCCUAC	UGAGGGGCAGAGAGCGAGACUUU
>ssc-miR-424-3p	UCCGAGGGGAUGCAGCAGCAAUUCAUGUUUUGAAGGGCUUUAAAUGGUUCAAAACGUGAGGCGCUGCUAUACCCCCUCGC	CAAAACGUGAGGCGCUGCUAU
>ssc-miR-424-5p	UCCGAGGGGAUGCAGCAGCAAUUCAUGUUUUGAAGGGCUUUAAAUGGUUCAAAACGUGAGGCGCUGCUAUACCCCCUCGC	CAGCAGCAAUUCAUGUUUUGAA
>ssc-miR-425-5p	AAGUGCUUUGGAAUGACACGAUCACUCCCGUUGAGUGGGCACCCAAGUAGCCAUCGGGAAUGUCGUGUCCGCCCAGUGCU	AAUGACACGAUCACUCCCGUUGA
>ssc-miR-425-3p	AAGUGCUUUGGAAUGACACGAUCACUCCCGUUGAGUGGGCACCCAAGUAGCCAUCGGGAAUGUCGUGUCCGCCCAGUGCU	AUCGGGAAUGUCGUGUCCGCCC
>ssc-miR-429	GCCGCCGAUGGGUGUCUUACCAGGCACGGUUAGAUCUGGUUCUUCUGUCUAAUACUGUCUGGUAAUGCCGUCCAUUCCCGG	UAAUACUGUCUGGUAAUGCCGU
>ssc-miR-432-5p	UCCAGGUCUUGGAGUAGGUCAUUGGGUGGAUCCUUUAUUUCCCUAUGUGGGCCACUGGAUGGCUCCUCCAUGGCUUGGAG	UCUUGGAGUAGGUCAUUGGGU
>ssc-miR-432-3p	UCCAGGUCUUGGAGUAGGUCAUUGGGUGGAUCCUUUAUUUCCCUAUGUGGGCCACUGGAUGGCUCCUCCAUGGCUUGGAG	UGGAUGGCUCCUCCAUGGCU
>ssc-miR-4331-5p	CCAUGAGCUAUGGCGUAGAUCACAGACACAGCUCAGAUCUGGCAUUGCUGUGGCUGUGGUGUAGGCCAGCAGCUUUGCUC	UGGCGUAGAUCACAGACACAGC
>ssc-miR-4331-5p	AGCUGUGGCGUAGAUCACAGACACAGCUUGGAUCUGGUGUUGCUGUGGCUGUGGUGUAGGCCAGCAGCU	UGGCGUAGAUCACAGACACAGC
>ssc-miR-4331-3p	CCAUGAGCUAUGGCGUAGAUCACAGACACAGCUCAGAUCUGGCAUUGCUGUGGCUGUGGUGUAGGCCAGCAGCUUUGCUC	UGUGGCUGUGGUGUAGGCCAGC
>ssc-miR-4331-3p	AGCUGUGGCGUAGAUCACAGACACAGCUUGGAUCUGGUGUUGCUGUGGCUGUGGUGUAGGCCAGCAGCU	UGUGGCUGUGGUGUAGGCCAGC
>ssc-miR-4332	CGGCGGGGGGUGUCGCGGGGGUGGGCGGGCUGGGGCCGGGGGUGGGGCCGGCGGGGGCACGACCCCCGGUCGGCGUCCACGGCCGCCGCCGGGCGCCUUUCCACCGC	CACGGCCGCCGCCGGGCGCC
>ssc-miR-4334-3p	CUGUGCUGAGCCCUGGAGUGACGGGGGUGAAAGGGCAGAGUCCCUGUCCUCCAGGAGCUCCCCAUGUGG	UCCCUGUCCUCCAGGAGCUC
>ssc-miR-4338	AUCUCUCGAGAUGUUCAGUCUCAGUGGGAACCGUGUGUAAGUCUUGUUCCCAUUGAGACUGAGCAUCUCAAGGGAUCA	AUGUUCAGUCUCAGUGGGAACC
>ssc-miR-450a	GUCUGUCAAAGAAAGAUGCUAAACUGGUUUUGCGAUGUGUUCCUAAUAUGCAGUAUAAAUAUAUUGGGAGCAUUUUGCAUGCAUGGUUUUGUAUCACUAUACAGAU	UUUUGCGAUGUGUUCCUAAUAU
>ssc-miR-450b-3p	AAAAUUAUUUUUGCAAUAUGUUCCUGAAUAUGUAAUAUAAGUAUAUUGGGAACAUUUUGCAUCCAUAGUUUUGUAUCGAU	UUGGGAACAUUUUGCAUCCAU
>ssc-miR-450b-5p	AAAAUUAUUUUUGCAAUAUGUUCCUGAAUAUGUAAUAUAAGUAUAUUGGGAACAUUUUGCAUCCAUAGUUUUGUAUCGAU	UUUUGCAAUAUGUUCCUGAAUA
>ssc-miR-450c-5p	GGCACUAAACUAUUUUUGCGAUGUGUUCCUAAUACGUAAUCUAAGUGUAUUGGGAACAUUUUGCAUUCGUAGUUUUGUGUC	UUUUGCGAUGUGUUCCUAAUAC
>ssc-miR-450c-3p	GGCACUAAACUAUUUUUGCGAUGUGUUCCUAAUACGUAAUCUAAGUGUAUUGGGAACAUUUUGCAUUCGUAGUUUUGUGUC	AUUGGGAACAUUUUGCAUUCGU
>ssc-miR-451	GGGGGUGGCGAGCAAACCGUUACCAUUACUGAGUUUAGUAAUGGUAACGGUUCUCUUGCUGCACC	AAACCGUUACCAUUACUGAGUU
>ssc-miR-452	AAGCACUUACAACUGUUUGCAGAGGAAACUGAGACUUUGUAACUACAUCUCAGUCUCAACUGCAAAGAAGUAAGUGCUUA	AACUGUUUGCAGAGGAAACUGA
>ssc-miR-454	AGUAGUGCAAUAUUGCUUAUAGGGUUUUGGUGUUUGGGAAGAACUAUGGGCAAGUUGCAGAUACU	UAGUGCAAUAUUGCUUAUAGGGU
>ssc-miR-455-5p	UGGCGUGAGGGUAUGUGCCUUUGGACUACAUCGUGGAAGCCAGCACCAUGCAGUCCAUGGGCAUAUACACUUGCCUCAAG	UAUGUGCCUUUGGACUACAUCG
>ssc-miR-455-3p	UGGCGUGAGGGUAUGUGCCUUUGGACUACAUCGUGGAAGCCAGCACCAUGCAGUCCAUGGGCAUAUACACUUGCCUCAAG	GCAGUCCAUGGGCAUAUACAC
>ssc-miR-486	GCUGGGGCUUCAGGGCCAGCUCGGACCUCUGACCUCCCUGACGGGUCCUGUACUGAGCUGCCCCGAGGCCCUCACUGUGC	UCCUGUACUGAGCUGCCCCGAG
>ssc-miR-486	CCCUGACGGGUCCUGUACUGAGCUGCCCCGAGGCCCUCACUGUGCCCAGCUCGGGCCAGCUCAGUACCCGGCGCGUCGGGGU	UCCUGUACUGAGCUGCCCCGAG
>ssc-miR-487b	UACUUGGAGAGUGGUUAUCCCUGUCCUGUUCGUUUUACUCAUGUCGAAUCGUACAGGGUCAUCCACUUUUUCAGUAUC	GUGGUUAUCCCUGUCCUGUUCG
>ssc-miR-489	UGGCAGCUUGGUGGUCGUAUGUGUGGCGCCAUCUACUUGAGCGGUUAGGAGUGACAUCACAUAUACGGCGGCUAAACUGCU	AGUGACAUCACAUAUACGGCGG
>ssc-miR-490-3p	UUGUUCGACACCAUGGAUCCCCAGGUGGGUCACGUUUCAAGAUACACCAACCUGGAGGACUCCAUGCUGUUGAGCUGUU	CAACCUGGAGGACUCCAUGCUG
>ssc-miR-490-3p	CAUUGUUCGACACCAUGGAUCCCCAGGUGGGUCACGUUUCAAGAUACACCAACCUGGAGGACUCCAUGCUGUUGAGCUGUU	CAACCUGGAGGACUCCAUGCUG
>ssc-miR-490-5p	UUGUUCGACACCAUGGAUCCCCAGGUGGGUCACGUUUCAAGAUACACCAACCUGGAGGACUCCAUGCUGUUGAGCUGUU	CCAUGGAUCCCCAGGUGGGU
>ssc-miR-490-5p	CAUUGUUCGACACCAUGGAUCCCCAGGUGGGUCACGUUUCAAGAUACACCAACCUGGAGGACUCCAUGCUGUUGAGCUGUU	CCAUGGAUCCCCAGGUGGGU
>ssc-miR-491	UUAGCUGGGUAGUGGGGAACCCUUCCAUGAGGAGUAGAACACUCCUUAUGCAAGAUUCCCUUCUACCUGACUGGGU	AGUGGGGAACCCUUCCAUGAGG
>ssc-miR-493-5p	CCCCAGGGCCUUGUACAUGGUAGGCUUUCAUUCAUUCGUUUGCACAUGCGGUGAAGGUCUACUGUGUGCCAGGCCCUGUGCCA	UUGUACAUGGUAGGCUUUCAUU
>ssc-miR-493-3p	CCCCAGGGCCUUGUACAUGGUAGGCUUUCAUUCAUUCGUUUGCACAUGCGGUGAAGGUCUACUGUGUGCCAGGCCCUGUGCCA	UGAAGGUCUACUGUGUGCCAGG
>ssc-miR-497	CCCGCCCCAGCAGCACACUGUGGUUUGUACGGCACUGUGGCCACGUCCAAACCACACUGUGGUGUUAGAGCGAGGGUGGG	CAGCAGCACACUGUGGUUUGU
>ssc-miR-499-5p	UGGGCGGGCGGCCGUUAAGACUUGCAGUGAUGUUUAACUCCUCUCCACGUGAACAUCACAGCAAGUCUGUGCUGCUUCCC	UUAAGACUUGCAGUGAUGUUU
>ssc-miR-500-5p	CCCCUCUCUAAUCCUUGCUACCUGGGUGAGAGUGCUGUGUGAAUGCAAUGCACCUGGGCAAGGAUUCUGAGAGUGAGAGC	UAAUCCUUGCUACCUGGGUGAGA
>ssc-miR-500-3p	CCCCUCUCUAAUCCUUGCUACCUGGGUGAGAGUGCUGUGUGAAUGCAAUGCACCUGGGCAAGGAUUCUGAGAGUGAGAGC	AUGCACCUGGGCAAGGAUUCU
>ssc-miR-503	GCCCCGCACUCAGCCGUGCCCUAGCAGCGGGAACAGUACUGCAGUGGGCGAUCGGUACUCUGGGGUAUUGUUUCUGCUGCCCGGGCAAGGCUGGGACUCCCGCCGGGGC	UAGCAGCGGGAACAGUACUGCAG
>ssc-miR-504	GCUGUUGGGAGACCCUGGUCUGCACUCUAUCUGUAUGCUUACUGAAGGGAGCGCAGGGCAGGGUUUCCCACACAGAGGGC	AGACCCUGGUCUGCACUCUAUCU
>ssc-miR-505	GCACUCAGUGGGGGAGCCAGGAAGUAUUGAUGUUUCUGCCAGGUUAGCGUCAACACUUGCUGGUUUCCUCUCUGGAGCAU	UCAACACUUGCUGGUUUCCUCU
>ssc-miR-532-3p	UUGCUUUCUCUCUUACAUGCCUUGAGUGUAGGACCGUUGGCAUCUGAAUACCCUCCCACACCCAAGGCUUGCAGGAGGGC	CCUCCCACACCCAAGGCUUGCA
>ssc-miR-532-5p	UUGCUUUCUCUCUUACAUGCCUUGAGUGUAGGACCGUUGGCAUCUGAAUACCCUCCCACACCCAAGGCUUGCAGGAGGGC	CAUGCCUUGAGUGUAGGACCGU
>ssc-miR-542-3p	CCUCAGACGUCUCGGGGAUCAUCAUGUCACGAGAGACCACUGUGCACUUGUGACAGAUUGAUAACUGAAAGGUCUGGGAG	UGUGACAGAUUGAUAACUGAAA
>ssc-miR-542-5p	CCUCAGACGUCUCGGGGAUCAUCAUGUCACGAGAGACCACUGUGCACUUGUGACAGAUUGAUAACUGAAAGGUCUGGGAG	UCGGGGAUCAUCAUGUCACGA
>ssc-miR-545-3p	UUAGUAGGCCUCAGUAAAUGUUUAUUGGAUGAAUAAAUGAAUGACUCAUCAACAAACAUUUAUUGUGUGCCUGCUAACG	AUCAACAAACAUUUAUUGUGUG
>ssc-miR-545-5p	UUAGUAGGCCUCAGUAAAUGUUUAUUGGAUGAAUAAAUGAAUGACUCAUCAACAAACAUUUAUUGUGUGCCUGCUAACG	UCAGUAAAUGUUUAUUGGAUG
>ssc-miR-551a	UGGUGACCCUGGAAAUCCAGAGCGGGUGAGGCCUGUCUGACUGUUUCUAGGCGACCCACUCUUGGUUUCCAUGGUUGCCC	GCGACCCACUCUUGGUUUCC
>ssc-miR-574-5p	UGGGUGCGGGCGUGUGAGUGUGUGUGUGUGAGUGUGUGUCGCUCCGGGUCCACGCUCAUGCACACACCCACACGCCCGCA	UGAGUGUGUGUGUGUGAGUGUGU
>ssc-miR-574-3p	UGGGUGCGGGCGUGUGAGUGUGUGUGUGUGAGUGUGUGUCGCUCCGGGUCCACGCUCAUGCACACACCCACACGCCCGCA	CACGCUCAUGCACACACCCACA
>ssc-miR-582-5p	CUCUUUGGUUACAGUUGUUCAACCAGUUACUAAUCUAACUAACUGUAACCGGUUGAACAACUGAACCCAAAGGGUGC	UACAGUUGUUCAACCAGUUACU
>ssc-miR-582-3p	CUCUUUGGUUACAGUUGUUCAACCAGUUACUAAUCUAACUAACUGUAACCGGUUGAACAACUGAACCCAAAGGGUGC	UAACCGGUUGAACAACUGAACC
>ssc-miR-615	GGGAGGGGCGGGAGGGGGCUCCCCGGUGCUCGGAUCUCGAGGGUGCUUAUUGUUCGGUCCGAGCCUGGGUCUCCCUCUCCCCCCCACC	UCCGAGCCUGGGUCUCCCUCU
>ssc-miR-628-5p	GUGUCACUUCCUCAUGCUGACAUAUUUACUAGAGGGUAAAGUUAACAACCUUCUAGUAAGAGUGGCAGUCGAAGGGAAGG	AUGCUGACAUAUUUACUAGAGG
>ssc-miR-628-3p	GUGUCACUUCCUCAUGCUGACAUAUUUACUAGAGGGUAAAGUUAACAACCUUCUAGUAAGAGUGGCAGUCGAAGGGAAGG	UCUAGUAAGAGUGGCAGUCGAAG
>ssc-miR-6516	GUUUUGAAUUUGCAGUAACAGGUGUGAACAUUCUAGCAGCAGUUUGAUGAUCAUGUAUGAUACUGCAAACAAAAC	AUCAUGUAUGAUACUGCAAACA
>ssc-miR-652	UAUGCACUGCACAACCCUAGGAGAGGGUGCCAUUCACAUAGACUAUAAUUGAAUGGCGCCACUAGGGUUGUGCAGUGCACAAC	ACAACCCUAGGAGAGGGUGCCAUUCA
>ssc-miR-6529	ACCUGUUCUCUUGAGAGAUCAGAGGCGCAGAGUGCGUCAAUGUCAGUGAAGCCUGUGCCUUUUACCUCUUUAAGAGCGCACGGU	GAGAGAUCAGAGGCGCAGAGU
>ssc-miR-660	CUCCCAUACCCAUUGCAUAUCGGAGUUGUGAAUUCUCAAAGCACCUCCUAUGUGCAUGGUUUACAGGAG	UACCCAUUGCAUAUCGGAGUUG
>ssc-miR-664-3p	GAACAUUGAAACAGGCUAGGAGAAGUGAUUGGAUAGAAAAUGGUAUUCUAUUCAUUUAUCUCCCAGCCUACAAAAAGAAA	UAUUCAUUUAUCUCCCAGCCUACA
>ssc-miR-664-5p	GAACAUUGAAACAGGCUAGGAGAAGUGAUUGGAUAGAAAAUGGUAUUCUAUUCAUUUAUCUCCCAGCCUACAAAAAGAAA	CAGGCUAGGAGAAGUGAUUGGAU
>ssc-miR-670	CUGACAUCCCUGAGUGUAUGUGGUGAACCUGAAUUUGCCUUGGGUUUCCUCAUAUUCAUUCAGGAGUGUCAG	UUUCCUCAUAUUCAUUCAGGAGUG
>ssc-miR-671-5p	CAGGAAGAGGAGGAAGCCCUGGAGGGGCUGGAGGUGAUGGAUGUUUUCCUCCGGUUCUCAGGGCUCCACCUUUUCCGGGC	AGGAAGCCCUGGAGGGGCUGGAGG
>ssc-miR-671-3p	CAGGAAGAGGAGGAAGCCCUGGAGGGGCUGGAGGUGAUGGAUGUUUUCCUCCGGUUCUCAGGGCUCCACCUUUUCCGGGC	UCCGGUUCUCAGGGCUCCACC
>ssc-miR-676-5p	AACGCGUGACUCUUCAAUCUCAGGACUCGCAUAAUUAGCAGAAUGCCGUCCUAAGGUUGUUGAGUUCUGCGUUUCUGGGC	CUCUUCAAUCUCAGGACUCGCA
>ssc-miR-676-5p	AACGCGUGACUCUUCAAUCUCAGGACUCGCAUAAUUAGCAGAAUGCCGUCCUAAGGUUGUUGAGUUCUGCGUUUCU	CUCUUCAAUCUCAGGACUCGCA
>ssc-miR-676-3p	AACGCGUGACUCUUCAAUCUCAGGACUCGCAUAAUUAGCAGAAUGCCGUCCUAAGGUUGUUGAGUUCUGCGUUUCUGGGC	CCGUCCUAAGGUUGUUGAGUU
>ssc-miR-676-3p	AACGCGUGACUCUUCAAUCUCAGGACUCGCAUAAUUAGCAGAAUGCCGUCCUAAGGUUGUUGAGUUCUGCGUUUCU	CCGUCCUAAGGUUGUUGAGUU
>ssc-miR-6782-3p	CCUGCGGGUGGUGUGGGGGAAGGCAGGGGUGCGGCCUCCAGCCUGACCUCUGGUCUCCCGCCCUGCUGCCUUCGG	UGACCUCUGGUCUCCCGCCCUG
>ssc-miR-7-5p	CAGCCCCAUCUGGAAGACUAGUGAUUUUGUUGUUGUCUCACUGCGCUCAACAACAAGUCCCAGUCUGCCGCAUGGUGCCGGCCA	UGGAAGACUAGUGAUUUUGUUGUU
>ssc-miR-7-5p	UGGAUGUUGGUCUAGUUCUGUGUGGAAGACUAGUGAUUUUGUUGUUUUUAGAUAACUAAAUCGACAACAAAUCACAGUCUGCCAUAUGGCACAGGCCAUGCCUCUACAG	UGGAAGACUAGUGAUUUUGUUGUU
>ssc-miR-7-3p	UGGAUGUUGGUCUAGUUCUGUGUGGAAGACUAGUGAUUUUGUUGUUUUUAGAUAACUAAAUCGACAACAAAUCACAGUCUGCCAUAUGGCACAGGCCAUGCCUCUACAG	CAACAAAUCACAGUCUGCCAUA
>ssc-miR-708-3p	CCCUCAAGGAGCUUACAAUCUAGCUGGGGGUGAAUGACUUGCACAUGAACGCAACUAGACUGUGAGCUUCUAGAGGGCAG	CAACUAGACUGUGAGCUUCUAGA
>ssc-miR-708-5p	CCCUCAAGGAGCUUACAAUCUAGCUGGGGGUGAAUGACUUGCACAUGAACGCAACUAGACUGUGAGCUUCUAGAGGGCAG	AAGGAGCUUACAAUCUAGCUGGG
>ssc-miR-7134-5p	AUGUCCGCGGGUUCCCUAUCCCGGGUUGGUUGAGUUCGCGGAUGCGGAACCUGCGGAUACGG	AUGUCCGCGGGUUCCCUAUCC
>ssc-miR-7134-3p	AUGUCCGCGGGUUCCCUAUCCCGGGUUGGUUGAGUUCGCGGAUGCGGAACCUGCGGAUACGG	AUGCGGAACCUGCGGAUACGG
>ssc-miR-7135-5p	UCUCUGAGACACUGACUGUGGGGGUAUGUGUGUGUCCAUCUGUCUGUGUCUCUGAGCAG	UCUCUGAGACACUGACUGUGG
>ssc-miR-7135-3p	UCUCUGAGACACUGACUGUGGGGGUAUGUGUGUGUCCAUCUGUCUGUGUCUCUGAGCAG	AUCUGUCUGUGUCUCUGAGCAG
>ssc-miR-7136-5p	UCUGGUCCAGACACUGUGGAGCUGAAGAGACCAACACUUCUCAGUGUUUGAACCAGAAGC	UCUGGUCCAGACACUGUGGAGC
>ssc-miR-7136-3p	UCUGGUCCAGACACUGUGGAGCUGAAGAGACCAACACUUCUCAGUGUUUGAACCAGAAGC	UCUCAGUGUUUGAACCAGAAGC
>ssc-miR-7137-5p	CGGGGGAACUCCCAGACCAGCUUCCACUCCCUUCAAGAAGCUGGUCUGGGAGUUCCCGGG	CGGGGGAACUCCCAGACCAGC
>ssc-miR-7137-3p	CGGGGGAACUCCCAGACCAGCUUCCACUCCCUUCAAGAAGCUGGUCUGGGAGUUCCCGGG	AGCUGGUCUGGGAGUUCCCGGG
>ssc-miR-7138-5p	UCCCAGCAAGUGUCCAUCCAUCUCUGUGUCCAUAAGAGAGGACUGGCCUUGCAGGGUGC	UCCCAGCAAGUGUCCAUCCAUCU
>ssc-miR-7139-3p	CCAUUCCUUCGUCUGUGCACUAGAAAAAUAACAGUACCUAGGGCACAGGAUGGGAUGAGG	UAGGGCACAGGAUGGGAUGAGG
>ssc-miR-7139-5p	CCAUUCCUUCGUCUGUGCACUAGAAAAAUAACAGUACCUAGGGCACAGGAUGGGAUGAGG	CCAUUCCUUCGUCUGUGCACUAG
>ssc-miR-7140-5p	CAACUCAAGGGGGCAUCAUUCACUUCAUAGUCUCUGUGAAUGAUGCCCCUUAGAGUUGAGC	CAACUCAAGGGGGCAUCAUUCA
>ssc-miR-7140-3p	CAACUCAAGGGGGCAUCAUUCACUUCAUAGUCUCUGUGAAUGAUGCCCCUUAGAGUUGAGC	AUGAUGCCCCUUAGAGUUGAGC
>ssc-miR-7141-5p	GACGGUUUGGACGUUAAGAACAAUUCAUAUAUUUUAUUAUAUGAAUCCUUCUUAACGUCCAAACCGUUCC	GACGGUUUGGACGUUAAGAAC
>ssc-miR-7142-5p	ACUCUCCGAGGGGCCUUCAAGGGCAAGUUCUUGUCACCUUUGUUGGCUCCUCUGAAGUGA	ACUCUCCGAGGGGCCUUCAAGGG
>ssc-miR-7142-3p	ACUCUCCGAGGGGCCUUCAAGGGCAAGUUCUUGUCACCUUUGUUGGCUCCUCUGAAGUGA	UUUGUUGGCUCCUCUGAAGUGA
>ssc-miR-7143-5p	AAGCUCAGCUCUGAAGUGCAGAGGCUGUUUGCACUUCCUCUGCACUUGAAGCUGAGACUGA	AAGCUCAGCUCUGAAGUGCAGAGG
>ssc-miR-7143-3p	AAGCUCAGCUCUGAAGUGCAGAGGCUGUUUGCACUUCCUCUGCACUUGAAGCUGAGACUGA	UCUGCACUUGAAGCUGAGACUGA
>ssc-miR-7144-5p	ACUUUCCCGGGAUUUGGAGCGCUUCCGCACGCGCUCCUUGUCCCGAGACCGCGA	ACUUUCCCGGGAUUUGGAGCGC
>ssc-miR-744	GCAGGGUGCGGGGCUAGGGCUAACAGCAGUCUUACUGAAGGUUUCCUGGAAACCACGCACAUGCUGUUGCCACUAACCUC	UGCGGGGCUAGGGCUAACAGCA
>ssc-miR-758	GGUACAUGAGGUGGUUGACCAGAGAGCACACGCUUUAUUGUGCCGUUUGUGACCUGGUCCACUAACCCUCAGUAUC	UUUGUGACCUGGUCCACUAAC
>ssc-miR-769-5p	UGCGCUCUGACCUGAGACCUCUGGGUUCUGAGCUGUGAUGUUGCUUCCAAGCUGGGAUCUCUGGGGUCUUGGUUCAGGGU	UGAGACCUCUGGGUUCUGAGC
>ssc-miR-769-3p	UGCGCUCUGACCUGAGACCUCUGGGUUCUGAGCUGUGAUGUUGCUUCCAAGCUGGGAUCUCUGGGGUCUUGGUUCAGGGU	CUGGGAUCUCUGGGGUCUUGGUU
>ssc-miR-7857-3p	CUAUUGAAGCAUAGCCAGUUUGGGAAGAAUGCUGUUACCCUCAAGGAAGAAACUGGAUUGUUCUCCAACCUGGCUCUUUAGUUACCAG	AUUGUUCUCCAACCUGGCUCUU
>ssc-miR-802	CAGUAACAAAGAUUCAUCCUUGUGUCCACCAAGCAACAAGGAGGAUCUUUGUCACU	CAGUAACAAAGAUUCAUCCUUGU
>ssc-miR-874	UGGUGUUAGCCCUGCGGCCCCACGCACCAGGGUAAGAGAGACUCUCGCUUCCUGCCCUGGCCCGAGGGACCGACUGGCUGGGCC	CUGCCCUGGCCCGAGGGACCGAC
>ssc-miR-885-3p	CACUCGGCCCGCGCUCUCUCCAUUACACUACCCUGCCUCUUCUCCACGAGAGGCAGCGGGGUGUAGUGGAUAGAGCACGG	AGGCAGCGGGGUGUAGUGGAU
>ssc-miR-885-5p	CACUCGGCCCGCGCUCUCUCCAUUACACUACCCUGCCUCUUCUCCACGAGAGGCAGCGGGGUGUAGUGGAUAGAGCACGG	UCCAUUACACUACCCUGCCUCU
>ssc-miR-9-1	CGGGGUUGGUUGUUAUCUUUGGUUAUCUAGCUGUAUGAGUGGUGUGGAGUCUUCAUAAAGCUAGAUAACCGAAAGUAAAAAUAACCCCA	UCUUUGGUUAUCUAGCUGUAUGA
>ssc-miR-9-1	GGAAGCGAGUUGUUAUCUUUGGUUAUCUAGCUGUAUGAGUGUAUUGGUCUUCAUAAAGCUAGAUAACCGAAAGUAAAAACUCCUUCA	UCUUUGGUUAUCUAGCUGUAUGA
>ssc-miR-9-1	CCCGUUUCUCUCUUUGGUUAUCUAGCUGUAUGAGUGCCACAGAGCCGUCAUAAAGCUAGAUAACCGAAAGUAGAAAUGACU	UCUUUGGUUAUCUAGCUGUAUGA
>ssc-miR-9	CGGGGUUGGUUGUUAUCUUUGGUUAUCUAGCUGUAUGAGUGGUGUGGAGUCUUCAUAAAGCUAGAUAACCGAAAGUAAAAAUAACCCCA	UCUUUGGUUAUCUAGCUGUAUG
>ssc-miR-9	GGAAGCGAGUUGUUAUCUUUGGUUAUCUAGCUGUAUGAGUGUAUUGGUCUUCAUAAAGCUAGAUAACCGAAAGUAAAAACUCCUUCA	UCUUUGGUUAUCUAGCUGUAUG
>ssc-miR-9	CCCGUUUCUCUCUUUGGUUAUCUAGCUGUAUGAGUGCCACAGAGCCGUCAUAAAGCUAGAUAACCGAAAGUAGAAAUGACU	UCUUUGGUUAUCUAGCUGUAUG
>ssc-miR-92a	CUUUCUACACAGGUUGGGAUCGGUUGCAAUGCUGUGUUUCUGUAUGGUAUUGCACUUGUCCCGGCCUGUUGAGUUUGGUG	UAUUGCACUUGUCCCGGCCUGU
>ssc-miR-92a	CUUUCAUCCGUGGGUGGGGAUUUGUUGCAUUACUUGUGGUGUGUAUAAAGUAUUGCACUUGUCCCGGCCUGUGGAAGAAA	UAUUGCACUUGUCCCGGCCUGU
>ssc-miR-92b-5p	GCGGGCGGGAGGGACGGGACGCGGUGCAGUGUUGUUCUUUCCCCUGCCAAUAUUGCACUCGUCCCGGCCUCCGGCCCCCC	AGGGACGGGACGCGGUGCAGUGUU
>ssc-miR-92b-3p	GCGGGCGGGAGGGACGGGACGCGGUGCAGUGUUGUUCUUUCCCCUGCCAAUAUUGCACUCGUCCCGGCCUCCGGCCCCCC	UAUUGCACUCGUCCCGGCCUCC
>ssc-miR-935	GGCGCAGGCGGCAGUGGCGGGAGCGGCCCCUCGGCCAUCCUCCGUCUGCCCAGUUACCGCUUCCGCUACCGCCGCCGCUC	CCAGUUACCGCUUCCGCUACCGC
>ssc-miR-95	AACACAGUGGGCGCUCAAUAAAUGUUUGUUGAAUUGAGAUGCGUUAAAUUCAACGGGUAUUUAUUGAGCACCCACUCUGUG	UUCAACGGGUAUUUAUUGAGCA
>ssc-miR-96-5p	CUGGGCCGAUUUUGGCACUAGCACAUUUUUGCUUGUGUCUCUCCGCUCUGAGCAAUUAUGUGCAGUGCCAAUAUGGGAAAGCAGG	UUUGGCACUAGCACAUUUUUGCU
>ssc-miR-9785-5p	CUCAGAGUUCACCCUCAUCCUGGUGUCCGGCACCACUGUACAAACUUGCUGCCCACCUGGGUGAGAAGGACUCUGUGU	ACCCUCAUCCUGGUGUCCGGCACC
>ssc-miR-9788-3p	AGGGGGAGGUGGACCCCACCCAGGUAGGUGCGGCCCCUUCGUUCUACCCCCGGAGCCCACAGGGGUAGAGGAGAGGCUACCACCACCACGCCUGUGCC	AGAGGAGAGGCUACCACCACCA
>ssc-miR-9788-3p	AGGGGGAGGUGGACCCCACCCAGGUAGGUGCGGCCCCUUCGUUCUACCCCCGGAGCCCACAGGGGUAGAGGAGAGGCUACCACCACCACGCCUGUGCC	AGAGGAGAGGCUACCACCACCA
>ssc-miR-98	GGGUGAGGUAGUAAGUUGUAUUGUUGUGGGGUAGGGAUUUUAGGCCCCAAUUAGAAGAUAACUAUACAACUUACUACUUU	UGAGGUAGUAAGUUGUAUUGUU
>ssc-miR-9810-3p	GAGGAGGGCGAGAGGCGUUGAGGCAGGGGAGAGUGACGAGGUGCCCUUCAUUGUCAGCCAGGGACGAGCACGCGGCCACUCUCCCCUCACUCCGA	CGAGCACGCGGCCACUCUCCC
>ssc-miR-9819-5p	UCUUUAGAGGGAGCUCGAUCGUCCGGAUGCUCAGCCUGGGACGUCCCCCCGCCGCCCCGGGGCCAGAGCAGAGCUGGGGGCUGCAGCCUAGCAGGGAA	GAGCUCGAUCGUCCGGAUGCUC
>ssc-miR-9820-5p	ACCCUGCAGUGAGGAGGAGGGAAGAAAGGCUGCUGCUGUUCUUCUCGCAGUCUUCCAGCCCUCCCCCUGCAGCAG	GAGGAGGAGGGAAGAAAGGCU
>ssc-miR-9841-3p	CAGGAAGUGGGUGGGUGCUCGAUGCUAGAUGGGCACAGACAAUGGUAAUAAAUAACAUCUAGCAUCGAGCACCCGCCUACUAACUGGC	UCUAGCAUCGAGCACCCGCCU
>ssc-miR-9843-3p	UACACAGCUUUCCAGAGGUUUCCAGCUUAUAGGAUAUUCAUAUGGUAGUUCUGUGAACUAGAAACCUCUGGAAAGUGGUGU	UCUGUGAACUAGAAACCUCUGG
>ssc-miR-9851-3p	UGAGCCCGGCGCUGGCAGUGUUGGUGGCACUCGUGUGGUGGCAGUGGCACCAGCACUGGCGGUGGCGGUCGCACCA	UGGCACCAGCACUGGCGGUGGC
>ssc-miR-9858-5p	GGCUCCGGGGUUCCUGAGUCGGACUGGGCUGCGGAGCGUCUACACGCACCCCAUCCCCCUCCGGAGCGCUGAGGCUGG	UUCCUGAGUCGGACUGGGCU
>ssc-miR-9860-5p	GGCCUUUCUCUUGCCCGAGAGCUUGGACCGCGCGUUGCAGUGGGGUGACGCGAGGUUCAGCCCGGGCCUCCUCGAAGGCUG	UUGCCCGAGAGCUUGGACCGC
>ssc-miR-99a-5p	CCAUUGGCAUAAACCCGUAGAUCCGAUCUUGUGGUGAAGUGGACCGCACAAGCUCGCUUCUAUGGGUCUGUGUCAGUGUG	AACCCGUAGAUCCGAUCUUGUG
>ssc-miR-99a-3p	CCAUUGGCAUAAACCCGUAGAUCCGAUCUUGUGGUGAAGUGGACCGCACAAGCUCGCUUCUAUGGGUCUGUGUCAGUGUG	CAAGCUCGCUUCUAUGGGUCU
>ssc-miR-99b	GGCACCCACCCGUAGAACCGACCUUGCGGGGCCUUCGCCGCACACAAGCUCGUGUCUGUGGGUCCGUGUC	CACCCGUAGAACCGACCUUGCG
