# Supplementary material for: Integrated Analysis of miRNA-mRNA Network Reveals Different Regulatory Patterns in the Endometrium of Meishan and Duroc Sows during Mid-Late Gestation
Source: Animals (Basel). 2020 Mar 3;10(3):420. doi: 10.3390/ani10030420 (PMC7143271; doi:10.3390/ani10030420)
Supplement: Supplementary file 1 [file animals-10-00420-s001.zip › Supplementary Materials/Table S7 Novel mature miRNA sequence and precursor sequence.xlsx]

## Sheet: Sheet1
Table S7. Novel mature miRNA sequence and precursor sequence.
Novel Conserved miRNAs	miRNA precursors	Mature miRNA
>novel_124	agagguuauccgucuuucuucgcuuuauucaugacgaaaaauacgggugcacuucuau	aaaaauacgggugcacuucuau
>novel_148	agggagguggcgacagugguacuuauccagagcguaugugugguugaggcuacucuguccccaccuccagg	cuacucuguccccaccuccagg
>novel_15	caucuuaccggacagugcuggauuucucggcucgacucuaacacugucugguaacgaugu	uaacacugucugguaacgaugu
>novel_162	uauccagacaggugcuguucucuugacgacugcugaacggcgccugugugguuaga	ugaacggcgccugugugguuaga
>novel_190	uggggagggccggacagagcagccgaggcccgcugacccuguccgccccuucccagg	gacccuguccgccccuucccagg
>novel_191	gucaugggucucccucacugugugccagugagggcagcccuuggcc	gucaugggucucccucacugu
>novel_202	uuuacguccuuucaccuaguuuuuucuaugaaccugggugggaggacgugaaac	ccugggugggaggacgugaaac
>novel_208	ugaccaggcaggugcuguucucucgacgaguagugaacggugccuguguggcuaga	ugaccaggcaggugcuguucucu
>novel_217	ccaggcauccaggggggccguccguguguccucuggggggcccuccuggugcuugcgu	ggggcccuccuggugcuugcgu
>novel_220	cugggggagucagguggccagugugggauuuucaccacugcccuuggcuccuccaga	acugcccuuggcuccuccaga
>novel_222	agggucugcuccaggugggaugccuguucucaggucugcaucccacuguggccucccugcc	aucccacuguggccucccugcc
>novel_224	cuuggaaccuguccuccuggccuggugagagcagaucagcaggucagguuccauaau	cuuggaaccuguccuccuggcc
>novel_225	cucccgcccggcccgggaugugcgagggcguuucuggcggcugcacuccggacugggcgggcggc	acuccggacugggcgggcggc
>novel_233	ucggggaggcugugcagcgcggcccgcucgccucagccccgcugcccuccugcacugccuccccagc	ccuccugcacugccuccccagc
>novel_237	cugccgguguggggggcacggccagauccaagacaaacgugccugugcuuccucaccugcaga	ccugugcuuccucaccugcaga
>novel_241	cagggacaggccgcugcaccucuugcucaguucagggaaggaguuacagccgccugucucugg	aguuacagccgccugucucugg
>novel_246	uggggguccaggcaggcgggugggaagccguugugcucaucgcagcuucugccuugacccccagc	cagcuucugccuugacccccagc
>novel_251	agggaaccuggaaaagcugaagguguaauaugaaaaccucagcaauucuugguucucauu	agggaaccuggaaaagcugaag
>novel_252	ccucggagagcgcagcugugggcgucggugucauguacacgcacagcaccucacugagcu	acgcacagcaccucacugagcu
>novel_26	agugguucuuaacaguucaacaguucuguagcgcaauugugaaauguuuaggaccacuag	gugaaauguuuaggaccacuag
>novel_271	caccugcccucugcacgugggcugugaggauggguagcccagggcaggggucaggaacc	caccugcccucugcacgugggc
>novel_274	uuguggauguggggccaggugggcucuaaccucucaggccuccaccucccacagu	ucucaggccuccaccucccacagu
>novel_275	agagacaggcggcuguaacuccuucccugaacugagcaagaggugcagcggccugucccugg	aggugcagcggccugucccugg
>novel_278	aggccgagaaaggagaagagagacugaggguuggaaccagccucucuucccucacggucgcu	ccucucuucccucacggucgcu
>novel_283	aggcgggcgccgggcucgugaggaaugaaacacgcccacgagaaaccgcgucccgccagg	aggcgggcgccgggcucgugagga
>novel_287	ugugugugcucaagucugguacacguguguuucucacugcguucugugugugggcuugagcacacacagag	ugugugugcucaagucuggu
>novel_291	aagcccuaacuccuauaccaggcauaggagccuggcaugggaguuagggccuuucc	aagcccuaacuccuauaccagg
>novel_292	cagccuggcuucuccugacauggcauggagcguggccugucagaaggucggguagcaga	cagccuggcuucuccugacaugg
>novel_298	acugauggcuagggcaccugucccuaaauaggacugaggacaggacccuacccaucaagagc	acaggacccuacccaucaagagc
>novel_299	acccacgguccaccacuuugcuguguguguaauuaaagccaggagugguguucccacggug	aggagugguguucccacggug
>novel_300	cagucugcacugccgagagcugcgcgccgcagcgcgagcggaggagagggg	cagucugcacugccgagagcu
>novel_302	ugagaaggguucgagcgugugcacuugaggcuggaguccgugacgcgcucucccggcucagc	ugagaaggguucgagcgugugcac
>novel_305	cagggcaccggccucugcgugggacgcccucccgcgcugcagccugagcccucg	cagggcaccggccucugcgugg
>novel_307	uaggcucugccaucuuuuuugugagacaacgagucagucucauaagaaagauggcagagccugua	uaggcucugccaucuuuuuugu
>novel_308	agggagacggcagacaagagcgugaagcccccccagcccugucucacugucuccuucc	cccugucucacugucuccuucc
>novel_310	cuuugcuucccgguuccugcauuaccgucuggaaaggcagggcuuggggagcagagaga	cagggcuuggggagcagagaga
>novel_313	ugcgccgggcuguggauuccgccugucuaggccaggugggaucgcaccccggcggcgg	ugcgccgggcuguggauuccgccu
>novel_320	uggugguugguggguuugggcccaggcuuucaacuuggccccgcccuccaccaccaga	gccccgcccuccaccaccaga
>novel_322	aggcuguguccucucccugcucuguaaccaugacacagagaggaggaaaacagagcc	aggcuguguccucucccugcucu
>novel_325	cgggucggggcccuuccggccgccgcggacccccgggcucccgggggcgccgccacucggcugccggggcggacccggcucc	cgggucggggcccuuccggc
>novel_326	agaacuauaaauuaauaaauaugaaaaaaugcauauuuauuaucucauaguuccau	agaacuauaaauuaauaaauau
>novel_327	uggggguagggcgagugugagcugucuggauccucaucucacccuugcuguacccuucaggu	ucacccuugcuguacccuucaggu
>novel_337	aagcagggacugcugagguugggcgggccgaccucagcaguucccuccucgc	aagcagggacugcugagguugg
>novel_346	ccuaacacuuggagaggcuguuaucaaggguaacagccuucguuaacagccucuccaaguguuagg	ccuaacacuuggagaggcuguu
>novel_349	cuuuaagcugcaugcacugagcgccaccuugaauggugugucccgcucaguggguguggcuuagagau	cuuuaagcugcaugcacugagc
>novel_352	ucuugauucucuguuuuguugguuugacuucugaaguauugcccaaaacagagaaucaagacug	ucuugauucucuguuuuguugg
>novel_353	uggggaaggggguggggagaagggcacacgccucaggccggggucugacucugugcaccuuuccccucgcccauccccaga	uuuccccucgcccauccccaga
>novel_359	acgggauuguaaaggcagagcgggcgauucccccacgccuugccuuuacagacccgucc	acgggauuguaaaggcagagcgg
>novel_368	uuggcggccauggcggucucggagcccggguaccggagcugguccuuguggcccgaggugccauccgccaccu	uuggcggccauggcggucucggag
>novel_369	ugggggaggcggggccggggcuggcggggcugccugacuaagucccuguccugccuuuucccagu	ucccuguccugccuuuucccagu
>novel_371	cuguuccaguguacaccagcugaauauugguucuggaguugguguacacuggaauagcu	uugguguacacuggaauagcu
>novel_372	uggggccggggggcgaagggcacugggccgggcagcgugugcccuguucuccuuccucaga	ugcccuguucuccuuccucaga
>novel_375	cggcggagggggcggugcuggggggagcgaggggggcgcagggaggcgaacccugagcccgcguccuccccagc	ugagcccgcguccuccccagc
>novel_376	gcaagaaagugcuucagagcaggaaagaggggagccugcucugaaggacuuucuuucaa	ugcucugaaggacuuucuuucaa
>novel_379	ggcagagcucgggcuggagucgaggcggcucugcacuggccagcugaccuggaagguccagcagcgcagccucggcacc	uccagcagcgcagccucggcacc
>novel_381	uggggggcauagccggggaggggcgaugggggcgaggcuguggccccugugaccuagcuccuccccucccccugucugugucccccaga	ucccccugucugugucccccaga
>novel_386	agggcaucccuguaggagcuugaacacacagcuccuacagggaugcccugu	agggcaucccuguaggagcu
>novel_387	acccggggcccggucugcaccgagggacggacgugcggagcuggucccgggaga	ugcggagcuggucccgggaga
>novel_389	gaggggugcuggacagggaggguggguggauggaggcccagccccaaccagcucuccucccacccuaccuccuaga	uccucccacccuaccuccuaga
>novel_402	uggguggggcuuggguccccagcucugacuugggccugggucucuccuagg	uugggccugggucucuccuagg
>novel_403	uggggggcaaggccaggggugggcccuucugauggccacugauggccucugucccccaga	cugauggccucugucccccaga
>novel_405	ggugggggucugggcacuggguggcugaugagcgcaugcgugucucuaucccucacagc	ugcgugucucuaucccucacagc
>novel_407	ugggaggaggcuggccugcgaagggcucugaccaacagcucugacgccgcccuccucccagc	cugacgccgcccuccucccagc
>novel_408	ucaugccggcucuuggcucagguguucggcaugaucuucacgugcugccuguacaagagccugaagcuggagc	ucaugccggcucuuggcucagg
>novel_410	ccugguccuccacuggccaacagaagauccaacagccccuuuggccaucggaggacccaaga	uuuggccaucggaggacccaaga
>novel_411	ugugagcagggcugcccugugggcgagcaaaggagcucacggucacucugcucgcagu	ucacggucacucugcucgcagu
>novel_412	augccgauauuugccagaucacaaccagaaccucccugguugugaucuggcaaauaucgucu	uugugaucuggcaaauaucgucu
>novel_414	aggagggaggccaggugggggcugggcacccgaugaccccugcccacacuccucucuccagu	ugcccacacuccucucuccagu
>novel_416	ucggcagcugcuuggcguccgaggacaccacggaggacuccggcgucaucagcuccccaucg	ucggcagcugcuuggcguccgagg
>novel_424	agugguccuaaacauuucacaauugcgcuacagaacuguugaacuguuaagaaccacugg	uugaacuguuaagaaccacugg
>novel_427	augggaggggaggcagugcucacuggcagcucugccuguccuuuguccccagu	ucugccuguccuuuguccccagu
>novel_429	uccgcccgaagcaaaacucuaaugacagugcucaguagagcuuagcuucggaaggagagguga	uccgcccgaagcaaaacucu
>novel_432	gccgcaguguaggccacagaugcagcucagaucccaaguugcugcggcuguggcauagaccuc	gcggcuguggcauagaccuc
>novel_433	aagcuguggcguaggucccagaugcagcuuagaucuguuguggcuguggccguggcauagaccuc	uguggccguggcauagaccuc
>novel_441	ccuggaaacacaggggcaccccucccacacccacucaugugccccuguguuuccagc	caugugccccuguguuuccagc
>novel_454	aguggcagaugugcagcgagcugcucucgccgggcucgcugccgucgccgccgc	aguggcagaugugcagcgagcu
>novel_468	uccagggcuuagucagcgggggccggaguggcuucccuggcuggcaccuggacu	ucccuggcuggcaccuggacu
>novel_470	aggagggggagggggagcgggcagagaagcuggagccacugacugcccccuggucccccugcagu	gacugcccccuggucccccugcagu
>novel_475	auaggagcagcaggcaauggggucuugagggcuccucugugauuccacugucucugcugcucagg	uuccacugucucugcugcucagg
>novel_477	ccucugggccccuccuccagcuccaccugcauacaccuggcagccccugcagggagggucccuagguc	ccucugggccccuccuccagcu
>novel_484	gcuggaaggagcgggcccugccucccccgcaccuccacca	ucccccgcaccuccacca
>novel_488	uggcucuguggguuaaggaccucguggguacuagucagguucguaaccuaccaagccaca	uggcucuguggguuaaggaccuc
>novel_494	acgucuucagggggugcugacgcccggcugagcugcaaauggugucucggccccugaagacuugu	ugucucggccccugaagacuugu
>novel_497	aacugguuguucacuuugacuacuggugaaucccuuuaucaaguagucaaagugaacauccccaguaau	aacugguuguucacuuugacu
>novel_499	gguguaggucacagaugcagcucagauuuggcauugcugcaucuguggcguaggccag	ugcaucuguggcguaggccag
>novel_500	acugcaaagugauugaggagcuuuggugcagaggcggccgagaccugcugcugcuuccuuuguugccucucagucacuuugcaauaa	acugcaaagugauugaggagc
>novel_503	aggcugcccguggcccguccgcauuuuucaagacgcacaauacacggucggccucu	cacaauacacggucggccucu
>novel_505	cuggagggcccgugaucaggcugcuugccuccucccugcacccuguccucgcucuccuaga	acccuguccucgcucuccuaga
>novel_507	uggggguaaggagggggaugaucggagcugagcaacacuccuaaucuacccuugggccuccagg	uaaucuacccuugggccuccagg
>novel_510	uguggagaccucagcacguaguuucuucuugugcacgucugcgugucugucugucuucacugc	uguggagaccucagcacguagu
>novel_516	ugggcuguguuugugcauguguauuugcauuugagugcaccugcacacauguggccuuag	ugggcuguguuugugcaugugu
>novel_518	ucuggaaugccaagcucuggccggugacauggcugauucauaucuuaccuggccagagcuuggcauuccagacu	ucuggaaugccaagcucuggcc
>novel_520	ugcccaggcaggugcugaucacuuagucucugggucaacagucccugccuggguaga	caacagucccugccuggguaga
>novel_522	agggagaggggagcaggcccuggaggucaccuggucaccuaacucuuccugucuccuccuucccagu	cuuccugucuccuccuucccagu
>novel_540	ucuggcacauguucuaaccugucuuguugucaugcuuacagaagguuagaugugcuggugg	ucuggcacauguucuaaccuguc
>novel_541	cuuuuuauuuuauaguuuugcuaguaauaaaagcaaaaagacuauaaaauaaaaagga	aaagacuauaaaauaaaaagga
>novel_544	uuccuugacugcagagauggcugcuggcgucuguguaaguugggguuug	uuccuugacugcagagauggc
>novel_546	cagcugcaggccuaugccacagacaccacaucugugacauacucugcagcuugc	ugugacauacucugcagcuugc
>novel_553	uggggcaggaggaguggagucgggguugguuucugauuucuucuccgccuuccucagc	uuucuucuccgccuuccucagc
>novel_563	uggggggggcaccaggaaggacccugucacugacuucccuuguguccuccucucagc	ucccuuguguccuccucucagc
>novel_564	agugaguuuggggcuuugcuuucuuuggaagcagagaagcaaagccccaaacucauuuc	agugaguuuggggcuuugcuuu
>novel_577	ugagguuauggcaaacuggguuucagcaccuagcaaaauagagggcugauuuugcagugugcugaaaccucggc	uugcagugugcugaaaccucggc
>novel_579	auucuguaaagccaguuaguguuuuuaaaaauauuaucauugacuggcuuuaugaaauaa	uugacuggcuuuaugaaauaa
>novel_580	cagguaggagauggaucagggcuggggggaggccaggaggaccuagcugggucggucggguuggg	cugggucggucggguuggg
>novel_601	ugcuuguggcccaggagcugcugcgugugggugucauuucagcagcucuugucccaggaggcuc	ugcuuguggcccaggagcugcu
>novel_604	uggcuugugcaggggguaguccucaguguuccucuccaaguggagacgggcuugccccugcacaaacccaca	uggcuugugcaggggguagucc
>novel_608	cuccguuugccuguucuguagcaucuccuuugcacagaaaagaaaaaaggaggc	cuccguuugccuguucugu
>novel_609	agauugugaaucuagacaugggaacccuccaaagucuagguacagaucuga	agauugugaaucuagaca
>novel_611	agguucauuauccugaauuacauuuucaaaugggagugcaauuuagguuaaugacuguc	caauuuagguuaaugacuguc
>novel_613	ugggggcggggcccuggaggggggaggcgacagcucaggagggggucacaacccccccucaaggcugcccugcuccccagg	ucaaggcugcccugcuccccagg
>novel_622	gucgcugaaagccguuuccccguguuugaaggguucauccaucccuuccaaacccuggagcuuucacacacua	aaacccuggagcuuucacacacua
>novel_625	uauugguuccauuucucuggagaacccagauuggugcacuuagu	ccagauuggugcacuuagu
>novel_626	caggaccuggucuguggauugaccaguuuucugcacggucuuggucacacagaccugguccuugg	caggaccuggucuguggauugacc
>novel_628	ccagucucacuggccuccggggcgcaggauucuaauuagaagcguccgaggucuugugagauggac	uccgaggucuugugagauggac
>novel_640	uggggguggaggaggugggaauugggcucugacccugaucaguuccccccauccuugcccccaga	uuccccccauccuugcccccaga
>novel_643	aaaagccagcuccuccucagucauuuuucuuuuuucagaaaugacuggagacuuggcuucc	ugacuggagacuuggcuucc
>novel_644	uaccauggcacuggcagagcccuuuggcuuccuggggcuuugccaacaccagggagc	uaccauggcacuggcagagc
>novel_645	ggucacgugcucauuccccaguugccaggaaggcaggcaagauuccagccuuucagccucugcggggugagacguggcucu	cucugcggggugagacguggcucu
>novel_655	gccccgaaucugcuuagggaacgucucacacagugcucauuccuaaagcagacuggggacu	uuccuaaagcagacuggggacu
>novel_659	ugagggaagggaagaggagggaguauuauucccuguugaucaucccucuccucuuccucaga	caucccucuccucuuccucaga
>novel_660	acgccgcgcucucgauggcaccaauuugagugugcggcuugugcgguuaggugugggucc	ugcgguuaggugugggucc
>novel_665	gcagauggaacuggucucgaugggcccaggguccugcccuccgggacugguuuccucugcag	uccgggacugguuuccucugcag
>novel_676	gaggugccauucugagggccaggaguuugauuaugugucacucuggcugcuauggcccccucc	ucuggcugcuauggcccccucc
>novel_678	uucgcagccgcagauuccagugaccguggccacggggcgccgcagguggucgaaucugcggcugcgaaac	ucgaaucugcggcugcgaaac
>novel_679	gugggcaggaaugucaucugugucuagugcgcggacacagaugucaucuugccuuuggaacgc	gugggcaggaaugucaucugugu
>novel_680	ugcccucaacucacacagagagcaagcuuggauuguuuguugacugugugguugagaguggg	ugacugugugguugagaguggg
>novel_682	caccggccaaggauugaauccuguaggucacagcugcaauuuggauucaaucgcuggcccaggaa	caccggccaaggauugaauccu
>novel_685	aaugggcucuuagaaacuggugcuuauaaguaaucagaacucuuggagccuaugga	aaugggcucuuagaaacuggu
>novel_690	agucuugauucucuguuuugggcaauacuucagaagucaaaccaacaaaacagagaaucaagacug	agucuugauucucuguuuug
