# Supplementary material for: Integrated Analysis of miRNA-mRNA Network Reveals Different Regulatory Patterns in the Endometrium of Meishan and Duroc Sows during Mid-Late Gestation
Source: Animals (Basel). 2020 Mar 3;10(3):420. doi: 10.3390/ani10030420 (PMC7143271; doi:10.3390/ani10030420)
Supplement: Supplementary file 1 [file animals-10-00420-s001.zip › Supplementary Materials/Table S8 Differentially expressed genes in Meishan and Duroc sows' endometrium at GD49 and GD72.xlsx]

## Sheet: DU49 vs. DU72
Table S8A. Differential expression genes in Endometrium Tissues Between GD49 and GD72 in Duroc sows
gene_id	gene_name	gene_location	DU49_1.readcount	DU49_2.readcount	DU49_3.readcount	DU72_1.readcount	DU72_2.readcount	DU72_3.readcount	log2FoldChange	pvalue	padj
ENSSSCG00000018061	-	MT:1246-2205	9.23105	7.18975	6.00468	6.62394	1710.98	1471.66	-7.15093	3.54202e-06	0.00123232
novel.312	-	chr4:53952873-53954299	2.05135	0.898718	1.20094	0	251.058	250.733	-6.9228	1.33074e-06	0.000556191
ENSSSCG00000018063	-	chrMT:2274-3844	229.751	301.969	351.875	187.678	23100.8	43829.7	-6.2472	2.02539e-05	0.00360159
ENSSSCG00000037491	-	AEMK02000451.1:205029-219066	1.02567	3.59487	1.20094	2.20798	74.8015	43.0363	-4.33543	0.000224226	0.0175049
ENSSSCG00000031336	-	chr7:24830958-24856905	4.10269	0.898718	2.40187	33.1197	7.73808	40.2296	-3.46932	0.000215433	0.0171072
ENSSSCG00000000781	ABCD2	chr5:71121075-71181317	4.10269	3.59487	3.60281	7.72793	98.8755	13.098	-3.40956	0.000847807	0.0395245
ENSSSCG00000038419	-	chr6:50027151-50159029	21.5391	26.0628	12.0094	417.308	93.7168	29.9383	-3.17509	9.05464e-05	0.00972553
novel.548	-	AEMK02000695.1:6479-9993	4.10269	24.2654	4.80375	11.0399	81.6797	204.89	-3.15148	0.00118349	0.04747
ENSSSCG00000006040	DPYS	chr4:32791145-32879675	8.20538	35.9487	27.6215	128.063	368.849	70.1679	-2.98085	1.58504e-05	0.00307174
ENSSSCG00000024314	FGG	chr8:74552838-74563899	9.23105	16.1769	34.8272	253.918	202.05	14.9692	-2.97307	0.000484883	0.027862
ENSSSCG00000001753	CHRNB4	chr7:47339129-47358267	14.3594	5.39231	2.40187	77.2793	45.5687	20.5826	-2.68084	0.000341736	0.0227834
ENSSSCG00000002883	-	chr6:44942070-44954906	144.62	264.223	141.711	587.322	1720.43	900.021	-2.54125	7.39286e-09	1.97192e-05
ENSSSCG00000001752	CHRNA3	chr7:47361726-47384676	12.3081	7.18975	8.40656	76.1753	48.1481	22.4537	-2.39323	8.14323e-05	0.0090503
ENSSSCG00000023880	RRP8	chr9:3150877-3156621	9.23105	22.468	19.215	19.8718	95.4363	126.302	-2.24768	0.00106641	0.0450831
ENSSSCG00000014055	CDHR2	chr2:81276787-81361657	392.833	414.309	52.8412	1224.32	1244.11	1171.34	-2.08016	0.000443996	0.0266755
ENSSSCG00000028674	-	chr9:68025553-68065152	38.9756	29.6577	16.8131	85.0072	63.6242	184.308	-1.95628	0.000172226	0.0149394
ENSSSCG00000024320	TFF2	chr13:205669017-205672324	48.2066	123.124	57.645	288.141	268.253	320.901	-1.93085	3.79777e-07	0.000233767
ENSSSCG00000022372	SLC6A14	chrX:95482205-95527340	16.4108	30.5564	21.6169	100.463	61.0449	79.5237	-1.8009	5.75865e-06	0.00150919
ENSSSCG00000015911	SCN3A	chr15:71717333-71824160	36.9242	20.6705	18.0141	50.7835	60.1851	151.563	-1.79505	0.00107891	0.0450831
ENSSSCG00000004614	UNC13C	chr1:117166300-117764854	28.7188	34.1513	52.8412	171.118	115.211	109.462	-1.7811	7.14399e-07	0.000381108
ENSSSCG00000011806	MASP1	chr13:124955030-125028339	20.5135	13.4808	15.6122	66.2394	50.7274	49.5853	-1.74708	9.62692e-06	0.00220099
ENSSSCG00000015584	PROX1	chr9:129532180-129581169	48.2066	27.8603	12.0094	82.7992	76.521	117.882	-1.64622	0.0009351	0.042275
ENSSSCG00000002749	-	chr6:14980382-14989624	36887.3	52947.1	22734.9	125549	85528.2	138803	-1.63603	2.11038e-06	0.00082377
ENSSSCG00000010455	SLC16A12	chr14:101273661-101368158	560.017	696.507	163.327	1641.63	1177.91	1439.85	-1.58371	0.000724051	0.0358753
novel.281	-	chr3:46694879-46701307	77.9511	79.9859	26.4206	175.534	123.809	245.12	-1.55539	0.000824634	0.0390457
ENSSSCG00000037371	TMPPE	chr13:18974949-18976088	114.875	90.7706	54.0422	196.51	239.881	290.963	-1.48204	9.14485e-06	0.00212108
ENSSSCG00000013341	-	chr2:34931070-35377716	32.8215	25.1641	14.4112	67.3434	46.4285	89.815	-1.48132	0.000990747	0.0435602
ENSSSCG00000033151	LINGO2	chr10:38026962-38028782	48.2066	44.0372	46.8365	178.846	122.09	87.9438	-1.4812	2.40707e-05	0.00418725
ENSSSCG00000012118	TLR8	chrX:9601178-9616757	19.4878	9.8859	15.6122	49.6795	40.41	34.6162	-1.47787	0.000995098	0.0436317
ENSSSCG00000008348	PLEK	chr3:73876000-73910501	24.6161	20.6705	36.0281	93.8391	60.1851	68.2968	-1.46017	0.000127134	0.0121836
ENSSSCG00000013579	CD209	chr2:71394241-71398103	57.4377	58.4167	46.8365	102.671	115.211	230.151	-1.46003	0.000202567	0.0165402
novel.56	-	chr11:15039639-15061958	64.6174	97.0616	37.229	223.006	129.828	186.179	-1.42881	0.000407161	0.0254539
ENSSSCG00000034592	-	chr14:15737510-15739423	123.081	121.327	79.2618	287.037	313.822	237.635	-1.36827	1.78782e-07	0.000168307
ENSSSCG00000023732	KLHDC7A	chr6:77023865-77027234	120.004	209.401	72.0562	366.525	335.317	335.871	-1.36482	0.000342207	0.0227834
ENSSSCG00000039858	-	chr17:47840050-47849344	173.339	321.741	160.926	395.228	421.296	869.147	-1.3599	0.00104008	0.0445603
ENSSSCG00000015297	ADAM22	chr9:68252704-68487616	74.8741	87.1757	69.6543	146.831	292.328	151.563	-1.35024	0.000142288	0.0133168
ENSSSCG00000020785	DES	chr15:121427532-121444938	245.136	292.982	208.963	633.69	364.55	907.505	-1.3497	0.000149552	0.0137598
ENSSSCG00000010654	ATRNL1	chr14:125406897-126178840	155.902	172.554	62.4487	298.077	329.298	354.582	-1.32448	0.000460524	0.0269769
ENSSSCG00000032435	RF01880	chrX:59307891-59307975	37.9499	35.05	36.0281	107.087	96.2961	64.5545	-1.29563	9.28601e-05	0.00977719
ENSSSCG00000030843	APLN	chrX:106240035-106244929	41.0269	44.9359	30.0234	68.4474	116.931	95.4284	-1.27212	0.000263493	0.0194952
ENSSSCG00000009580	S1PR3	chr14:659320-671691	112.824	102.454	56.444	197.614	243.32	203.019	-1.23972	6.60857e-05	0.0078928
ENSSSCG00000000839	ALDH1L2	chr5:79491978-79554896	235.905	257.932	148.916	439.388	616.467	454.688	-1.2304	1.38643e-05	0.00288162
ENSSSCG00000022839	IFFO2	chr6:77410697-77456290	405.141	437.676	216.169	779.417	699.866	998.256	-1.22435	9.67233e-05	0.0100517
ENSSSCG00000001456	-	chr7:24951495-24995637	1931.34	2045.48	953.544	4970.16	3302.44	3104.23	-1.20588	0.000460328	0.0269769
ENSSSCG00000000456	SLC16A7	chr5:24712656-24877213	226.674	397.234	453.954	840.136	929.43	697.002	-1.19506	6.3004e-05	0.00767351
ENSSSCG00000005109	ESR2	chr1:193824791-193904638	155.902	117.732	172.935	432.764	258.796	328.386	-1.19287	2.75346e-05	0.00444914
ENSSSCG00000017861	ASPA	chr12:49610482-49639922	51.2836	65.6064	44.4347	172.222	104.034	94.4928	-1.1915	0.000771156	0.0373987
ENSSSCG00000035937	DPT	chr4:82287757-82321850	244.11	282.198	172.935	292.557	669.774	623.091	-1.1804	0.00127871	0.049792
ENSSSCG00000011811	LPP	chr13:125782463-126465579	287.188	239.059	154.921	481.339	619.047	431.299	-1.16736	6.38702e-05	0.00768556
ENSSSCG00000031776	TULP4	chr1:8655450-8823128	377.448	464.637	242.589	772.793	737.697	927.152	-1.16605	2.93339e-05	0.00453197
ENSSSCG00000024024	CX3CR1	chr13:23944369-23957486	68.7201	61.1129	133.304	209.758	163.359	207.697	-1.14902	0.00127012	0.049792
ENSSSCG00000024613	GUCY1A2	chr9:62102001-62499584	51.2836	47.6321	28.8225	93.8391	102.315	87.9438	-1.14394	0.000305918	0.0218375
ENSSSCG00000033636	AFMID	chr12:3759686-3785835	669.764	619.217	480.375	1512.47	929.43	1435.17	-1.13071	1.35813e-05	0.00285994
ENSSSCG00000001097	-	chr7:19587685-19838096	45.1296	30.5564	31.2244	72.8633	79.1004	76.717	-1.09772	0.000442292	0.0266755
ENSSSCG00000040631	LPL	chr14:4104769-4136593	282.06	166.263	188.547	313.533	547.684	473.4	-1.06864	0.000714027	0.0354885
ENSSSCG00000014007	FLT4	chr2:78091031-78113389	280.009	258.831	144.112	431.66	440.211	548.246	-1.05367	0.000389509	0.0247171
ENSSSCG00000031154	ACKR2	chr13:26306085-26329495	105.644	106.049	90.0703	211.966	136.706	272.252	-1.0384	0.00103434	0.0445603
ENSSSCG00000001455	-	chr7:24868656-24914037	931.311	1175.52	691.74	1752.03	2197.62	1792.56	-1.03615	2.70889e-05	0.00444914
ENSSSCG00000037376	MXRA7	chr12:4822319-4862761	595.916	690.216	433.538	973.719	1334.39	1192.86	-1.02467	2.68319e-05	0.00444914
ENSSSCG00000014823	P2RY6	chr9:7750696-7759721	432.834	566.193	279.818	890.92	977.578	724.133	-1.01783	0.000609223	0.0319409
ENSSSCG00000037748	-	chr6:95070798-95115106	58.4633	62.0116	51.6403	108.191	134.987	103.849	-1.00967	0.000136524	0.0128525
ENSSSCG00000037598	SNX10	chr18:46061611-46143002	67.6944	115.935	87.6684	160.078	171.098	210.504	-0.994724	0.000556287	0.0303626
ENSSSCG00000035893	-	chrX:12183799-12215748	700.534	839.403	762.595	1108.41	1984.39	1420.2	-0.971155	0.000162519	0.0145305
novel.102	-	chr12:57981574-58011783	185.647	199.516	182.542	343.341	376.587	370.487	-0.940959	1.68113e-08	2.77011e-05
ENSSSCG00000032532	CHRM2	chr18:12455147-12600118	54.3607	46.7334	69.6543	103.775	99.7353	120.689	-0.933602	0.000853657	0.0395998
ENSSSCG00000035223	SYNM	chr1:137855766-137885644	257.444	301.969	200.556	457.052	494.377	499.596	-0.929998	1.27054e-05	0.0027478
ENSSSCG00000016174	FN1	chr15:117658843-117730867	9263.88	7911.42	4623.61	13002.8	14380.8	14048.6	-0.926415	0.000867601	0.0401102
ENSSSCG00000009953	-	chr14:43049089-43186729	218.468	260.628	165.729	347.757	413.557	460.302	-0.919191	0.000185111	0.0155922
ENSSSCG00000028662	PDE3A	chr5:52413637-52738207	458.476	421.499	329.057	809.224	769.509	688.581	-0.905317	4.18645e-06	0.00129181
ENSSSCG00000036322	SPRY4	chr2:143877340-143891285	356.934	277.704	240.187	431.66	649.139	556.666	-0.904502	0.000369971	0.0239717
ENSSSCG00000011075	KIAA1217	chr10:50706712-51205621	849.257	971.515	1364.26	2369.16	1808.99	1744.84	-0.895404	0.000361515	0.0235461
ENSSSCG00000028341	-	chr14:88123853-88132097	131.286	137.504	129.701	236.254	241.6	262.896	-0.893727	1.15267e-06	0.000512427
ENSSSCG00000007797	ITGAL	chr3:17817568-17858086	248.213	176.149	244.991	508.939	347.354	370.487	-0.874663	0.000647591	0.033112
ENSSSCG00000009975	EMID1	chr14:46348628-46402070	131.286	125.821	139.309	270.477	267.394	188.05	-0.873537	0.000229054	0.0176352
ENSSSCG00000009348	STARD13	chr11:9520436-9583815	690.278	724.367	452.753	1206.66	938.887	1229.34	-0.852399	0.000612713	0.0319409
ENSSSCG00000015801	TLR3	chr15:46966079-46978023	103.593	106.049	109.285	225.214	176.256	174.017	-0.849504	0.000132124	0.0125714
ENSSSCG00000011076	OTUD1	chr10:51619680-51621116	84.1052	90.7706	85.2665	135.791	164.219	162.79	-0.832139	0.000182069	0.0154171
ENSSSCG00000004672	GATM	chr1:126361880-126382617	134.363	138.403	104.482	207.55	252.777	211.439	-0.829662	0.000222671	0.0174688
ENSSSCG00000002755	NFAT5	chr6:17313413-17434951	554.889	453.853	339.865	813.64	816.797	743.78	-0.814714	0.000343089	0.0227834
ENSSSCG00000007324	SOGA1	chr17:40027975-40098802	188.724	212.996	190.949	379.772	335.317	328.386	-0.813319	4.60692e-06	0.00131659
ENSSSCG00000014331	KDM3B	chr2:140346223-140417203	107.696	98.859	97.2759	156.767	194.312	180.566	-0.809052	0.000169663	0.0149013
ENSSSCG00000009593	ROR2	chr14:2804061-3035341	152.825	153.681	189.748	325.677	289.748	250.733	-0.805351	0.000165232	0.0146098
ENSSSCG00000016125	INO80D	chr15:109311323-109376614	170.262	196.819	162.126	338.925	295.767	291.899	-0.804039	2.55369e-05	0.00434861
ENSSSCG00000009468	KCTD12	chr11:48946452-49031093	225.648	181.541	169.332	288.141	361.97	355.518	-0.803015	0.000202533	0.0165402
ENSSSCG00000004490	SETBP1	chr1:94314556-94663029	168.21	184.237	126.098	248.398	322.42	259.154	-0.791812	0.00104734	0.044579
ENSSSCG00000027826	-	chr18:6429886-6452966	351.806	359.487	321.851	649.146	498.676	639.932	-0.789299	2.55417e-05	0.00434861
ENSSSCG00000006709	NOTCH2	chr4:100951359-101150179	3071.89	3160.79	2537.58	5186.54	4388.35	5565.72	-0.787429	8.99762e-06	0.00211762
ENSSSCG00000030110	-	chr12:45379092-45427726	152.825	154.58	138.108	302.493	220.105	243.249	-0.777642	0.000361931	0.0235461
ENSSSCG00000035669	-	AEMK02000452.1:3145245-3174688	393.858	401.727	259.402	550.891	625.925	603.444	-0.752963	0.00104201	0.0445603
ENSSSCG00000012229	GP91-PHOX	chrX:33654656-33678333	91.2849	97.0616	75.659	136.895	149.603	156.241	-0.742055	0.0011435	0.0466851
ENSSSCG00000000784	LRRK2	chr5:71800337-71944105	213.34	169.858	171.734	281.517	357.671	288.156	-0.741982	0.000550198	0.0303626
ENSSSCG00000010329	ZMIZ1	chr14:81536419-81644262	713.868	578.775	486.379	950.535	1079.03	934.637	-0.736031	0.000317441	0.02193
ENSSSCG00000036446	PALD1	chr14:73444012-73482720	84.1052	105.15	106.883	151.247	160.78	178.694	-0.730239	0.00125758	0.0496659
ENSSSCG00000000191	-	chr5:15058089-15084043	678.995	645.28	646.104	1197.83	1060.98	972.06	-0.712894	3.78651e-06	0.00126249
ENSSSCG00000031830	-	chr15:120008245-120049351	427.706	362.184	313.445	606.09	582.935	617.478	-0.709976	0.000108207	0.0108234
ENSSSCG00000014851	SLCO2B1	chr9:9442669-9472619	223.597	180.642	175.337	330.093	271.693	343.355	-0.70407	0.000869672	0.0401102
ENSSSCG00000032251	MAFB	chr17:43410388-43411359	152.825	147.39	151.318	231.838	220.965	280.672	-0.700377	0.000485723	0.027862
ENSSSCG00000017159	TBC1D16	chr12:2401816-2455818	205.135	169.858	169.332	327.885	295.767	261.025	-0.699366	0.000566861	0.0307527
ENSSSCG00000024674	ABL2	chr9:120894825-120985119	413.346	335.222	347.071	694.409	564.02	519.243	-0.697388	0.000549097	0.0303626
ENSSSCG00000021038	NRIP1	chr13:179826141-179915149	834.898	780.986	949.941	1375.57	1635.31	1146.08	-0.696865	0.000542684	0.0302617
ENSSSCG00000032996	SLC7A5	chr6:1545941-1574285	557.966	695.608	601.669	821.368	1193.38	972.996	-0.68763	0.00117534	0.0472618
ENSSSCG00000027669	-	chr15:119952799-119998645	1583.64	1476.59	1311.42	2287.47	2256.94	2429.68	-0.673408	2.5197e-06	0.000937798
ENSSSCG00000000625	LRP6	chr5:60149026-60314764	773.357	742.341	565.641	980.343	1255.29	1081.52	-0.671925	0.00100675	0.0439021
ENSSSCG00000012241	BCOR	chrX:35768887-35794162	470.784	473.625	348.272	729.737	601.851	727.875	-0.669786	0.00113644	0.046517
ENSSSCG00000029482	CHST15	chr14:133450340-133544776	503.605	481.713	385.501	608.298	791.004	777.461	-0.666736	0.00113647	0.046517
ENSSSCG00000030467	PHC3	chr13:108795364-108913621	410.269	427.79	419.127	677.85	720.501	576.313	-0.651344	8.0876e-05	0.0090503
ENSSSCG00000017791	SSH2	chr12:45823002-45888093	179.493	226.477	192.15	347.757	306.944	286.285	-0.650692	0.00107521	0.0450831
ENSSSCG00000022492	AMPD3	chr2:49028923-49083644	261.547	229.173	202.958	323.469	369.708	392.005	-0.645117	0.000973102	0.0430208
ENSSSCG00000003088	APOE	chr6:51372241-51375617	943.619	934.667	728.969	1447.33	1152.11	1463.24	-0.638863	0.00115485	0.0467902
ENSSSCG00000014242	ZNF608	chr2:128048247-128154895	313.856	354.095	288.225	469.196	551.123	465.915	-0.635135	0.000443864	0.0266755
ENSSSCG00000030484	AHR	chr9:86511339-86556143	442.065	427.79	366.286	569.659	695.568	638.061	-0.622265	0.000390742	0.0247171
ENSSSCG00000037324	-	chr17:32594220-32597054	230.776	229.173	213.767	367.629	294.047	372.358	-0.615954	0.00117384	0.0472618
ENSSSCG00000011020	JCAD	chr10:40910548-40998561	728.228	740.544	610.076	927.351	1218.32	1036.61	-0.614063	0.00100488	0.0439021
ENSSSCG00000033591	CHD9	chr6:31832493-31979935	621.558	544.623	553.632	969.303	876.983	782.139	-0.611467	0.000226662	0.0176092
ENSSSCG00000008866	GUCY1A1	chr8:44448780-44520669	705.663	926.579	696.543	1208.87	1111.7	1230.28	-0.607383	0.00098242	0.0433131
ENSSSCG00000009473	MYCBP2	chr11:49164685-49396395	2019.55	1938.54	1949.12	2500.54	3204.43	3277.31	-0.60487	0.000315231	0.02193
ENSSSCG00000037284	CCDC85C	chr7:120513325-120597650	825.667	933.769	697.744	1156.98	1221.76	1352.84	-0.601874	0.000849564	0.0395245
ENSSSCG00000000862	GNPTAB	chr5:82361906-82460814	473.861	498.789	405.917	651.354	717.062	713.842	-0.593789	0.000264337	0.0194952
ENSSSCG00000033497	RERE	chr6:68957283-69211169	1492.35	1736.32	1652.49	2628.6	2269.84	2378.23	-0.575691	7.80997e-05	0.00886459
ENSSSCG00000003021	MEGF8	chr6:49577411-49618688	1243.12	1103.63	1062.83	1929.77	1590.61	1562.41	-0.575474	0.000583836	0.0313548
ENSSSCG00000023324	-	chr9:45743478-45823883	996.954	1082.96	901.904	1545.59	1545.9	1350.97	-0.574329	0.000211536	0.0169271
ENSSSCG00000038164	RAI1	chr12:60750091-60854790	604.121	630.002	678.529	995.799	951.784	871.954	-0.560189	0.000116083	0.011328
ENSSSCG00000005524	DAB2IP	chr1:261754203-261857024	892.335	929.275	911.511	1351.28	1241.53	1348.16	-0.527597	2.77983e-05	0.00444914
ENSSSCG00000008499	STRN	chr3:103249712-103351902	437.962	382.854	369.889	561.931	541.666	593.153	-0.510389	0.0012768	0.049792
ENSSSCG00000011743	MECOM	chr13:107754511-107943642	846.18	1000.27	821.441	1239.78	1234.65	1321.96	-0.50804	0.000900805	0.0410726
ENSSSCG00000025182	ELK4	chr9:66297338-66316374	469.758	448.461	410.72	592.842	673.213	614.671	-0.500816	0.00115179	0.0467902
ENSSSCG00000000753	WNK1	chr5:68001540-68143818	1598	1504.45	1519.19	2257.66	2084.98	2167.72	-0.49414	3.64515e-05	0.00516256
ENSSSCG00000030420	GLG1	chr6:13011888-13160379	1427.74	1283.37	1269.39	1813.85	1986.11	1786.94	-0.489195	0.00034564	0.0228579
ENSSSCG00000004123	UTRN	chr1:20511240-21043642	2922.14	3203.93	3248.53	4483.3	4548.27	4088.45	-0.484977	0.000175962	0.0151403
ENSSSCG00000026636	ZBTB4	chr12:52761874-52765541	843.103	987.692	924.721	1307.12	1320.63	1221.86	-0.482062	0.000640367	0.0328476
ENSSSCG00000005715	PRRC2B	chr1:271336386-271430916	3708.83	3462.76	3536.76	4884.05	5100.26	4820.07	-0.467366	3.19065e-05	0.00460029
ENSSSCG00000012828	STARD8	chrX:54773164-54856714	477.963	523.054	501.992	659.082	687.829	711.035	-0.453337	0.00109761	0.0455082
ENSSSCG00000040578	CASKIN2	chr12:5855568-5873465	717.971	754.025	774.604	975.927	1032.6	1060.94	-0.450833	0.000557096	0.0303626
ENSSSCG00000009761	NCOR2	chr14:28663512-28818417	3377.54	3633.52	3431.08	5068.42	4697.02	4331.7	-0.432789	0.00107612	0.0450831
ENSSSCG00000016781	TRIO	chr16:3563660-3919737	1778.52	1915.17	1831.43	2549.11	2373.87	2456.81	-0.417251	0.000429828	0.0262556
ENSSSCG00000017799	CPD	chr12:46462222-46533030	2887.27	3010.71	2793.38	3646.48	3924.07	4034.19	-0.417012	0.000587517	0.0314469
ENSSSCG00000015853	HERC2	chr15:56437557-56649117	1939.55	1840.58	1765.38	2454.17	2466.73	2352.97	-0.391207	0.00103585	0.0445603
ENSSSCG00000039267	ATP6V0B	chr6:167316083-167320189	2221.61	2198.27	2337.02	1621.76	1643.91	1803.78	0.414231	0.000959752	0.0428472
ENSSSCG00000029034	COX4I1	chr6:3131019-3137482	2607.26	2248.59	2673.29	1846.97	1678.3	1861.79	0.482846	0.000963829	0.0428472
ENSSSCG00000024313	NDUFA4	chr9:80637163-80644388	1393.89	1242.93	1234.56	798.184	911.374	972.996	0.528715	0.000741863	0.0364196
ENSSSCG00000008180	EIF5B	chr3:54863623-54930849	2827.78	2570.33	2986.73	1785.15	1997.28	1934.76	0.551938	6.7156e-05	0.00796122
ENSSSCG00000027287	TMEM189	chr17:51672770-51698013	888.233	632.698	781.81	472.508	502.975	519.243	0.622524	0.00120497	0.0480907
ENSSSCG00000012758	NSDHL	chrX:123906152-123922073	527.196	422.398	570.445	333.405	334.457	310.61	0.633996	0.000847288	0.0395245
ENSSSCG00000009290	MIPEP	chr11:2675413-2790766	491.297	581.471	643.702	347.757	373.147	383.585	0.634782	0.000416521	0.0258372
ENSSSCG00000017926	SLC16A13	chr12:52436012-52442920	312.83	345.108	297.832	207.55	184.854	203.955	0.683341	0.000107497	0.01082
ENSSSCG00000009904	DYNLL1	chr14:40455923-40459104	515.913	622.812	511.599	298.077	340.476	354.582	0.732661	5.04483e-05	0.00645899
ENSSSCG00000028571	FAM207A	chr13:207561007-207588936	275.906	302.868	354.276	177.742	173.677	192.728	0.776339	6.32906e-05	0.00767351
ENSSSCG00000013113	TMEM132A	chr2:10814552-10827437	980.543	648.875	887.492	449.324	559.721	448.139	0.78725	0.000600849	0.0319409
ENSSSCG00000009310	POLR1D	chr11:5044332-5045939	966.184	622.812	967.955	459.26	530.488	487.433	0.790326	0.00075942	0.0369415
ENSSSCG00000015311	CYP51A1	chr9:72054942-72079598	3743.71	2561.35	2427.09	1488.18	1826.19	1709.29	0.797466	0.000529652	0.029847
ENSSSCG00000014076	FAM169A	chr2:83852220-83927154	303.599	294.78	319.449	165.598	202.05	159.047	0.798403	3.17432e-05	0.00460029
ENSSSCG00000010734	-	chr14:133808186-133830499	2127.25	1251.02	1794.2	941.703	1005.95	942.122	0.839512	0.000378532	0.0244275
ENSSSCG00000040151	SMIM3	chr2:151762591-151763922	167.185	155.478	152.519	93.8391	99.7353	69.2324	0.854872	0.000444607	0.0266755
ENSSSCG00000008245	TMSB10	chr3:59776236-59777257	11923.4	7397.35	10125.1	4585.97	6058.06	5608.76	0.857258	0.000296872	0.0214016
ENSSSCG00000027357	CSTB	chr13:206706062-206710646	1422.61	872.656	1448.33	707.657	646.56	693.259	0.870147	0.000389998	0.0247171
ENSSSCG00000040663	HERPUD1	chr6:18877492-18916601	3241.13	3362.11	3512.74	1816.06	1678.3	1950.67	0.893655	1.77366e-11	2.83857e-07
ENSSSCG00000002496	GLRX5	chr7:116787341-116797488	811.307	506.877	799.824	352.173	348.214	436.912	0.896068	0.000423629	0.026076
ENSSSCG00000034124	CIAO2A	chr1:107951646-107969298	332.318	213.895	302.636	140.207	149.603	163.725	0.901766	0.00025716	0.0192317
ENSSSCG00000013004	TM7SF2	chr2:7077018-7082832	342.575	297.476	375.893	176.638	187.434	167.467	0.932096	9.81791e-07	0.000458664
ENSSSCG00000000951	-	chr5:104273629-104295140	684.124	718.975	644.903	394.124	331.878	340.548	0.94355	3.96107e-09	1.53719e-05
ENSSSCG00000010698	FGFR2	chr14:131181713-131289414	1268.76	869.959	1311.42	707.657	404.96	667.063	0.9554	0.00104128	0.0445603
ENSSSCG00000017923	ALOX15	chr12:52286019-52415565	725.151	732.456	1035.21	439.388	371.428	465.915	0.964846	1.67685e-05	0.00308463
ENSSSCG00000000133	TST	chr5:10746890-10763360	721.048	723.468	1060.43	574.075	315.542	381.714	0.979237	0.0010912	0.04536
ENSSSCG00000024245	AIMP2	chr3:5106171-5117985	317.959	369.373	211.365	145.727	179.695	128.173	0.987579	0.000634035	0.0326273
ENSSSCG00000005648	SLC27A4	chr1:268773861-268788207	1567.23	1001.17	1468.75	607.194	670.634	711.035	1.02063	7.17501e-06	0.00179081
ENSSSCG00000012637	KLHL13	chrX:96543962-96744924	165.133	126.719	106.883	55.1995	72.2221	67.3612	1.03144	0.000328029	0.0222448
ENSSSCG00000013380	-	chr2:41782038-41830532	2120.07	1109.92	2160.49	786.041	1010.25	827.046	1.03841	0.000509086	0.0287895
ENSSSCG00000039713	ANKRD9	AEMK02000452.1:1261378-1262338	179.493	106.049	124.897	65.1354	56.7459	73.9102	1.0681	0.000542538	0.0302617
ENSSSCG00000033570	-	chr11:15935632-15942063	209.237	139.301	259.402	91.6311	105.754	90.7505	1.07266	0.000352041	0.0231855
ENSSSCG00000037754	SLC39A11	chr12:7759613-8204762	2083.14	1036.22	2000.76	841.24	693.848	882.245	1.08258	0.000360765	0.0235461
ENSSSCG00000040524	ISYNA1	chr2:59363716-59367752	1518	980.502	1321.03	584.01	600.131	609.058	1.09034	3.15145e-07	0.00023173
ENSSSCG00000000707	SCNN1A	chr5:64285015-64314819	4039.1	2652.12	4902.22	2062.25	1604.36	1767.3	1.0932	4.38933e-05	0.00575793
ENSSSCG00000003138	HSD17B14	chr6:54125407-54143532	471.809	325.336	488.781	223.006	177.116	201.148	1.09674	5.5269e-06	0.00147421
ENSSSCG00000003781	-	chr6:138504030-138615963	240.007	282.198	272.613	92.7351	114.352	156.241	1.1268	1.48645e-05	0.00297363
ENSSSCG00000032768	EBP	chrX:42670074-42680715	657.456	409.816	619.683	250.606	282.01	238.571	1.12773	4.60245e-06	0.00131659
ENSSSCG00000024911	-	chr6:18650323-18657676	646.174	1041.61	1382.28	384.188	621.626	395.747	1.13024	0.00096168	0.0428472
ENSSSCG00000001986	NFATC4	chr7:74918984-74930087	1446.2	570.686	1065.23	506.731	496.957	399.49	1.13499	0.00111428	0.0460801
ENSSSCG00000038429	-	chr10:66433253-66436118	160.005	112.34	128.5	55.1995	61.0449	65.4901	1.13799	2.09721e-05	0.00368833
ENSSSCG00000008491	QPCT	chr3:102795071-102824180	961.055	523.054	501.992	253.918	317.261	309.675	1.17246	0.000155793	0.0141666
ENSSSCG00000027506	POLD3	chr9:8906570-8956265	396.935	520.358	892.296	330.093	201.19	266.638	1.1816	0.000942555	0.042492
ENSSSCG00000006582	S100A14	chr4:96027639-96029878	1532.35	1054.2	1946.72	791.561	721.361	468.722	1.19372	0.000118103	0.0114553
ENSSSCG00000029323	KCNE3	chr9:8810703-8822341	576.428	1456.82	1007.59	471.404	321.56	532.341	1.19876	0.00125996	0.0496659
ENSSSCG00000008857	MSMO1	chr8:43726596-43746065	2763.16	1499.96	2041.59	829.096	1012.83	879.438	1.21171	4.38837e-06	0.00131659
ENSSSCG00000017203	GALK1	chr12:5642025-5651185	851.308	350.5	756.59	281.517	248.478	311.546	1.21802	0.00050702	0.0287743
ENSSSCG00000001927	-	chr7:60877889-60913339	15430.2	6572.33	11207.1	4919.38	4559.45	4763	1.22145	9.65471e-05	0.0100517
ENSSSCG00000010517	PGAM1	chr14:108822681-108833058	5176.57	1864.84	4238.11	1714.5	1419.51	1670.93	1.23106	0.00074973	0.0365813
ENSSSCG00000040275	HEBP1	chr5:59492817-59525563	1342.61	701.899	1011.19	340.029	528.769	425.686	1.23797	4.52222e-05	0.00588403
ENSSSCG00000008241	TCF7L1	chr3:59439132-59460590	398.987	235.464	200.556	115.919	119.51	111.333	1.26844	6.16522e-05	0.00760384
ENSSSCG00000012960	CST6	chr2:6323740-6325415	8035.12	5469.6	9926.94	3468.74	2162.36	4089.39	1.26936	7.79787e-05	0.00886459
ENSSSCG00000033018	TM4SF1	chr13:89588362-89600707	9046.43	2996.33	5297.33	2470.73	2093.58	2625.22	1.27013	0.000883117	0.0405462
novel.300	-	chr3:32639303-32646002	268.726	244.451	459.959	154.559	105.754	139.4	1.28356	8.01521e-05	0.00903348
ENSSSCG00000001089	GPLD1	chr7:19289576-19346420	177.441	118.631	99.6778	75.0713	39.5502	48.6498	1.28545	0.000608356	0.0319409
ENSSSCG00000037142	-	AEMK02000452.1:3511252-3512787	1537.48	1194.4	1503.57	457.052	532.208	743.78	1.28842	1.60627e-07	0.000168307
ENSSSCG00000012276	SYN1	chrX:42088832-42142286	68.7201	38.6449	48.0375	22.0798	21.4947	19.647	1.29673	0.00123576	0.0491969
ENSSSCG00000034178	AIF1L	chr1:271072734-271102799	1945.7	669.545	1468.75	681.162	557.142	423.814	1.297	0.00107135	0.0450831
ENSSSCG00000001764	SH2D7	chr7:47812403-47825045	64.6174	78.1885	120.094	29.8077	45.5687	29.0028	1.3228	0.000660987	0.0332655
ENSSSCG00000007240	HCK	chr17:35708164-35754910	317.959	124.922	210.164	77.2793	68.7829	114.14	1.32651	0.00104412	0.0445603
ENSSSCG00000033750	-	chr17:12507517-12586441	68.7201	44.9359	40.8319	22.0798	17.1957	22.4537	1.32954	0.00105189	0.0446535
ENSSSCG00000022236	FOLR1	chr9:6745870-6760434	16028.2	6486.05	12046.6	4626.82	4415.01	4360.7	1.36661	2.82323e-05	0.00447356
ENSSSCG00000033337	ARHGDIB	chr5:57576778-57600668	2685.21	816.036	1720.94	752.921	619.047	643.674	1.37342	0.000626822	0.0323602
ENSSSCG00000032081	NDUFS3	chr2:15026300-15036880	1402.09	550.914	1044.82	458.156	349.933	341.484	1.38301	0.000101127	0.0102432
ENSSSCG00000033574	CFAP54	chr5:86792557-87102594	487.195	438.575	474.37	234.046	124.669	175.888	1.3926	2.38141e-07	0.00020059
ENSSSCG00000017184	PRPSAP1	chr12:5144292-5176857	2281.1	689.317	1394.29	697.721	449.669	496.789	1.40877	0.000839827	0.0394152
ENSSSCG00000034500	MSX2	chr16:49764594-49772121	1233.88	456.549	1251.38	437.18	342.195	326.515	1.41141	0.000321315	0.0219757
ENSSSCG00000007431	CTSA	chr17:48082494-48089967	4031.92	1446.94	2793.38	1253.03	847.75	1000.13	1.4157	0.000160072	0.0144318
ENSSSCG00000011627	ACPP	chr13:73471684-73571052	96.4132	42.2398	72.0562	27.5997	24.074	27.1316	1.41754	0.000726834	0.035902
ENSSSCG00000008309	-	chr3:69887386-69895384	1239.01	405.322	688.137	246.19	266.534	356.453	1.42366	0.000484715	0.027862
ENSSSCG00000001788	STARD5	chr7:50107034-50118629	510.785	177.048	343.468	145.727	118.651	118.818	1.42848	0.000286749	0.0207653
ENSSSCG00000033000	TIMP4	chr13:68179806-68213261	853.36	242.654	796.221	239.566	223.545	227.344	1.45392	0.000959873	0.0428472
ENSSSCG00000029257	-	chr2:149556827-149669308	377.448	158.174	403.515	145.727	99.7353	89.815	1.48657	0.000252747	0.0190109
ENSSSCG00000004336	EPHA7	chr1:60770686-60944126	65.6431	51.227	76.86	27.5997	14.6164	27.1316	1.48769	0.000209208	0.0168249
ENSSSCG00000033787	-	chr14:51624286-51644457	430.783	127.618	399.912	139.103	85.9787	115.075	1.49462	0.00125878	0.0496659
ENSSSCG00000010537	GOT1	chr14:110608422-110635901	2452.38	678.532	2210.92	714.281	538.227	602.509	1.52587	0.000545035	0.0302873
ENSSSCG00000023539	MBOAT2	chr3:127243798-127364454	2369.3	742.341	1764.18	699.929	521.031	460.302	1.53623	0.000196342	0.0163659
ENSSSCG00000010825	MARK1	chr10:9980297-10104869	1002.08	324.437	763.796	287.037	241.6	187.115	1.54624	0.000180209	0.0153408
ENSSSCG00000036352	RAB7B	chr9:66633367-66666055	750.792	172.554	534.417	186.574	141.865	163.725	1.56653	0.001128	0.0464073
ENSSSCG00000006873	FRRS1	chr4:118269143-118375846	743.613	179.744	465.964	189.886	124.669	150.627	1.57899	0.000948269	0.0426295
ENSSSCG00000018046	-	chr12:59977416-60019633	784.64	335.222	427.534	232.942	143.584	136.594	1.5942	4.01281e-05	0.00544246
ENSSSCG00000024644	CIDEA	chr6:97253074-97267406	351.806	114.137	237.786	100.463	61.0449	69.2324	1.61062	0.000274163	0.0201271
ENSSSCG00000029754	SLC39A2	chr7:78129237-78131819	2016.47	1027.24	1564.82	532.123	384.325	592.217	1.61121	1.6048e-07	0.000168307
ENSSSCG00000022292	NPL	chr9:124093611-124132942	810.281	250.742	646.104	229.63	168.518	159.047	1.61561	0.000149601	0.0137598
ENSSSCG00000036695	IGF2BP3	chr9:92104787-92272014	57.4377	27.8603	42.0328	9.93591	18.0555	13.098	1.61638	0.00107286	0.0450831
ENSSSCG00000029239	MZB1	chr2:141276494-141279602	30.7702	39.5436	38.43	12.1439	9.45766	13.098	1.65374	0.000200941	0.0165402
ENSSSCG00000005249	FAM189A2	chr1:222658739-222725645	914.9	285.792	748.184	305.805	183.994	116.011	1.68655	0.000573058	0.0309838
ENSSSCG00000036932	WNT6	chr15:120901283-120917398	651.302	174.351	360.281	77.2793	169.378	119.753	1.69212	0.000660819	0.0332655
ENSSSCG00000027472	GCA	chr15:68985497-69053795	1714.92	354.994	1191.33	389.708	355.092	261.96	1.69563	0.000686911	0.0343541
ENSSSCG00000009209	NAP1L5	chr8:130364566-130365464	760.023	216.591	445.548	183.262	138.426	115.075	1.7038	0.00014692	0.0136704
ENSSSCG00000026718	PLCH1	chr13:95406827-95643193	605.147	212.098	504.394	199.822	93.7168	112.269	1.70523	0.00016417	0.0145965
ENSSSCG00000007539	RBBP8NL	chr17:61778568-61794352	170.262	62.9103	142.911	51.8875	20.6349	40.2296	1.74266	0.000452966	0.0269343
ENSSSCG00000033456	GPR157	chr6:69559345-69581551	424.628	149.187	296.631	98.2551	51.5872	108.526	1.75358	0.000100869	0.0102432
ENSSSCG00000012399	FOXO4	chrX:57131725-57140650	4997.08	1299.55	3928.26	1265.17	961.242	787.752	1.7623	0.000110653	0.0109993
ENSSSCG00000015136	UBASH3B	chr9:49630730-49772335	1239.01	241.755	658.113	257.23	176.256	195.535	1.76602	0.000604053	0.0319409
ENSSSCG00000003832	TACSTD2	chr6:153859482-153861492	3852.43	1196.19	3750.53	1131.59	640.541	790.559	1.77985	6.17657e-05	0.00760384
ENSSSCG00000015299	STEAP4	chr9:68544721-68570585	2135.45	479.916	1130.08	493.483	294.907	290.963	1.7954	0.000316489	0.02193
ENSSSCG00000032341	AIF1	chr7:23729215-23734949	718.997	208.503	574.048	167.806	134.127	129.109	1.80063	3.74079e-05	0.00522729
ENSSSCG00000006966	CLDN23	chr17:483635-484686	157.954	51.227	138.108	34.2237	21.4947	43.0363	1.81422	0.000317998	0.02193
ENSSSCG00000003807	DNAJC6	chr6:146990109-147160915	970.286	260.628	624.487	209.758	187.434	127.238	1.82302	7.27743e-05	0.00850132
ENSSSCG00000007479	SALL4	chr17:53079636-53103023	333.344	80.8847	219.771	79.4872	61.9047	36.4873	1.83467	0.000554881	0.0303626
ENSSSCG00000029347	-	chr2:66394261-66453357	498.477	106.947	317.047	103.775	73.0819	81.3948	1.83731	0.000316445	0.02193
ENSSSCG00000010554	SCD	chr14:111461157-111478031	7210.48	1647.35	4750.91	1379.99	1331.81	1084.33	1.8419	6.9643e-05	0.00819534
ENSSSCG00000040412	-	chr3:28815796-28816799	241.033	60.2141	181.341	58.5114	42.9893	32.745	1.84716	0.000400099	0.0251106
ENSSSCG00000015579	PTGS2	chr9:127848603-127859287	2888.29	944.553	1193.73	428.348	579.496	384.52	1.85178	1.63324e-05	0.00307509
ENSSSCG00000013086	CYB561A3	chr2:10142196-10156998	2374.43	576.079	2452.31	717.593	367.989	405.103	1.858	0.000339559	0.0227834
ENSSSCG00000035934	TXNDC16	chr1:182101620-182204311	462.578	78.1885	373.491	86.1112	101.455	62.6834	1.86806	0.00112333	0.0463343
ENSSSCG00000015019	COLCA2	chr9:39072595-39081486	243.084	93.4667	208.963	64.0314	46.4285	38.3585	1.87593	1.10338e-05	0.00245258
ENSSSCG00000024596	NOCT	chr8:87885414-87909655	401.038	151.883	182.542	85.0072	44.7089	71.1035	1.87608	2.94434e-05	0.00453197
ENSSSCG00000027121	ODC1	chr3:126087190-126132577	5328.37	1669.82	4322.17	1241.99	818.517	1023.52	1.87613	5.22303e-06	0.00141788
ENSSSCG00000009283	TNFRSF19	chr11:2543785-2640736	784.64	191.427	574.048	200.926	124.669	93.5573	1.8878	0.00022105	0.017427
ENSSSCG00000008832	LRRC66	chr8:39104074-39126800	67.6944	19.7718	52.8412	15.4559	12.8968	9.35573	1.89604	0.00117443	0.0472618
ENSSSCG00000024736	ACP4	chr6:55534864-55541862	1906.73	403.525	1555.21	519.979	274.272	244.184	1.89667	0.00042672	0.0261656
ENSSSCG00000016431	GALNTL5	chr18:5353817-5438227	112.824	45.8346	79.2618	24.2878	16.3359	23.3893	1.89718	3.14084e-05	0.00460029
ENSSSCG00000005701	ASS1	chr1:270531589-270586378	593.864	295.678	610.076	151.247	147.024	90.7505	1.94639	6.83123e-08	8.40977e-05
ENSSSCG00000023666	CTSB	chr14:15014140-15035086	44761.4	10385.6	34941.3	9489.89	6097.61	7696.96	1.95198	3.8153e-05	0.0052638
ENSSSCG00000030058	ANXA10	chr14:21249054-21315131	709.765	1345.38	313.445	136.895	343.915	123.496	1.97009	0.000480216	0.027862
ENSSSCG00000031174	FBP1	chr10:27588499-27626750	212.314	55.7205	184.944	54.0955	35.2513	23.3893	2.00906	0.000258422	0.0192362
ENSSSCG00000013714	-	chr2:66901720-66911936	265.649	174.351	214.968	58.5114	32.6719	71.1035	2.01636	1.16281e-08	2.61736e-05
ENSSSCG00000039272	IP6K3	chr7:29808522-29962947	66.6687	30.5564	60.0468	16.5598	12.037	10.2913	2.02026	4.2255e-05	0.00563541
ENSSSCG00000007072	SPTLC3	chr17:21768864-21904399	1054.39	171.655	528.412	143.519	109.193	179.63	2.02077	0.000313038	0.02193
ENSSSCG00000004791	RASGRP1	chr1:132702524-132787913	612.327	116.833	378.295	123.647	62.7644	84.2015	2.03443	0.000233141	0.0177676
ENSSSCG00000010647	ADRB1	chr14:124400189-124401739	292.317	70.9988	194.552	73.9673	26.6534	35.5518	2.03942	0.000396481	0.0249814
ENSSSCG00000004419	MFSD4B	chr1:76998385-77171084	874.899	157.276	504.394	177.742	86.8385	109.462	2.03966	0.000284967	0.02073
ENSSSCG00000040461	CDKN1C	chr2:2018910-2022082	1202.09	403.525	1121.68	219.694	246.759	181.501	2.07286	3.98306e-07	0.000236092
ENSSSCG00000025410	PRSS16	chr7:21276965-21652224	391.807	686.621	195.753	64.0314	90.2776	143.143	2.09856	1.77111e-05	0.00322101
ENSSSCG00000031378	KBTBD6	chr11:25706139-25710994	2628.8	532.041	1408.7	501.211	263.955	283.479	2.12404	5.48829e-05	0.006971
ENSSSCG00000035945	FDX1	chr9:38375939-38401647	2366.23	634.495	1653.69	465.884	301.785	298.448	2.12663	2.63585e-06	0.000958729
ENSSSCG00000014988	MMP13	chr9:33548952-33561602	66.6687	22.468	48.0375	12.1439	6.01851	13.098	2.13975	0.00030582	0.0218375
ENSSSCG00000026349	ALDH3B2	chr2:4920068-4928554	478.989	96.1629	324.253	96.0471	28.373	79.5237	2.14311	0.000461864	0.0269769
ENSSSCG00000008830	CWH43	chr8:38869125-38943483	854.385	291.185	662.917	188.782	104.034	115.075	2.15017	6.02405e-07	0.000333585
ENSSSCG00000010330	PPIF	chr14:81667266-81681781	628.737	161.769	457.557	129.167	72.2221	79.5237	2.15319	1.1798e-05	0.00258652
ENSSSCG00000015545	-	chr9:123748779-123762547	16429.2	3496.91	11910.9	3095.59	2252.64	1790.69	2.15696	1.44044e-05	0.00295549
ENSSSCG00000001036	TFAP2A	chr7:7223100-7244883	492.323	124.922	362.683	122.543	61.9047	32.745	2.17645	0.000204733	0.0166322
ENSSSCG00000012759	ZNF185	chrX:123944330-123985651	247.187	45.8346	249.795	58.5114	34.3915	25.2605	2.20192	0.000422677	0.026076
ENSSSCG00000009784	ABCB9	chr14:29904056-29935560	284.111	52.1257	201.757	67.3434	24.9338	24.3249	2.21098	0.000612704	0.0319409
ENSSSCG00000003718	TAF4B	chr6:110855587-110972790	627.712	127.618	371.09	105.983	68.7829	68.2968	2.21363	2.78002e-05	0.00444914
ENSSSCG00000004497	PSTPIP2	chr1:95625801-95727801	560.017	206.705	369.889	99.3591	78.2406	67.3612	2.21546	2.15864e-08	3.14062e-05
ENSSSCG00000011579	PPARG	chr13:68301566-68433963	398.987	79.9859	261.804	65.1354	67.0634	25.2605	2.23396	0.000172694	0.0149394
ENSSSCG00000021866	EDDM3B	chr7:78220275-78236747	230.776	56.6193	225.776	39.7436	27.5132	41.1652	2.24291	3.0405e-05	0.00459058
ENSSSCG00000005688	PTGES	chr1:269911793-269924481	1600.05	339.716	985.969	298.077	241.6	72.0391	2.25826	0.0002088	0.0168249
ENSSSCG00000015049	TMPRSS5	chr9:41327732-41337592	33.8472	23.3667	15.6122	3.31197	3.43915	8.42015	2.26059	0.000887419	0.0405779
ENSSSCG00000006742	MAB21L3	chr4:104577536-104625999	1181.57	257.033	556.034	225.214	85.9787	104.784	2.26339	6.17159e-05	0.00760384
ENSSSCG00000018019	ARHGAP44	chr12:57050264-57205847	345.652	60.2141	164.528	56.3035	31.8121	29.0028	2.28735	0.000151768	0.0138794
ENSSSCG00000023743	CLDN6	chr3:39171390-39172135	97.4389	22.468	80.4628	14.3519	17.1957	9.35573	2.28748	0.000215925	0.0171072
ENSSSCG00000000664	-	chr5:62603252-62680680	344.626	62.0116	184.944	75.0713	28.373	17.7759	2.29214	0.000780126	0.0376058
ENSSSCG00000008803	ATP8A1	chr8:33389193-33605964	1306.71	161.769	697.744	228.526	100.595	110.398	2.30227	0.000319275	0.02193
ENSSSCG00000017355	GRN	chr12:18893202-18900649	84253.9	13138.4	68548.3	17790.8	8151.64	7678.24	2.30326	0.000120633	0.0116302
ENSSSCG00000012166	-	chrX:18118264-18170587	3684.22	877.149	2429.5	550.891	474.602	390.134	2.30409	6.04472e-07	0.000333585
ENSSSCG00000003894	CYP4B1	chr6:164715507-164737521	62.566	21.5692	22.8178	8.83192	3.43915	9.35573	2.31985	0.000808119	0.0383772
ENSSSCG00000036907	NMB	chr7:52883128-52886644	20.5135	105.15	104.482	6.62394	13.7566	25.2605	2.32694	0.00108314	0.045142
ENSSSCG00000009517	GPR183	chr11:68231857-68245751	407.192	81.7834	295.43	62.9274	44.7089	48.6498	2.32835	1.48076e-05	0.00297363
ENSSSCG00000023441	KLHDC8A	chr9:66019469-66025919	20.5135	48.5308	25.2197	3.31197	8.59787	6.54901	2.33652	0.00027988	0.020453
ENSSSCG00000010948	CTSL	chr10:27666976-27675171	383.602	208.503	299.033	82.7992	51.5872	42.1008	2.34164	9.75421e-11	7.80532e-07
ENSSSCG00000024860	-	chr14:49050166-49121385	46.1553	81.7834	37.229	16.5598	5.15872	11.2269	2.3519	3.33994e-05	0.00477254
ENSSSCG00000035908	-	chrX:122592959-122599486	545.658	191.427	402.314	88.3192	78.2406	56.1344	2.35573	1.30836e-08	2.61736e-05
ENSSSCG00000008118	PROM2	chr3:45999978-46023501	3177.53	550.914	2120.85	590.634	212.367	294.705	2.41437	4.32302e-05	0.00571782
novel.53	-	chr11:7175164-7179371	274.88	43.1385	218.571	50.7835	31.8121	17.7759	2.42128	0.000230456	0.0176469
ENSSSCG00000017755	NOS2	chr12:44173377-44327111	1770.31	323.539	1335.44	341.133	150.463	143.143	2.43462	2.94504e-05	0.00453197
ENSSSCG00000014943	DEUP1	chr9:25689633-25914364	129.235	293.881	641.3	61.8234	56.7459	77.6525	2.43841	4.19732e-06	0.00129181
ENSSSCG00000030305	SLC15A2	chr13:138595973-138681573	2407.25	671.343	1624.87	408.476	141.865	290.028	2.48555	1.00308e-06	0.000458664
ENSSSCG00000016599	GPR37	chr18:23019747-23036484	248.213	53.9231	176.538	48.5755	12.8968	22.4537	2.51991	8.58e-05	0.009278
ENSSSCG00000004039	SLC22A3	chr1:7108101-7207402	65.6431	17.0757	50.4394	7.72793	8.59787	6.54901	2.5353	7.75593e-05	0.00886459
ENSSSCG00000033329	SLC47A1	chr12:60019858-60056951	287.188	94.3654	156.122	50.7835	28.373	12.1624	2.56461	8.91526e-06	0.00211762
ENSSSCG00000015885	PLA2R1	chr15:66900497-67005242	2843.16	316.349	1395.49	358.797	234.722	171.21	2.57482	5.01472e-05	0.00645899
ENSSSCG00000014182	SLCO4C1	chr2:107817177-107887399	339.498	49.4295	264.206	55.1995	31.8121	20.5826	2.60488	7.711e-05	0.00886459
ENSSSCG00000006846	HENMT1	chr4:111364966-111382572	41.0269	31.4551	67.2525	5.51995	12.037	4.67786	2.62615	7.2971e-06	0.00179081
ENSSSCG00000035293	-	chr2:1469104-1496346	44443.4	5040.91	32467.3	5995.77	4706.47	2420.33	2.64273	3.75618e-05	0.00522729
ENSSSCG00000028944	-	chr3:45628892-45671057	70.7714	20.6705	76.86	15.4559	9.45766	1.87115	2.66188	0.000449595	0.0268482
ENSSSCG00000036566	LY6G6C	chr7:23829363-23833540	103.593	19.7718	129.701	13.2479	6.87829	19.647	2.66981	0.000192397	0.0161211
ENSSSCG00000014073	HEXB	chr2:83745059-83784756	5954.03	864.567	4084.39	811.432	443.65	405.103	2.71557	3.98606e-06	0.00129181
ENSSSCG00000003833	DAB1	chr6:154936452-155374399	354.883	27.8603	142.911	48.5755	16.3359	14.0336	2.74118	0.000696924	0.0347463
ENSSSCG00000022584	PPP1R3F	chrX:43327695-43344013	344.626	63.809	237.786	54.0955	24.9338	16.8403	2.75854	1.62267e-05	0.00307509
ENSSSCG00000011965	TMEM45A	chr13:158415324-158515083	3520.11	795.366	2662.48	450.428	301.785	265.703	2.77756	1.73089e-08	2.77011e-05
ENSSSCG00000016600	TMEM229A	chr18:23531536-23532648	675.918	120.428	440.744	80.5912	41.2698	56.1344	2.79933	8.47812e-07	0.00043769
ENSSSCG00000023584	-	chr9:108678513-108693057	222.571	24.2654	81.6637	25.3918	8.59787	13.098	2.81134	0.000239187	0.0181419
ENSSSCG00000023057	LMO1	chr9:1049153-1082974	229.751	43.1385	244.991	45.2636	18.9153	9.35573	2.82287	8.46319e-05	0.00921393
ENSSSCG00000013434	-	chr2:76944411-76956003	41.0269	8.98718	32.4253	4.41596	2.57936	4.67786	2.82505	0.000389255	0.0247171
ENSSSCG00000015100	UPK2	chr9:46200424-46202937	45.1296	9.8859	21.6169	5.51995	2.57936	2.80672	2.834	0.000600966	0.0319409
ENSSSCG00000028695	-	chrX:83744539-83747605	129.235	17.0757	96.075	19.8718	8.59787	5.61344	2.84129	0.000229201	0.0176352
ENSSSCG00000036741	-	chr2:137198870-137212568	60.5147	255.236	38.43	13.2479	9.45766	25.2605	2.88754	9.85178e-05	0.0101069
ENSSSCG00000003521	-	chr6:80112277-80139670	418.474	70.9988	265.407	39.7436	38.6904	22.4537	2.9037	9.50315e-07	0.000458664
ENSSSCG00000031114	SLFN14	chr12:39950502-39964565	53.335	12.5821	25.2197	7.72793	1.71957	2.80672	2.9312	0.000454403	0.0269343
ENSSSCG00000005905	SLC39A4	chr4:372674-381088	64.6174	14.3795	30.0234	9.93591	0.859787	3.74229	2.94294	0.000839517	0.0394152
novel.258	-	chr2:150758053-150772003	355.908	60.2141	186.145	55.1995	9.45766	14.0336	2.94577	9.80221e-05	0.0101069
ENSSSCG00000025592	TP63	chr13:127116105-127347070	204.109	35.9487	109.285	36.4317	5.15872	2.80672	2.99127	0.000918383	0.0416368
ENSSSCG00000007522	CTSZ	chr17:59141497-59149377	24454.1	4186.23	18227.8	3181.7	1393.71	1299.51	2.99607	3.29598e-07	0.00023173
novel.374	-	chr6:48390954-48398801	139.491	19.7718	104.482	24.2878	5.15872	3.74229	3.00777	0.000414913	0.0258372
novel.72	-	chr11:29088004-29089843	81.0281	10.7846	50.4394	9.93591	6.87829	0.935573	3.01281	0.000792402	0.0378555
ENSSSCG00000016591	PAX4	chr18:20674562-20680287	88.2079	17.9744	94.874	19.8718	4.29893	0.935573	3.02226	0.00124353	0.0493831
ENSSSCG00000005852	ENTPD8	AEMK02000682.1:537366-546241	777.46	164.465	485.179	109.295	49.0078	13.098	3.06112	1.67456e-05	0.00308463
ENSSSCG00000001750	PAQR8	chr7:46104946-46234276	1799.03	399.93	1351.05	252.814	114.352	51.4565	3.08575	9.11488e-07	0.000455858
ENSSSCG00000002929	SYNE4	chr6:45380248-45386653	231.802	37.7462	338.664	54.0955	11.1772	6.54901	3.09029	0.000332265	0.022437
ENSSSCG00000034653	DLX4	chr12:26155512-26161738	139.491	36.8475	135.706	20.9758	12.037	3.74229	3.09623	6.66176e-06	0.0016923
ENSSSCG00000025273	CYP11A1	chr7:59175820-59188720	1386.71	258.831	1137.29	200.926	52.447	64.5545	3.13232	1.56622e-06	0.000626645
ENSSSCG00000017018	TENM2	chr16:55625320-56086379	301.548	26.0628	127.299	20.9758	12.8968	16.8403	3.16845	1.89487e-05	0.00340735
ENSSSCG00000023320	CYP3A39	chr3:6615343-6892457	623.609	112.34	504.394	68.4474	9.45766	59.8766	3.1737	1.32358e-05	0.00282435
ENSSSCG00000003218	MYBPC2	chr6:55281803-55310295	557.966	102.454	397.51	66.2394	24.9338	22.4537	3.22475	3.47508e-07	0.00023173
ENSSSCG00000023467	-	chr7:46606301-46631020	335.395	53.0244	380.697	43.0556	31.8121	7.48458	3.22589	1.59307e-05	0.00307174
ENSSSCG00000022390	RGN	chrX:41725522-41751198	682.072	69.2013	301.435	47.4716	35.2513	28.0672	3.24984	1.33748e-06	0.000556191
ENSSSCG00000037697	MGP	chr5:57664914-57670632	8410.52	1453.23	5465.46	780.521	374.867	448.139	3.25732	4.80253e-09	1.53719e-05
ENSSSCG00000017589	DLX3	chr12:26179428-26182932	130.26	16.1769	115.29	19.8718	1.71957	5.61344	3.28631	0.000311376	0.02193
ENSSSCG00000017522	SP6	chr12:24103189-24104322	315.907	28.759	194.552	35.3277	10.3174	9.35573	3.3028	3.90892e-05	0.00534687
ENSSSCG00000015954	DLX2	chr15:78201917-78204157	61.5404	4.49359	40.8319	5.51995	3.43915	1.87115	3.31451	0.000625359	0.0323602
ENSSSCG00000027854	HSD17B6	chr5:22089491-22114378	28.7188	8.98718	10.8084	2.20798	0.859787	1.87115	3.3248	0.000791162	0.0378555
novel.565	-	chrX:125071856-125095756	351.806	79.9859	206.561	39.7436	11.1772	12.1624	3.35162	2.26477e-07	0.00020059
ENSSSCG00000034942	STAR	chr15:48377513-48388326	942.593	191.427	1092.85	146.831	49.8676	17.7759	3.37777	0.000906285	0.041205
ENSSSCG00000031112	TM4SF5	chr12:52106823-52118043	1379.53	270.514	1009.99	181.054	28.373	46.7786	3.37795	0.000485382	0.027862
ENSSSCG00000000659	-	chr5:62272892-62325141	113.85	10.7846	58.8459	14.3519	1.71957	1.87115	3.38302	0.000680594	0.0341449
ENSSSCG00000005939	FAM135B	chr4:4373945-4658017	202.058	235.464	28.8225	27.5997	6.87829	10.2913	3.39555	9.78193e-06	0.00220493
ENSSSCG00000035335	FGL1	chr17:5547229-5596430	31.7959	6.29103	37.229	5.51995	0.859787	0.935573	3.41485	0.000806955	0.0383772
ENSSSCG00000001807	AP3B2	chr7:52256569-52296717	118.978	8.98718	62.4487	13.2479	2.57936	1.87115	3.45315	0.000445035	0.0266755
novel.563	-	chrX:110388184-110390902	125.132	33.2526	90.0703	13.2479	8.59787	0.935573	3.46067	5.22714e-06	0.00141788
novel.24	-	chr1:52964190-52969414	149.748	20.6705	87.6684	20.9758	1.71957	0.935573	3.47394	0.000748841	0.0365813
ENSSSCG00000032538	GCM1	chr7:46764263-46774528	470.784	118.631	206.561	45.2636	14.6164	7.48458	3.57435	1.76799e-07	0.000168307
ENSSSCG00000040608	AKR1B1	chr18:14734108-14756827	26198.8	3132.03	24264.9	3403.6	637.962	392.005	3.59566	0.00126494	0.0497397
ENSSSCG00000016627	ASZ1	chr18:28859205-28910632	83.0795	8.08847	43.2337	7.72793	3.43915	0	3.61371	0.000626276	0.0323602
ENSSSCG00000005938	-	chr4:4169200-4313245	380.525	20.6705	180.141	16.5598	23.2142	7.48458	3.61859	1.52495e-05	0.00301301
novel.165	-	chr15:30202719-30213785	135.389	36.8475	98.4768	18.7678	2.57936	0.935573	3.63408	4.10059e-05	0.00551477
ENSSSCG00000003374	ESPN	chr6:67284278-67315783	117.952	12.5821	85.2665	13.2479	2.57936	1.87115	3.63615	9.27224e-05	0.00977719
ENSSSCG00000025535	TFAP2B	chr7:44745643-44772766	48.2066	9.8859	19.215	5.51995	0	0.935573	3.65456	0.000884194	0.0405462
novel.438	-	chr7:2760509-2766071	113.85	5.39231	56.444	7.72793	4.29893	1.87115	3.67371	0.000200232	0.0165402
ENSSSCG00000017112	IRX4	chr16:78940313-78944268	36.9242	10.7846	42.0328	5.51995	0.859787	0.935573	3.6766	8.21192e-05	0.0090637
ENSSSCG00000012487	XKRX	chrX:82614594-82630283	315.907	61.1129	195.753	33.1197	7.73808	3.74229	3.69897	2.48632e-06	0.000937798
ENSSSCG00000000211	AQP5	chr5:15876401-15881332	783.614	169.858	582.454	90.5271	20.6349	6.54901	3.70919	0.000786819	0.0378146
ENSSSCG00000010747	C10orf90	chr14:135719517-135802615	196.929	17.9744	92.4721	17.6638	5.15872	0.935573	3.71253	0.000115257	0.0113164
ENSSSCG00000015217	-	chr9:52854247-52860176	251.29	79.9859	176.538	24.2878	12.037	2.80672	3.71281	2.41892e-08	3.22604e-05
ENSSSCG00000040464	LEP	chr18:20106179-20123451	33.8472	5.39231	36.0281	2.20798	3.43915	0	3.72154	0.000557773	0.0303626
ENSSSCG00000001231	-	chr7:22868956-22870990	152.825	8.98718	112.888	5.51995	3.43915	11.2269	3.76581	3.07602e-05	0.00460029
ENSSSCG00000002777	HSD11B2	chr6:28083955-28089672	1449.28	360.386	1527.59	156.767	49.0078	33.6806	3.80437	4.09772e-09	1.53719e-05
ENSSSCG00000022635	BEX4	chrX:84147183-84149066	4037.05	454.752	3087.61	359.901	103.174	78.5881	3.80728	0.000178801	0.0153023
ENSSSCG00000011878	CASR	chr13:138280364-138364953	146.671	12.5821	85.2665	13.2479	1.71957	2.80672	3.81065	6.04745e-05	0.00760384
ENSSSCG00000036026	SRARP	chr6:75160049-75164450	1503.64	202.212	1403.9	163.39	32.6719	22.4537	3.83275	0.000539855	0.0302617
ENSSSCG00000002864	SLC7A10	chr6:43000014-43017636	95.3876	22.468	91.2712	5.51995	1.71957	7.48458	3.8395	2.78376e-07	0.000222756
ENSSSCG00000029683	-	chr17:9537842-9538696	57.4377	19.7718	56.444	6.62394	2.57936	0	3.9048	5.07739e-06	0.00141788
ENSSSCG00000026060	-	chr2:10448302-10453016	2224.68	352.298	1771.38	218.59	55.0264	11.2269	3.93338	0.00115287	0.0467902
ENSSSCG00000023186	CA4	chr12:37963107-37973351	9749.02	1162.94	7271.67	901.959	160.78	102.913	3.96376	0.000459478	0.0269769
ENSSSCG00000026724	PLBD1	chr5:57780929-58022058	9699.79	1325.61	6013.09	845.656	142.725	75.7814	4.00136	0.000660705	0.0332655
ENSSSCG00000031080	HAND1	chr16:68677963-68683342	712.843	101.555	529.613	62.9274	13.7566	6.54901	4.01785	0.000325651	0.0221775
ENSSSCG00000003758	CTBS	chr6:129173407-129207863	4730.4	667.748	3611.22	410.684	108.333	30.8739	4.03482	0.000490017	0.0280079
ENSSSCG00000007084	BFSP1	chr17:25933900-25966806	118.978	16.1769	94.874	9.93591	3.43915	0.935573	4.03566	5.84665e-06	0.00150919
ENSSSCG00000007192	C20orf202	chr17:34083706-34085955	62.566	4.49359	36.0281	5.51995	0	0.935573	4.05766	0.00077432	0.0374387
ENSSSCG00000032149	PLET1	chr9:39936372-39949709	73038.2	10092.6	59338.3	7097.55	1123.74	311.546	4.06151	0.000966498	0.0428472
ENSSSCG00000038710	TMPRSS13	chr9:45236741-45269149	533.35	52.1257	380.697	41.9516	5.15872	10.2913	4.0795	0.000389237	0.0247171
ENSSSCG00000013095	PAG6	chr2:10311352-10461609	5609.4	729.759	4871	556.411	70.5025	35.5518	4.08139	0.001037	0.0445603
ENSSSCG00000033256	-	chr13:122336152-122337036	12354.2	1877.42	9384.12	1080.81	239.021	65.4901	4.09174	0.000307013	0.0218375
novel.167	-	chr15:47896951-47898277	40.0012	10.7846	51.6403	4.41596	1.71957	0	4.10857	3.01453e-05	0.00459058
ENSSSCG00000013090	-	chr2:10430342-10438400	5509.91	778.29	3277.36	437.18	95.4363	17.7759	4.11989	0.00120312	0.0480907
ENSSSCG00000012303	PAGE4	chrX:43446315-43496658	5327.34	665.052	4378.62	443.804	117.791	32.745	4.12567	0.000493232	0.0280914
ENSSSCG00000017170	MGAT5B	chr12:4655379-4730371	55.3863	7.18975	30.0234	5.51995	0	0	4.14767	0.00102585	0.0445603
ENSSSCG00000013098	-	chr2:10593201-10600762	3359.08	382.854	2015.17	249.502	46.4285	15.9047	4.20759	0.000737041	0.0362941
ENSSSCG00000000281	HOXC12	chr5:19167174-19168794	43.0783	2.69616	30.0234	3.31197	0.859787	0	4.24162	0.000833028	0.0393268
ENSSSCG00000031917	KCNS2	chr4:38361522-38374399	27.6932	3.59487	39.6309	0	3.43915	0	4.28551	0.00127842	0.049792
ENSSSCG00000021536	CLDN9	chr3:39173301-39173954	107.696	18.8731	154.921	11.0399	0.859787	2.80672	4.29543	2.97152e-06	0.00105681
ENSSSCG00000000299	TESPA1	chr5:19872178-20017439	19258	2891.18	13613.8	1304.92	369.708	132.851	4.30664	3.15896e-05	0.00460029
novel.65	-	chr11:68352380-68366295	12.3081	82.6821	281.019	6.62394	2.57936	9.35573	4.34503	4.44377e-06	0.00131659
ENSSSCG00000006997	TRIML2	chr17:7309591-7325118	90.2592	14.3795	62.4487	4.41596	1.71957	1.87115	4.41502	3.70287e-07	0.000233767
ENSSSCG00000029938	-	chr2:10534846-10582777	9513.11	917.592	6031.11	610.506	127.248	32.745	4.41758	0.000607442	0.0319409
ENSSSCG00000011176	SUSD4	chr10:19420680-19551064	48.2066	7.18975	8.40656	2.20798	0.859787	0	4.43761	0.000582349	0.0313548
novel.425	-	chr7:6087866-6097657	132.312	18.8731	70.8553	8.83192	0.859787	0.935573	4.43825	3.70935e-06	0.00126249
ENSSSCG00000010444	LIPM	chr14:100726473-100748300	190.775	18.8731	108.084	9.93591	0	2.80672	4.68029	4.16603e-06	0.00129181
ENSSSCG00000004283	DPPA5	chr1:52986462-52987618	5631.97	944.553	4567.16	357.693	49.8676	26.196	4.68412	9.2742e-05	0.00977719
ENSSSCG00000036474	GJB6	chr11:793280-800046	42.0526	6.29103	34.8272	1.10399	0.859787	0.935573	4.84794	2.68382e-05	0.00444914
novel.78	-	chr11:68350427-68372519	8.20538	97.0616	232.982	6.62394	0.859787	2.80672	5.07013	1.35538e-06	0.000556191
ENSSSCG00000036545	-	chr11:77367151-77378185	32.8215	5.39231	6.00468	0	0.859787	0	5.4204	0.000658261	0.0332655
ENSSSCG00000016601	SPAM1	chr18:23590098-23596216	220.52	31.4551	216.169	7.72793	0.859787	0	5.80166	8.30924e-05	0.00910829
ENSSSCG00000031721	SOX14	chr13:78620984-78625156	41.0269	2.69616	24.0187	1.10399	0	0	6.03176	0.000132753	0.0125714
ENSSSCG00000000669	GDF3	chr5:62835979-62841665	35.8985	2.69616	30.0234	1.10399	0	0	6.04909	0.0001145	0.0113115
novel.177	-	chr15:37858676-37874577	37.9499	1.79744	31.2244	1.10399	0	0	6.09826	0.000160514	0.0144318
ENSSSCG00000004284	-	chr1:52996947-53007687	29.7445	4.49359	2.40187	0	0	0	6.11185	0.000651822	0.0332222
ENSSSCG00000029443	TKTL1	chrX:124840550-124866613	38.9756	0.898718	43.2337	1.10399	0	0	6.32629	0.000170391	0.0149013
ENSSSCG00000007338	VSTM2L	chr17:40977866-41020284	384.627	8.98718	37.229	3.31197	1.71957	0	6.43833	0.000253019	0.0190109
ENSSSCG00000008714	PSAPL1	chr8:3511548-3514431	35.8985	6.29103	62.4487	1.10399	0	0	6.65673	7.38526e-06	0.00179081
novel.269	-	chr2:83131220-83135400	58.4633	5.39231	52.8412	0	0	0	7.77833	3.37565e-07	0.00023173

## Sheet: DU49 vs. MS49
Table S8B. Differential expression genes in Endometrium Tissues Between Meishan and Duroc sows at GD49.
gene_id	gene_name	gene_location	DU49_1.readcount	DU49_2.readcount	DU49_3.readcount	MS49_1.readcount	MS49_2.readcount	MS49_3.readcount	log2FoldChange	pvalue	padj
ENSSSCG00000035520	-	chrX:22068922-22069186	6.76079	9.37308	10.1735	11903.9	6620.87	8321.84	-9.99992	1.31843e-133	1.09832e-129
ENSSSCG00000030371	-	chr7:115850474-115972092	1.93165	0	0	476.566	126.983	35.1281	-8.36143	1.39752e-06	0.000106808
ENSSSCG00000023415	-	chr1:82251239-82279682	0	0	0	13.2663	78.1433	35.1281	-7.87913	3.58332e-08	4.85379e-06
ENSSSCG00000026842	CDH18	chr16:8094693-8578236	2.89748	0.852099	0	217.363	35.5197	556.194	-7.72985	1.03924e-07	1.23677e-05
ENSSSCG00000039344	-	AEMK02000333.1:107167-122675	0	0	0	22.4506	33.7437	36.299	-7.42289	1.29422e-08	2.09349e-06
ENSSSCG00000035226	-	chr6:58662178-58666294	0	0	0	25.5121	9.76791	22.2478	-6.73373	1.78685e-06	0.000128877
ENSSSCG00000033815	SST	chr13:125335801-125339512	5.79496	2.5563	0	304.104	180.262	394.605	-6.66791	4.72812e-25	1.31292e-21
novel.284	-	chr3:72708604-72714234	0	0	1.13039	4.08193	78.1433	3.51281	-6.35756	0.000263363	0.00796857
novel.62	-	chr11:49527260-49536170	0	0	0	20.4097	8.87992	5.85468	-6.02991	9.46203e-05	0.00358288
ENSSSCG00000023686	TTR	chr6:115496179-115505219	0	0	0	6.1229	17.7598	9.36748	-5.95391	9.80482e-05	0.00367097
ENSSSCG00000010761	STK32C	chr14:140512294-140591646	1.93165	0.852099	2.26077	75.5158	215.782	11.7094	-5.9407	3.14784e-08	4.33439e-06
novel.488	-	chr9:4696581-4701574	755.277	692.756	761.88	54612.2	35232.8	39212.3	-5.86808	1.86423e-143	3.106e-139
ENSSSCG00000033024	-	AEMK02000644.1:7640-11792	0.965827	0.852099	0	29.594	39.0716	32.7862	-5.7187	4.3031e-07	4.16825e-05
ENSSSCG00000032797	-	chr16:19950306-19952043	0	0	0	4.08193	17.7598	4.68374	-5.63174	0.000841425	0.0189446
ENSSSCG00000021699	-	chr1:66580563-66580775	0.965827	0	0	12.2458	9.76791	14.0512	-5.09889	0.000288093	0.00857129
ENSSSCG00000037684	PDYN	chr17:33504869-33521903	2.89748	1.7042	1.13039	97.9664	89.6871	1.17094	-5.03405	3.06749e-05	0.00135205
ENSSSCG00000024784	CACNA1S	chr10:23503731-23567797	0.965827	0	0	11.2253	3.55197	17.564	-4.93516	0.00138803	0.0274004
ENSSSCG00000029515	PON3	chr9:74990230-75017949	0.965827	0	0	12.2458	7.10393	10.5384	-4.82816	0.000889645	0.0197106
ENSSSCG00000036535	IFN-ALPHA-9	chr1:201407647-201408216	0	0.852099	0	4.08193	7.99192	16.3931	-4.75345	0.0021262	0.0368622
ENSSSCG00000022091	SLITRK4	chrX:117148744-117156801	8.69244	4.26049	20.3469	320.432	126.095	322.007	-4.55897	8.18027e-15	6.49007e-12
novel.216	-	chr17:29961996-29964720	0	5.11259	2.26077	25.5121	71.9273	49.1793	-4.27505	2.17685e-07	2.3551e-05
novel.547	-	AEMK02000682.1:1874300-1878888	21.2482	28.1193	37.3027	389.825	507.043	684.997	-4.1973	1.0247e-33	3.4145e-30
ENSSSCG00000011002	TMEM215	chr10:33668562-33670249	0	0.852099	1.13039	16.3277	13.3199	5.85468	-4.19571	0.00133219	0.0265846
ENSSSCG00000009469	ACOD1	chr11:49077492-49088218	7.72661	2.5563	6.78231	138.786	97.6791	44.4956	-4.06598	1.19897e-10	3.27477e-08
ENSSSCG00000033181	-	AEMK02000532.1:178-160898	1.93165	4.26049	3.39116	18.3687	86.1352	55.034	-4.05155	2.41408e-07	2.54563e-05
ENSSSCG00000012536	PLP1	chrX:84666733-84685154	1.93165	2.5563	1.13039	19.3892	50.6155	19.9059	-3.97429	4.32469e-06	0.000264903
novel.31	-	chr1:201386046-201390861	0.965827	2.5563	1.13039	18.3687	35.5197	19.9059	-3.95077	6.88673e-06	0.000392945
ENSSSCG00000012103	-	chrX:6253004-6276639	3.86331	7.66889	9.04308	15.3073	118.991	159.247	-3.83861	1.96569e-06	0.000139363
ENSSSCG00000002887	MAG	chr6:44794254-44809924	0	0.852099	3.39116	6.1229	29.3037	16.3931	-3.69017	0.00123786	0.025393
ENSSSCG00000039940	NELL1	chr2:37809497-38755258	3.86331	0.852099	1.13039	27.5531	19.5358	21.0768	-3.54566	1.6981e-05	0.000829449
ENSSSCG00000031300	-	chr6:163066161-163216478	6.76079	11.0773	7.9127	20.4097	182.038	92.5039	-3.51378	2.78241e-06	0.000186014
ENSSSCG00000033179	-	AEMK02000452.1:3809787-3811145	0.965827	7.66889	0	40.8193	39.9596	18.735	-3.45757	0.000197548	0.00639098
ENSSSCG00000033777	GPR152	chr2:5069868-5080404	1.93165	2.5563	1.13039	9.18435	31.0797	22.2478	-3.44772	0.000138804	0.00485845
ENSSSCG00000039758	-	chr13:123802607-123837658	0	1.7042	3.39116	20.4097	23.9758	8.19655	-3.41976	0.000658851	0.0158283
ENSSSCG00000039512	RBP5	chr5:63601134-63609727	4.82913	2.5563	2.26077	14.2868	46.1756	42.1537	-3.40642	8.58945e-06	0.00047387
ENSSSCG00000031336	-	chr7:24830958-24856905	3.86331	0.852099	2.26077	47.9627	5.32795	17.564	-3.35776	0.00125495	0.0255922
ENSSSCG00000009572	RNF17	chr11:154516-280346	3.86331	5.11259	1.13039	40.8193	38.1836	28.1025	-3.35689	2.17068e-07	2.3551e-05
ENSSSCG00000018827	ssc-mir-326	chr9:9581944-9582034	2.89748	7.66889	2.26077	9.18435	55.0555	63.2305	-3.28316	0.000145354	0.00501648
ENSSSCG00000032557	LDHB	chr2:12988754-12990030	30.9065	29.8234	33.9116	296.961	282.381	261.119	-3.15587	9.92264e-36	4.13303e-32
ENSSSCG00000039623	-	chr1:201456457-201457002	2.89748	2.5563	0	9.18435	17.7598	23.4187	-3.14561	0.000836144	0.0188767
ENSSSCG00000003801	IL23R	chr6:145333822-145401731	9.65827	7.66889	3.39116	11.2253	100.343	70.2561	-3.12275	0.000118627	0.00430598
ENSSSCG00000022945	UCHL1	chr8:32353246-32367348	14.4874	28.9714	18.0862	255.121	183.814	93.6748	-3.10643	1.1461e-10	3.23646e-08
ENSSSCG00000009498	-	chr11:64860949-64996696	5.79496	3.40839	2.26077	59.1881	27.5277	11.7094	-3.09425	0.000145728	0.00501648
ENSSSCG00000040980	-	chr8:66060640-66323909	1.93165	2.5563	6.78231	7.14339	43.5116	43.3246	-3.09107	0.000532474	0.0135443
ENSSSCG00000038679	-	AEMK02000153.1:21-82724	25.1115	26.4151	14.695	118.376	244.198	203.743	-3.08541	8.46347e-14	6.13086e-11
ENSSSCG00000013785	-	chr2:63154774-63199128	5.79496	0.852099	1.13039	16.3277	15.9838	31.6153	-3.03188	0.000530153	0.0135443
ENSSSCG00000039158	-	chr8:53338942-53340741	0	4.26049	1.13039	10.2048	17.7598	16.3931	-2.98121	0.00276203	0.0439139
novel.570	-	chrY:6618916-6629036	8.69244	32.3797	2.26077	105.11	142.967	93.6748	-2.95706	3.29873e-05	0.00142754
novel.317	-	chr4:87194267-87246775	0.965827	4.26049	2.26077	10.2048	18.6478	29.2734	-2.92412	0.000677128	0.0161397
novel.506	-	AEMK02000227.1:17337-49444	3.86331	0	2.26077	15.3073	16.8718	12.8803	-2.92325	0.00169288	0.0317901
novel.16	-	chr1:201441062-201444705	2.89748	11.0773	10.1735	45.9218	54.1675	80.7946	-2.90102	1.72112e-07	1.95072e-05
ENSSSCG00000031590	SYT13	chr2:17120557-17166452	1086.56	576.871	701.969	3087.98	9661.35	4727.07	-2.88537	1.35649e-10	3.64525e-08
ENSSSCG00000000717	KCNA6	chr5:65625585-65659219	7.72661	12.7815	2.26077	29.594	121.655	17.564	-2.87467	0.000878429	0.0195924
novel.519	-	AEMK02000304.1:43575-44511	2.89748	1.7042	2.26077	5.10242	14.2079	30.4443	-2.85679	0.00322433	0.0487521
ENSSSCG00000016256	SPHKAP	chr15:129308627-129461523	47.3255	13.6336	11.3039	215.322	190.918	112.41	-2.84152	5.90887e-07	5.37965e-05
ENSSSCG00000028674	-	chr9:68025553-68065152	36.7014	28.1193	15.8254	201.035	176.71	185.008	-2.79007	2.01133e-16	2.79257e-13
ENSSSCG00000006011	SLC30A8	chr4:21517638-21555115	58.9154	18.7462	12.4342	143.888	369.404	104.213	-2.77581	3.10395e-05	0.00136451
ENSSSCG00000017144	NPTX1	chr12:2036681-2046541	3234.55	2325.38	4918.31	23500.7	14372.1	32502.8	-2.74779	1.91453e-12	9.66605e-10
ENSSSCG00000033457	-	chr12:39591380-39599572	5.79496	6.81679	6.78231	50.0037	48.8395	29.2734	-2.7292	3.00506e-07	3.06103e-05
ENSSSCG00000009182	-	chr8:121020910-121109097	9.65827	16.1899	2.26077	10.2048	110.111	63.2305	-2.69154	0.00246966	0.0408609
ENSSSCG00000038405	STMN3	chr17:62596941-62608762	14.4874	17.8941	10.1735	73.4748	100.343	104.213	-2.68949	8.06303e-12	3.26669e-09
ENSSSCG00000035736	-	chr3:10347408-10361497	113.968	38.3444	48.6066	612.29	267.285	412.169	-2.68453	3.63226e-08	4.88042e-06
ENSSSCG00000002529	-	AEMK02000452.1:1167883-1168227	34.7698	37.4923	58.78	321.452	220.222	282.195	-2.66123	5.3145e-17	8.04954e-14
novel.299	-	chr3:31324344-31332657	13.5216	12.7815	12.4342	64.2905	95.0151	83.1364	-2.64615	1.78325e-11	6.60237e-09
ENSSSCG00000033657	GREM1	chr1:136617105-136629292	343.834	92.8787	151.472	2180.77	549.667	925.039	-2.63588	9.4052e-06	0.000505484
ENSSSCG00000000856	PAH	chr5:81391437-81453790	55.0521	65.6116	204.6	554.123	832.936	593.664	-2.61112	2.02505e-07	2.26438e-05
ENSSSCG00000017383	-	chr12:19996343-20006198	6.76079	7.66889	2.26077	39.7989	31.9677	30.4443	-2.57842	8.03563e-06	0.00045131
ENSSSCG00000027617	SYNPR	chr13:44903956-45167638	3.86331	5.11259	14.695	55.1061	10.6559	72.598	-2.5634	0.00180041	0.0330723
ENSSSCG00000036792	-	chr2:75593339-75626551	11.5899	8.52099	11.3039	32.6555	63.9354	86.6492	-2.54821	1.49814e-06	0.00011193
ENSSSCG00000036097	-	chr7:77028600-77044110	4.82913	2.5563	2.26077	33.676	8.87992	14.0512	-2.54605	0.00292621	0.0455215
ENSSSCG00000003414	ANGPTL7	chr6:71350986-71358671	8.69244	15.3378	3.39116	56.1266	46.1756	60.8886	-2.53468	2.21667e-06	0.000153245
ENSSSCG00000023082	SSUH2	chr13:65039719-65066369	59.8813	134.632	33.9116	624.536	355.197	339.571	-2.5242	7.08454e-07	6.27848e-05
ENSSSCG00000038627	ADAMTS18	chr6:10488573-10650626	152.601	129.519	370.766	415.337	1709.38	1622.92	-2.52256	1.30272e-05	0.000661724
ENSSSCG00000015476	CHI3L1	chr9:113882214-113895510	262.705	131.223	84.7789	1760.33	342.765	645.185	-2.52062	4.25755e-05	0.00177782
ENSSSCG00000013665	-	chr2:68890390-68921623	56.018	200.243	99.4739	769.445	882.664	360.648	-2.49851	1.04399e-06	8.69697e-05
novel.465	-	chr8:44121073-44124497	2.89748	6.81679	7.9127	25.5121	31.9677	39.8118	-2.47033	2.4056e-05	0.00111024
novel.503	-	AEMK02000193.1:18396-24980	10.6241	22.1546	4.52154	16.3277	58.6074	133.487	-2.46522	0.0023988	0.0401235
ENSSSCG00000039821	GPRIN3	chr8:129867164-129869489	57.9496	34.936	63.3016	194.912	97.6791	566.733	-2.46087	5.37605e-05	0.00218464
ENSSSCG00000040088	-	chr2:12364409-12424328	13.5216	1.7042	16.9558	29.594	86.1352	52.6921	-2.40987	0.00116629	0.0243198
ENSSSCG00000007005	-	chr17:8795539-8842028	22.214	5.11259	5.65193	30.6145	39.0716	104.213	-2.39341	0.00129491	0.0261273
ENSSSCG00000036438	GPX3	chr16:71980468-71989011	730.165	799.268	1002.65	2007.29	5295.98	5996.36	-2.39314	4.62112e-09	8.65085e-07
ENSSSCG00000033235	-	chr5:17571162-17579963	9.65827	9.37308	9.04308	75.5158	24.8638	45.6665	-2.37524	3.56696e-05	0.00153168
ENSSSCG00000016671	ITPRID1	chr18:41494324-41614994	16.4191	11.0773	6.78231	56.1266	107.447	11.7094	-2.35353	0.0023396	0.0393739
ENSSSCG00000015462	TPK1	chr9:112931795-113305173	43.4622	57.9427	48.6066	125.519	462.644	167.444	-2.33314	5.81398e-06	0.000339883
ENSSSCG00000036907	NMB	chr7:52883128-52886644	19.3165	99.6955	98.3435	410.234	432.452	248.238	-2.32831	2.79691e-05	0.00123934
ENSSSCG00000002442	CATSPERB	chr7:113197964-113293597	17.3849	12.7815	3.39116	67.3519	77.2553	24.5896	-2.32276	0.000508409	0.0131531
ENSSSCG00000035937	DPT	chr4:82287757-82321850	229.867	267.559	162.776	885.78	1188.13	1118.24	-2.2708	6.57174e-18	1.21658e-14
ENSSSCG00000012541	-	chrX:84871964-84875035	0.965827	5.11259	5.65193	25.5121	17.7598	12.8803	-2.26945	0.00322458	0.0487521
novel.392	-	chr6:166553370-166554276	6.76079	15.3378	3.39116	62.2495	39.0716	22.2478	-2.25195	0.000904786	0.0199137
ENSSSCG00000005475	-	chr1:253723776-253742985	1.93165	5.11259	3.39116	19.3892	18.6478	11.7094	-2.24252	0.00252547	0.0413329
ENSSSCG00000000130	CYTH4	chr5:10489289-10521735	126.523	126.111	127.734	741.892	279.717	762.279	-2.22881	2.64216e-08	3.86149e-06
ENSSSCG00000025795	CSF3R	chr6:92550075-92562431	63.7446	106.512	46.3458	450.033	436.892	129.974	-2.22832	2.05111e-05	0.000962634
ENSSSCG00000035554	LHFPL3	chr9:104273999-104828681	10.6241	11.9294	4.52154	75.5158	32.8557	17.564	-2.20414	0.00160284	0.0304503
ENSSSCG00000017236	CD300C	chr12:6632077-6636118	20.2824	7.66889	5.65193	93.8845	27.5277	30.4443	-2.17154	0.0024683	0.0408609
ENSSSCG00000035960	-	chr12:6566656-6587046	15.4532	8.52099	6.78231	53.0652	46.1756	39.8118	-2.17103	6.62575e-06	0.000381978
ENSSSCG00000015748	CSMD1	chr15:34364759-35022971	18.3507	14.4857	13.5646	121.438	36.4077	49.1793	-2.15543	0.000147462	0.00506569
ENSSSCG00000026473	ABCA8	chr12:11374028-11447292	38.6331	53.6822	14.695	135.724	174.934	169.786	-2.15353	1.53025e-06	0.000113819
ENSSSCG00000000672	CLSTN3	chr5:63569866-63607112	28.9748	23.0067	15.8254	120.417	97.6791	83.1364	-2.14358	5.34687e-09	9.78947e-07
ENSSSCG00000029484	EMB	chr16:30126861-30170480	36.7014	42.6049	45.2154	152.052	274.389	121.777	-2.14243	4.90763e-08	6.2855e-06
ENSSSCG00000002653	-	chr6:1678398-1766559	15.4532	15.3378	6.78231	50.0037	64.8234	52.6921	-2.1376	1.82975e-06	0.000131403
ENSSSCG00000037494	SPTBN4	chr6:48732631-48811912	24.1457	18.7462	12.4342	104.089	54.1675	86.6492	-2.1349	1.23045e-06	9.85603e-05
ENSSSCG00000027091	OAZ3	chr4:97439993-97448493	5.79496	21.3025	9.04308	20.4097	58.6074	78.4527	-2.10791	0.00219343	0.0376025
ENSSSCG00000006186	TRPA1	chr4:63440664-63558849	23.1798	9.37308	7.9127	104.089	37.2956	32.7862	-2.10309	0.00147101	0.0286648
ENSSSCG00000005485	AMBP	chr1:254684181-254698261	7.72661	8.52099	4.52154	37.7579	35.5197	16.3931	-2.09965	0.000577302	0.0144421
ENSSSCG00000015930	DHRS9	chr15:75507413-75533464	11.5899	5.11259	3.39116	39.7989	22.1998	24.5896	-2.09703	0.00106745	0.0226847
ENSSSCG00000030681	MYBPH	chr9:113873490-113895024	82.0953	46.8654	28.2596	376.558	148.295	142.854	-2.08381	8.83878e-05	0.00338536
ENSSSCG00000032053	ST8SIA5	chr1:96297034-96375848	13.5216	9.37308	9.04308	40.8193	32.8557	60.8886	-2.06625	2.79566e-05	0.00123934
novel.103	-	chr12:59089710-59094579	23.1798	38.3444	82.5181	133.683	270.837	185.008	-2.04128	5.20549e-05	0.00213093
ENSSSCG00000039025	FREM1	chr1:207619475-207802452	26.0773	10.2252	11.3039	48.9832	64.8234	81.9655	-2.03762	3.87e-05	0.00164066
ENSSSCG00000006286	-	chr4:81229970-81299275	127.489	69.02	49.737	519.426	262.846	223.649	-2.02889	1.4304e-05	0.000709282
ENSSSCG00000012479	PCDH19	chrX:82036205-82151453	40.5647	53.6822	18.0862	119.397	222.886	113.581	-2.01311	2.57387e-05	0.00117167
ENSSSCG00000003278	-	chr6:59167777-59174470	32.8381	28.1193	14.695	112.253	70.1513	124.119	-2.00507	2.306e-06	0.000158108
ENSSSCG00000023732	KLHDC7A	chr6:77023865-77027234	113.002	198.539	67.8231	278.592	376.508	839.561	-1.97478	0.000148512	0.00509127
ENSSSCG00000013788	-	chr2:63701454-63902870	68.5737	41.7528	37.3027	283.694	113.663	174.469	-1.95137	8.50067e-06	0.00047053
ENSSSCG00000005616	TTC16	chr1:268216049-268237839	14.4874	22.1546	19.2166	80.6182	50.6155	85.4783	-1.94825	2.02449e-06	0.000142321
ENSSSCG00000040769	-	chrX:110793274-110793615	31.8723	57.9427	46.3458	186.749	112.775	227.161	-1.94655	5.96264e-07	5.3991e-05
ENSSSCG00000010370	-	chr14:88319211-88337496	310.996	363.846	148.08	1523.58	728.153	915.672	-1.94285	3.34866e-06	0.000216248
ENSSSCG00000002314	SMOC1	chr7:93475973-93628328	223.106	415.824	576.497	956.193	1413.68	2254.05	-1.92805	9.31859e-06	0.00050245
ENSSSCG00000040631	LPL	chr14:4104769-4136593	265.602	157.638	177.471	912.312	965.247	374.699	-1.90734	3.52347e-06	0.000226033
ENSSSCG00000016886	-	chr16:32332003-32332406	12.5557	10.2252	9.04308	36.7374	41.7356	40.9827	-1.90388	1.83854e-05	0.000880225
ENSSSCG00000001746	PKHD1	chr7:45450936-45925155	87.8902	553.012	135.646	844.96	626.034	1433.23	-1.90151	0.00304499	0.0468012
novel.340	-	chr5:4219469-4222496	11.5899	7.66889	21.4773	56.1266	29.3037	62.0596	-1.87261	0.000705157	0.0165827
novel.238	-	chr18:55475596-55482155	30.9065	17.042	47.4762	115.315	120.767	108.897	-1.87048	3.8236e-06	0.000242224
ENSSSCG00000006810	KCNC4	chr4:109885121-109908478	26.0773	24.7109	14.695	41.8398	54.1675	144.025	-1.86363	0.00110439	0.0232915
ENSSSCG00000024043	ADAMTS2	chr2:79182949-79406875	560.18	465.246	204.6	1476.64	1825.71	1174.45	-1.86294	2.10093e-06	0.000146458
ENSSSCG00000039926	-	chrY:6512528-6524995	150.669	126.111	87.0397	456.156	552.331	302.101	-1.84768	3.45497e-08	4.7183e-06
ENSSSCG00000017511	PLXDC1	chr12:23072742-23143923	35.7356	75.8368	24.8685	158.175	170.494	165.102	-1.84443	1.70261e-05	0.000829449
novel.120	-	chr13:31105061-31111846	80.1636	99.6955	73.4751	381.661	382.724	142.854	-1.8401	1.17276e-05	0.000604934
ENSSSCG00000014899	PRCP	chr9:17002703-17141054	355.424	241.144	341.376	851.083	1345.31	1080.77	-1.80629	4.24815e-11	1.33544e-08
ENSSSCG00000030303	ACHE	chr3:8732457-8739353	5.79496	9.37308	10.1735	32.6555	31.9677	23.4187	-1.80536	0.000561197	0.014124
ENSSSCG00000036984	GALR1	chr1:147446061-147462884	29.9406	26.4151	14.695	121.438	53.2795	74.9399	-1.80312	0.000126773	0.00452955
ENSSSCG00000036403	FAM180A	chr18:13575470-13592345	5.79496	17.042	20.3469	48.9832	55.0555	45.6665	-1.8022	0.000336987	0.00958112
ENSSSCG00000009937	ACACB	chr14:41622363-41723642	262.705	301.643	692.926	919.456	1325.77	2126.42	-1.79874	9.36998e-05	0.00355611
ENSSSCG00000028931	GDF7	chr3:117588431-117592466	61.8129	34.0839	15.8254	132.663	134.975	121.777	-1.79538	0.000121431	0.0043697
ENSSSCG00000034570	IFI6	chr6:84852773-84857979	750.447	1227.02	749.446	3441.07	4554.51	1449.62	-1.7922	3.58262e-05	0.00153445
ENSSSCG00000027762	TNFRSF11B	chr4:19869584-19878269	13.5216	10.2252	6.78231	47.9627	31.0797	26.9315	-1.7864	0.000655177	0.0157744
ENSSSCG00000015342	COL28A1	chr9:77671006-77832851	13.5216	7.66889	11.3039	36.7374	40.8476	32.7862	-1.77727	0.000149577	0.00511727
ENSSSCG00000006289	F5	chr4:81403265-81485066	58.9154	61.3511	28.2596	219.404	165.166	124.119	-1.76926	8.04508e-06	0.00045131
ENSSSCG00000002464	PRIMA1	chr7:115038479-115100924	33.8039	59.6469	27.1293	163.277	116.327	129.974	-1.7523	4.23821e-06	0.000261529
ENSSSCG00000008647	CMPK2	chr3:128903590-128917867	87.8902	119.294	85.9093	285.735	429.788	266.973	-1.74352	7.53135e-09	1.33489e-06
ENSSSCG00000024591	ETV1	chr9:83322821-83419227	312.928	334.023	223.816	572.491	1827.49	496.477	-1.73396	0.000612098	0.0150344
ENSSSCG00000026407	NCCRP1	chr6:47926785-47930101	56.9838	75.8368	14.695	179.605	139.415	174.469	-1.73333	0.000927679	0.0202835
ENSSSCG00000022202	TOX2	chr17:46523724-46576596	5.79496	12.7815	7.9127	25.5121	40.8476	21.0768	-1.717	0.00310626	0.0475765
ENSSSCG00000035352	-	chr5:3405618-3436174	34.7698	53.6822	39.5635	103.069	125.207	194.375	-1.7161	3.88977e-06	0.000243637
ENSSSCG00000010358	OPN4	chr14:87647971-87658578	7.72661	17.042	9.04308	30.6145	55.0555	25.7606	-1.71276	0.00262355	0.0424485
ENSSSCG00000007151	CDC25B	chr17:31910825-31921588	241.457	304.199	193.296	764.342	816.064	840.732	-1.70905	1.74448e-13	1.07647e-10
ENSSSCG00000037835	TRIM7	chr2:57310171-57324333	42.4964	42.6049	41.8243	98.9869	158.95	156.905	-1.70822	7.92636e-08	9.6395e-06
novel.237	-	chr18:53002222-53020107	737.892	875.105	1186.9	2006.27	2482.82	4554.94	-1.6917	3.78769e-06	0.000240865
ENSSSCG00000035371	CSGALNACT1	chr17:12428899-12496941	84.9928	59.6469	40.6939	131.642	172.27	290.392	-1.67637	7.01428e-05	0.00274976
novel.300	-	chr3:32639303-32646002	253.047	231.771	432.938	411.255	1501.59	1014.03	-1.67428	0.000476361	0.0125779
ENSSSCG00000015037	IL18	chr9:39839118-39861196	63.7446	51.1259	24.8685	237.773	89.6871	114.752	-1.65697	0.00102655	0.0219556
ENSSSCG00000039193	HOXB9	chr12:24872662-24880134	23.1798	30.6755	15.8254	69.3929	89.6871	62.0596	-1.65522	2.46298e-05	0.00113046
ENSSSCG00000016900	ESM1	chr16:34184256-34193269	31.8723	29.8234	38.4331	93.8845	136.751	80.7946	-1.64677	2.93109e-06	0.000192885
ENSSSCG00000001570	PI16	chr7:32600965-32610739	169.986	192.574	149.211	333.698	738.809	525.75	-1.64235	1.13111e-06	9.23796e-05
ENSSSCG00000004270	ADGRB3	chr1:49189827-49619779	17.3849	20.4504	6.78231	32.6555	63.0474	44.4956	-1.63654	0.00215287	0.0371044
ENSSSCG00000034802	-	chr13:125098764-125106729	272.363	245.404	223.816	728.625	949.263	598.348	-1.6183	8.74322e-11	2.60126e-08
ENSSSCG00000010497	ENTPD1	chr14:107263449-107389014	291.68	311.868	166.167	861.288	774.329	715.442	-1.60855	2.882e-08	4.1394e-06
ENSSSCG00000002306	GALNT16	chr7:92929069-93041441	94.651	103.956	29.39	262.264	261.958	173.298	-1.60847	0.000608972	0.0149868
ENSSSCG00000036135	COL1A1	chr12:26379000-26397284	45783.1	44309.1	19104.6	122111	125927	83084.9	-1.60043	1.89989e-05	0.000898959
ENSSSCG00000011519	GXYLT2	chr13:54225345-54297366	19.3165	20.4504	7.9127	45.9218	59.4954	39.8118	-1.59256	0.00085484	0.0191431
ENSSSCG00000012053	CBR3	chr13:199830211-199843260	45.3939	51.978	16.9558	182.667	93.2391	69.0852	-1.58648	0.00318424	0.0483293
ENSSSCG00000016270	C2orf72	chr15:131787212-131795555	533.136	490.809	789.009	802.1	3053.8	1578.42	-1.5843	0.000745803	0.0172341
ENSSSCG00000032416	RGS1	chr10:1144392-1152122	135.216	241.144	97.2132	669.437	209.566	543.314	-1.58397	0.00147898	0.028723
ENSSSCG00000031537	HAND2	chr14:16460170-16462189	82.0953	71.5763	30.5204	234.711	170.494	145.196	-1.57375	0.000161654	0.00547422
ENSSSCG00000027745	ABCG1	chr13:205561927-205630797	339.971	435.422	820.66	1301.12	951.039	2496.43	-1.57336	0.000599508	0.0148507
ENSSSCG00000040397	COLEC12	chr6:105808092-106000187	196.063	190.018	77.9966	565.348	415.58	392.263	-1.56218	5.57971e-05	0.00226189
ENSSSCG00000009331	MEDAG	chr11:7545494-7562737	103.343	63.9074	56.5193	270.428	188.254	202.572	-1.56125	2.46156e-06	0.000166787
ENSSSCG00000024305	MT3	chr6:18634261-18636131	95.6169	139.744	230.599	270.428	503.491	598.348	-1.56013	0.00025284	0.00778664
ENSSSCG00000027434	OLFM2	chr2:68732655-68807210	122.66	152.526	105.126	420.439	355.197	339.571	-1.54794	1.41565e-10	3.74384e-08
ENSSSCG00000006748	TSPAN2	chr4:105502552-105542134	10.6241	20.4504	10.1735	37.7579	53.2795	30.4443	-1.54766	0.00219161	0.0376025
ENSSSCG00000012077	MX1	chr13:204847561-204868477	319.689	409.859	293.9	944.968	1429.67	593.664	-1.53614	1.67941e-05	0.000822962
ENSSSCG00000000811	PCED1B	chr5:77781714-77795179	3542.65	3417.77	4619.89	4877.91	14996.4	13697.6	-1.53563	0.000225639	0.00708419
ENSSSCG00000013654	-	chr2:69108889-69109961	7.72661	12.7815	7.9127	24.4916	29.3037	29.2734	-1.53188	0.00262655	0.0424485
ENSSSCG00000017367	MPP2	chr12:19239380-19269755	28.009	15.3378	13.5646	62.2495	61.2714	40.9827	-1.53148	0.000653969	0.0157693
ENSSSCG00000035971	DUSP2	chr3:47051596-47057791	13.5216	9.37308	13.5646	45.9218	27.5277	30.4443	-1.51903	0.00183598	0.0334674
ENSSSCG00000032522	-	chr15:121451383-121473540	56.018	74.1326	23.7381	143.888	126.095	173.298	-1.5159	0.000411909	0.0112138
ENSSSCG00000000774	USP18	chr5:70183279-70227984	85.9586	118.442	44.085	219.404	336.549	152.222	-1.50768	0.000827419	0.0187305
ENSSSCG00000021852	FAM124B	chr15:126112455-126127547	118.797	160.195	71.2143	180.626	548.779	265.802	-1.50526	0.00182809	0.0334334
ENSSSCG00000001560	C6orf222	chr7:32032485-32054703	37.6672	36.6402	45.2154	127.56	46.1756	165.102	-1.50161	0.00244936	0.0406868
ENSSSCG00000016034	COL3A1	chr15:93556914-93596360	34413.4	28746.4	12311	65691.6	95680.2	52051.6	-1.49972	0.000310276	0.00906045
ENSSSCG00000016204	IHH	chr15:121080072-121090469	199.926	257.334	238.511	358.19	1011.42	592.493	-1.49615	0.000139667	0.00487194
ENSSSCG00000033608	LOXL2	chr14:7435033-7540958	199.926	165.307	66.6927	402.071	463.532	353.623	-1.4946	0.000225779	0.00708419
ENSSSCG00000007485	BCAS1	chr17:54917240-55040056	64.7104	106.512	57.6497	250.018	265.509	128.803	-1.4906	0.000193086	0.00631712
ENSSSCG00000013514	LRG1	chr2:74300664-74304559	202.824	189.166	152.602	795.977	393.38	340.742	-1.48977	7.25753e-05	0.0028186
ENSSSCG00000039392	SNPH	chr17:33989696-33998099	44.428	50.2738	126.603	148.991	269.949	199.059	-1.48841	0.00154896	0.0295737
ENSSSCG00000017892	PITPNM3	chr12:50806323-50898331	32.8381	35.7881	20.3469	73.4748	54.1675	124.119	-1.48791	0.000946895	0.0205687
ENSSSCG00000004101	LRP11	chr1:16138873-16198970	257.876	276.08	215.904	912.312	597.618	581.955	-1.47894	3.10913e-08	4.31677e-06
ENSSSCG00000020984	LXN	chr13:98435319-98441785	141.011	195.131	103.995	489.832	411.14	327.862	-1.47797	2.46261e-06	0.000166787
ENSSSCG00000011925	CD200R1	chr13:146953037-147067910	17.3849	10.2252	9.04308	41.8398	26.6397	33.9571	-1.47605	0.003066	0.0470808
ENSSSCG00000015617	G0S2	chr9:133287325-133287742	55.0521	38.3444	28.2596	139.806	87.9112	111.239	-1.47237	7.24092e-05	0.0028186
ENSSSCG00000000791	PDZRN4	chr5:72787914-72940818	18.3507	10.2252	12.4342	26.5326	48.8395	37.4699	-1.46652	0.00298438	0.046125
ENSSSCG00000031703	-	chr1:1414134-1423270	207.653	107.364	82.5181	566.368	245.086	273.999	-1.44818	0.00198344	0.0351881
ENSSSCG00000010452	IFIT1	chr14:101213979-101251108	184.473	179.793	109.647	471.463	580.746	240.042	-1.44658	0.000233319	0.00729331
ENSSSCG00000036383	LGALS3BP	chr12:3212470-3222850	857.654	1006.33	463.458	2204.24	2843.35	1296.23	-1.44627	0.000243266	0.00756166
ENSSSCG00000039259	-	chr12:26532917-26559058	58.9154	22.1546	44.085	120.417	114.551	100.7	-1.43002	0.000378459	0.0105267
ENSSSCG00000034821	ARMCX4	chrX:83092690-83103834	33.8039	21.3025	27.1293	92.864	58.6074	69.0852	-1.42584	0.000164042	0.00553261
ENSSSCG00000000029	SCUBE1	chr5:5561606-5686841	69.5395	63.9074	25.9989	124.499	153.623	151.051	-1.42066	0.000376559	0.0104914
ENSSSCG00000024669	NBL1	chr6:78059392-78071604	698.293	861.472	401.287	2185.88	1482.95	1583.1	-1.4203	2.22191e-05	0.00103299
novel.448	-	chr8:325221-326940	12.5557	14.4857	29.39	54.0856	50.6155	43.3246	-1.41105	0.00197711	0.0351554
ENSSSCG00000007170	CPXM1	chr17:32845092-32853189	242.423	227.51	116.43	854.145	410.252	293.905	-1.40901	0.00244235	0.0406159
ENSSSCG00000014900	RAB30	chr9:17128805-17222742	31.8723	60.499	65.5624	75.5158	147.407	195.546	-1.40587	0.00219091	0.0376025
ENSSSCG00000009125	ANK2	chr8:109316072-109519235	677.045	783.079	761.88	779.65	2909.95	2184.97	-1.4027	0.00151447	0.0292044
ENSSSCG00000013579	CD209	chr2:71394241-71398103	54.0863	55.3864	44.085	98.9869	158.95	146.367	-1.39341	8.83612e-06	0.000481106
ENSSSCG00000036865	-	chr14:38503806-38517418	36.7014	36.6402	72.3447	143.888	163.39	72.598	-1.39247	0.00200361	0.0353612
ENSSSCG00000012510	ARMCX2	chrX:83213947-83223849	103.343	52.8301	48.6066	224.506	174.046	136.999	-1.3865	0.00040101	0.011007
ENSSSCG00000004572	-	chr1:109825438-109827175	417.237	386.853	904.308	1469.5	1207.67	1783.33	-1.38547	0.000259724	0.00791593
ENSSSCG00000034639	MGAM	chr18:7871052-7974664	28.9748	20.4504	27.1293	102.048	56.8315	39.8118	-1.38164	0.00328312	0.0495023
ENSSSCG00000039627	TMEM200C	chr6:101214902-101216782	95.6169	126.111	54.2585	313.288	233.542	170.957	-1.37474	0.000481608	0.0126963
ENSSSCG00000034266	CACNA1H	chr3:40633235-40694815	678.01	689.348	230.599	1676.65	1258.28	1202.55	-1.37166	0.00113094	0.0237311
ENSSSCG00000024024	CX3CR1	chr13:23944369-23957486	64.7104	57.9427	125.473	303.084	147.407	187.35	-1.36685	0.00137162	0.0272379
ENSSSCG00000022256	DEPP1	chr14:91118765-91120427	68.5737	76.6889	54.2585	134.704	117.215	263.46	-1.36303	0.000587342	0.0146055
ENSSSCG00000012118	TLR8	chrX:9601178-9616757	18.3507	9.37308	14.695	34.6964	32.8557	40.9827	-1.36144	0.00303895	0.0467948
ENSSSCG00000013100	-	chr2:11373443-11383698	53.1205	39.1965	32.7812	150.011	75.4793	96.0167	-1.35811	0.000556646	0.0140519
ENSSSCG00000017347	HIGD1B	chr12:18515427-18523207	96.5827	64.7595	51.9977	265.326	136.751	144.025	-1.35407	0.000661217	0.0158283
ENSSSCG00000017101	ADCY2	chr16:74307481-74524295	51.1888	39.1965	23.7381	112.253	107.447	72.598	-1.35254	0.000537672	0.0136557
ENSSSCG00000016698	HOXA11	chr18:45388574-45392573	287.816	230.067	172.949	776.588	626.034	360.648	-1.35154	0.00014294	0.00495742
ENSSSCG00000017300	MRC2	chr12:16058677-16119709	2337.3	2423.37	997	5935.13	5083.75	3656.83	-1.34966	0.000406857	0.0111114
ENSSSCG00000034722	CCL14	chr12:39611868-39616159	91.7536	82.6536	54.2585	269.408	174.934	132.316	-1.33197	0.000364707	0.0102124
ENSSSCG00000008266	LOXL3	chr3:68498183-68517445	67.6079	71.5763	30.5204	172.462	155.399	100.7	-1.33108	0.0012071	0.0250137
ENSSSCG00000001040	C6orf52	chr7:7428059-7437987	188.336	247.961	211.382	278.592	751.241	591.322	-1.32357	0.000581508	0.0145255
ENSSSCG00000039488	SPON2	chr8:446993-450538	374.741	466.098	239.642	1360.3	641.13	670.946	-1.30541	0.000963271	0.020866
ENSSSCG00000007033	AP3M2	chr17:11167118-11193018	56.018	26.4151	42.9546	93.8845	87.9112	126.461	-1.30012	0.000625288	0.0152532
ENSSSCG00000033807	C14orf132	chr7:117242671-117290347	30.9065	28.9714	18.0862	90.823	55.9435	45.6665	-1.29732	0.00299718	0.0462799
ENSSSCG00000016848	EGFLAM	chr16:23469349-23605906	282.021	178.941	128.864	523.508	585.186	339.571	-1.29558	0.000426645	0.0115021
ENSSSCG00000039797	APCDD1	chr6:97992233-98027373	2905.21	2542.66	1562.19	8878.21	4918.59	3399.23	-1.29449	0.00144783	0.0282793
ENSSSCG00000030801	-	chr4:127156735-127267369	36.7014	40.0486	19.2166	102.048	61.2714	73.7689	-1.29318	0.00172941	0.0321223
ENSSSCG00000003619	AZIN2	chr6:89346932-89384979	17.3849	37.4923	38.4331	67.3519	71.9273	88.9911	-1.29036	0.00137598	0.027292
ENSSSCG00000032251	MAFB	chr17:43410388-43411359	143.908	139.744	142.429	441.869	266.397	330.204	-1.28473	1.31887e-06	0.000102203
ENSSSCG00000012427	-	chrX:60626568-60627146	408.545	254.777	529.02	1315.4	940.383	644.015	-1.28352	0.000604445	0.0149416
ENSSSCG00000017562	CACNA1G	chr12:26844079-26911746	216.345	220.694	110.778	466.361	472.412	396.947	-1.28307	4.74954e-05	0.00195839
ENSSSCG00000015297	ADAM22	chr9:68252704-68487616	70.5054	82.6536	65.5624	206.138	169.606	155.734	-1.27762	7.06577e-07	6.27848e-05
ENSSSCG00000005941	KHDRBS3	chr4:6282076-6446773	34.7698	39.1965	15.8254	73.4748	83.4712	62.0596	-1.27551	0.00220624	0.0377394
ENSSSCG00000010184	AGT	chr14:59643292-59657843	2616.42	2811.07	1446.89	8420.01	3473.82	4744.63	-1.27504	0.00153645	0.029466
ENSSSCG00000030016	PDE9A	chr13:205938317-206037297	96.5827	98.8434	76.8662	250.018	250.414	158.076	-1.27345	1.39747e-05	0.000699196
ENSSSCG00000002684	CDH13	chr6:4806014-5684863	1081.73	941.569	768.662	1773.6	3145.27	1799.73	-1.26692	3.15141e-05	0.00138173
ENSSSCG00000008854	CPE	chr8:43568504-43695862	581.428	952.646	316.508	1459.29	1576.19	1408.64	-1.26295	0.00116332	0.0242884
ENSSSCG00000015322	TFPI2	chr9:73684237-73689134	638.412	665.489	252.076	1131.72	1429.67	1167.42	-1.25998	0.000979637	0.0211421
ENSSSCG00000005625	ENG	chr1:268306120-268343936	2427.12	2357.76	1383.59	7065.83	3916.04	3792.66	-1.25995	0.000339321	0.00961018
ENSSSCG00000011683	PCOLCE2	chr13:83507610-83592776	356.39	400.486	149.211	859.247	732.593	579.613	-1.25942	0.00131048	0.0263376
novel.152	-	chr14:16403186-16460061	153.566	102.252	74.6054	373.497	238.87	179.153	-1.25923	0.00152876	0.0294119
ENSSSCG00000005751	COL5A1	chr1:273956343-274082908	4062.27	3701.52	1403.94	7781.19	8198.83	5927.28	-1.25665	0.00179434	0.0330276
ENSSSCG00000031155	RASD2	AEMK02000361.1:2091783-2100580	267.534	229.215	98.3435	623.516	425.348	374.699	-1.2565	0.00222907	0.037974
ENSSSCG00000025049	CYBRD1	chr15:77649030-77695138	979.348	1110.28	850.05	1405.21	2997.86	2590.11	-1.2501	9.91725e-05	0.00369645
ENSSSCG00000038071	RASL12	chr1:163084039-163103463	364.117	282.045	150.341	696.99	614.49	584.297	-1.24947	0.000278948	0.00832895
ENSSSCG00000015326	COL1A2	chr9:74174220-74210398	22874.6	22330.9	8658.75	41965.3	52544.2	33360	-1.24725	0.00170117	0.0318464
ENSSSCG00000025578	ALDH1A2	chr1:113825321-114037046	2265.83	2909.92	1000.39	6009.63	5145.02	3482.36	-1.24464	0.0026009	0.0422496
ENSSSCG00000038694	CCND2	chr5:66087379-66114616	378.604	361.29	157.124	941.906	556.771	617.083	-1.23647	0.00171972	0.0319779
ENSSSCG00000006172	PI15	chr4:61113292-61142867	308.099	140.596	257.728	431.665	749.465	476.571	-1.23241	0.00097487	0.0210665
ENSSSCG00000004675	DUOX1	chr1:126572533-126620118	25.1115	35.7881	28.2596	53.0652	90.5751	65.5724	-1.22952	0.00120832	0.0250137
ENSSSCG00000040575	ISG15	chr6:63362889-63365398	115.899	122.702	84.7789	275.531	332.109	149.88	-1.22785	0.000733341	0.0170547
ENSSSCG00000017082	SPARC	chr16:71368164-71380972	13664.5	14100.5	6589.02	30169.6	30158.9	19631.9	-1.21877	0.000540615	0.0137096
ENSSSCG00000003763	IFI44	chr6:134633961-134650811	180.61	283.749	150.341	414.316	689.081	326.691	-1.21726	0.00149654	0.0289256
ENSSSCG00000015662	C4BPA	chr9:67724539-67827509	352.527	241.144	124.342	666.376	483.067	511.699	-1.20862	0.00200778	0.0353612
ENSSSCG00000004017	FRMD1	chr1:1495818-1521666	146.806	139.744	177.471	272.469	409.364	384.067	-1.20225	3.1775e-06	0.000206798
ENSSSCG00000033800	PELI2	chr1:185565757-185599780	24.1457	24.7109	30.5204	43.8808	80.8072	56.2049	-1.19732	0.00264934	0.0427306
ENSSSCG00000010451	IFIT2	chr14:101193078-101206684	68.5737	51.1259	44.085	140.827	146.519	87.8202	-1.19665	0.000513751	0.0132707
ENSSSCG00000023611	-	chr7:24089073-24159027	4669.77	6425.68	2098	10432.4	10691.4	9080.61	-1.19481	0.0023356	0.0393463
ENSSSCG00000006082	MATN2	chr4:38746223-38915243	185.439	265.855	125.473	385.743	490.171	444.956	-1.1923	0.00019448	0.00633021
ENSSSCG00000034569	-	chr2:51502600-51519400	26.0773	33.2318	24.8685	81.6387	48.8395	62.0596	-1.18536	0.00168962	0.0317901
ENSSSCG00000000571	ABCC9	chr5:51536526-51673580	423.998	295.678	171.819	812.305	769.001	444.956	-1.18399	0.00280302	0.0443084
ENSSSCG00000011121	-	chr10:60505385-60867242	152.601	114.181	119.821	311.248	293.925	268.144	-1.17648	1.80779e-07	2.03511e-05
ENSSSCG00000029715	OLFM1	chr1:274224350-274261832	128.455	82.6536	73.4751	312.268	162.502	168.615	-1.17582	0.00229243	0.0387758
ENSSSCG00000007601	TECPR1	chr3:5411809-5438194	712.78	708.946	848.919	1082.73	1679.19	2340.7	-1.16815	0.000209514	0.0067129
ENSSSCG00000017416	DHX58	chr12:20647691-20658777	72.437	74.9847	48.6066	157.154	182.926	100.7	-1.16743	0.000791336	0.0180463
ENSSSCG00000016992	NEURL1B	chr16:51541128-51557772	84.0269	98.8434	67.8231	150.011	200.686	214.281	-1.16685	3.62898e-05	0.00155032
ENSSSCG00000013667	COL5A3	chr2:68828197-68869943	561.145	524.893	250.946	1048.04	1244.08	701.39	-1.16225	0.00198445	0.0351881
ENSSSCG00000031640	-	chr6:150219174-150228121	2078.46	1526.96	1500.02	5478.98	2446.42	3465.97	-1.15775	0.000637403	0.0154807
ENSSSCG00000016863	OXCT1	chr16:26512397-26660442	457.802	397.93	248.685	721.482	1062.04	675.63	-1.15431	0.000299031	0.00880241
ENSSSCG00000015982	HOXD9	chr15:81924160-81925550	141.011	138.04	91.5612	341.862	261.958	222.478	-1.15408	9.61569e-05	0.0036196
ENSSSCG00000007753	C16orf58	chr3:17065747-17084137	126.523	154.23	122.082	352.067	257.518	284.537	-1.14723	2.04609e-06	0.000143235
ENSSSCG00000014840	P4HA3	chr9:8627416-8667755	156.464	173.828	157.124	446.972	300.141	331.375	-1.14456	2.82223e-06	0.000187335
ENSSSCG00000029855	LHFPL6	chr11:14319425-14576135	466.494	610.103	272.423	1156.21	1049.61	773.988	-1.14222	0.000880566	0.0196138
ENSSSCG00000025836	SULT1C4	chr3:47761850-47777174	205.721	270.115	196.687	347.985	703.289	430.904	-1.13984	0.000586335	0.0146023
ENSSSCG00000035224	-	chr12:25426079-25444517	209.584	199.391	134.516	525.549	302.805	367.674	-1.13561	0.000294026	0.00867774
ENSSSCG00000006897	CCDC18	chr4:123902320-124008748	48.2913	55.3864	25.9989	105.11	95.9031	85.4783	-1.13391	0.00175477	0.0325209
ENSSSCG00000010017	SMTN	chr14:47879317-47902699	963.895	1144.37	564.062	2022.6	1827.49	1994.1	-1.12807	0.000132179	0.00466574
ENSSSCG00000015405	-	chr9:99684189-99782278	75.3345	58.7948	79.127	208.179	120.767	135.829	-1.12671	0.000547079	0.0138314
ENSSSCG00000011326	PTH1R	chr13:29749847-29777076	152.601	217.285	94.9524	457.177	267.285	292.734	-1.12652	0.00317561	0.0483186
ENSSSCG00000005498	PAPPA	chr1:256545163-256780763	112.036	95.435	92.6916	151.032	334.773	168.615	-1.1265	0.00270523	0.0433739
ENSSSCG00000004123	UTRN	chr1:20511240-21043642	2751.64	3037.73	3057.69	3654.35	8514.06	7133.34	-1.12549	0.00066011	0.0158283
ENSSSCG00000004705	MAP1A	chr1:127915939-127936924	157.43	244.552	105.126	368.395	341.877	398.118	-1.12398	0.000944259	0.0205651
novel.95	-	chr12:26606862-26622935	134.25	84.3578	211.382	310.227	324.117	299.759	-1.12394	0.00166724	0.0315054
ENSSSCG00000033350	-	chr13:104953247-105007558	133.284	178.941	76.8662	280.633	345.429	223.649	-1.12383	0.00215353	0.0371044
ENSSSCG00000033146	CD163	chr5:63300146-63334537	688.635	720.023	380.94	1680.74	1300.91	918.013	-1.12313	0.00115786	0.024221
ENSSSCG00000007980	-	chr3:41407872-41437221	785.217	872.549	545.976	2159.34	1394.15	1247.05	-1.12271	0.00026353	0.00796857
ENSSSCG00000030345	INPP5J	chr14:47913380-47922631	36.7014	44.3091	30.5204	85.7206	84.3592	73.7689	-1.12175	0.000310225	0.00906045
ENSSSCG00000003554	-	chr6:83246934-83260993	660.626	656.116	482.675	1125.59	1368.39	1422.69	-1.12106	3.55582e-07	3.5264e-05
ENSSSCG00000017552	NXPH3	chr12:25769554-25774733	163.225	155.934	243.033	451.054	319.677	447.297	-1.11742	8.61947e-05	0.00331661
ENSSSCG00000015250	ADAMTS15	chr9:57127442-57152547	321.62	270.967	186.514	611.27	446.66	629.963	-1.11312	0.00010721	0.00393442
ENSSSCG00000021920	SOX12	chr17:34857022-34857960	114.933	150.821	196.687	284.715	340.101	372.358	-1.11074	6.65658e-05	0.00263433
ENSSSCG00000011977	DCBLD2	chr13:160064051-160156993	152.601	164.455	98.3435	306.145	358.749	224.82	-1.09705	0.000421763	0.011389
ENSSSCG00000013074	RAB3IL1	chr2:9577408-9599973	107.207	144.857	97.2132	321.452	186.478	241.213	-1.09695	0.000457208	0.0122076
ENSSSCG00000006463	PEAR1	chr4:93176752-93205185	780.388	851.246	395.635	1580.73	1477.62	1275.15	-1.09517	0.000720338	0.0168089
ENSSSCG00000004952	SMAD3	chr1:164998457-165124449	640.343	670.602	564.062	754.137	1930.49	1320.82	-1.0951	0.00203782	0.035706
ENSSSCG00000010496	TCTN3	chr14:107230934-107263345	166.122	221.546	189.905	548	403.148	281.025	-1.09321	0.00043833	0.0117791
ENSSSCG00000027890	-	chr3:9821272-9847024	445.246	557.272	301.813	1161.31	757.457	854.783	-1.08701	0.000413708	0.0112443
ENSSSCG00000005641	DNM1	chr1:268653174-268701674	160.327	155.934	87.0397	393.907	214.894	249.409	-1.08646	0.00292421	0.0455215
ENSSSCG00000005222	SLC1A1	chr1:217319696-217441927	509.957	505.294	423.895	1021.5	1207.67	823.168	-1.08473	1.36262e-06	0.00010462
ENSSSCG00000014274	PDLIM4	chr2:134555504-134573852	82.0953	124.406	61.0408	197.974	169.606	202.572	-1.08423	0.000893895	0.0197522
ENSSSCG00000030095	ZBTB16	chr9:41639519-41836718	405.647	402.191	204.6	732.707	857.8	550.34	-1.07938	0.00143446	0.0281171
ENSSSCG00000009385	SERPINE3	chr11:16466475-16500558	136.182	113.329	139.037	355.128	250.414	213.11	-1.07749	0.000140008	0.00487194
ENSSSCG00000006073	OSR2	chr4:37890211-37897934	128.455	121.85	63.3016	280.633	209.566	172.128	-1.07526	0.00293884	0.0456754
ENSSSCG00000031819	TP53I11	chr2:17448283-17465795	278.158	350.213	203.469	481.668	705.065	566.733	-1.07417	0.000188515	0.0062072
ENSSSCG00000013919	-	chr2:58913409-58923446	72.437	65.6116	63.3016	183.687	126.983	112.41	-1.07147	0.000392627	0.0108304
ENSSSCG00000011895	PLA1A	chr13:140636946-140666004	109.138	91.1745	81.3878	150.011	250.414	190.862	-1.06993	0.000328244	0.00941287
ENSSSCG00000001910	ISLR	chr7:59349680-59352843	1505.72	2308.33	1249.08	3462.5	3831.68	3337.17	-1.06983	0.000109842	0.00402216
ENSSSCG00000032861	NUAK1	chr5:14102011-14177584	240.491	310.164	196.687	558.205	601.17	409.827	-1.06892	0.000102971	0.00381245
ENSSSCG00000015825	ADGRA2	chr15:48574571-48610619	670.284	614.363	290.509	1260.3	1117.09	928.552	-1.06873	0.00219855	0.0376466
ENSSSCG00000031346	CMKLR1	chr14:42420177-42468058	255.944	316.981	170.688	638.823	507.931	414.511	-1.0682	0.000614358	0.0150527
ENSSSCG00000014316	TGFBI	chr2:138191863-138224776	347.698	305.051	331.203	623.516	799.192	635.818	-1.06627	7.68531e-08	9.41508e-06
ENSSSCG00000038044	GYG2	chrX:52171-89409	305.201	421.789	276.944	791.895	691.745	612.399	-1.06042	1.88543e-05	0.000894963
ENSSSCG00000011443	STAB1	chr13:34632247-34664420	1426.53	1228.73	742.663	3044.1	1910.07	2104.17	-1.05428	0.00111788	0.0234867
ENSSSCG00000012229	GP91-PHOX	chrX:33654656-33678333	85.9586	92.0266	71.2143	230.629	137.639	148.709	-1.04971	0.000758626	0.0174875
ENSSSCG00000014822	ARHGEF17	chr9:7767128-7825035	1243.02	1245.77	581.018	2534.88	1999.76	1811.44	-1.04723	0.00222757	0.037974
ENSSSCG00000036549	DPYSL3	chr2:148662051-148855649	1924.89	1862.69	876.049	3356.37	3488.92	2783.31	-1.04557	0.00179599	0.0330276
ENSSSCG00000038660	HAAO	chr3:97580704-97595096	169.986	145.709	142.429	352.067	374.732	216.623	-1.04377	0.000290809	0.00863666
ENSSSCG00000011928	CCDC80	chr13:147179591-147244752	352.527	266.707	267.901	561.266	675.762	587.81	-1.04084	1.23878e-06	9.87526e-05
ENSSSCG00000038144	-	chr12:53724925-53781554	106.241	103.956	76.8662	133.683	216.67	241.213	-1.0398	0.00127517	0.0258778
ENSSSCG00000000734	TSPAN11	chr5:66853318-66911608	287.816	391.965	644.32	834.756	854.248	1009.35	-1.02811	0.0018589	0.0336644
ENSSSCG00000025717	HIC1	chr12:48168766-48171635	178.678	219.841	98.3435	383.702	289.485	341.913	-1.0268	0.00252978	0.0413628
ENSSSCG00000023045	BAHCC1	chr12:1352345-1406558	120.728	110.773	99.4739	169.4	272.613	229.503	-1.02049	0.000202024	0.0065131
ENSSSCG00000021343	ZEB2	chr15:7498897-7632655	460.699	377.48	198.948	730.666	689.081	683.826	-1.01886	0.00204405	0.0357355
ENSSSCG00000008646	RNF144A	chr3:128735067-128867858	200.892	266.707	155.993	389.825	494.611	378.212	-1.01563	0.000269595	0.00812245
ENSSSCG00000037371	TMPPE	chr13:18974949-18976088	108.173	86.062	50.8673	155.114	174.046	165.102	-1.00734	0.00225014	0.0382157
ENSSSCG00000035511	C1QTNF1	chr12:3161357-3181393	809.363	928.787	834.224	1953.21	1495.38	1720.1	-1.00619	6.61872e-08	8.29131e-06
ENSSSCG00000010252	HKDC1	chr14:72282016-72336533	214.414	195.983	306.334	367.374	522.139	547.998	-1.00616	0.000421164	0.011389
ENSSSCG00000014127	RASGRF2	chr2:89528122-89790718	111.07	136.336	80.2574	180.626	233.542	244.726	-1.00262	0.000622357	0.015204
ENSSSCG00000008723	HTRA3	chr8:2793644-2819695	826.748	1235.54	666.927	2111.38	1574.41	1776.31	-1.00017	0.000558434	0.0140758
ENSSSCG00000003433	PLOD1	chr6:71987933-72019707	981.28	1057.45	1139.43	2332.83	1657.88	2366.46	-1.00005	3.87648e-06	0.000243637
ENSSSCG00000017968	CNTROB	chr12:53181980-53201259	132.318	142.3	150.341	233.691	316.125	295.076	-0.992715	1.14492e-05	0.000594255
ENSSSCG00000008340	ANTXR1	chr3:73157747-73398740	929.125	888.739	492.848	1749.11	1670.31	1170.94	-0.98982	0.00183355	0.0334674
ENSSSCG00000025126	LGI4	chr6:44656288-44663234	55.0521	67.3158	59.9104	131.642	119.879	110.068	-0.987	0.000134956	0.00474368
ENSSSCG00000031837	CMTM2	chr6:27278946-27295267	26.0773	35.7881	38.4331	65.311	72.8153	59.7177	-0.985351	0.00309684	0.0475106
ENSSSCG00000013303	ABTB2	chr2:26579332-26784067	68.5737	71.5763	45.2154	139.806	90.5751	138.17	-0.983111	0.00330669	0.0496779
ENSSSCG00000013902	-	chr2:59558973-59564298	566.94	465.246	514.325	1224.58	1027.41	800.92	-0.981826	2.50216e-05	0.00114215
ENSSSCG00000028612	PTPRS	chr2:73622409-73679458	1094.28	1123.07	577.627	2217.51	1603.71	1695.51	-0.98035	0.00195062	0.0348705
ENSSSCG00000016689	TRIL	chr18:43725944-43728372	87.8902	80.9494	54.2585	159.195	163.39	117.094	-0.976193	0.00148826	0.0288324
ENSSSCG00000038956	HEYL	chr6:95445150-95453073	59.8813	80.9494	48.6066	126.54	117.215	131.145	-0.975771	0.000918181	0.0201055
ENSSSCG00000039894	CD99	chrY:5946965-5982865	2153.79	3157.03	2443.89	5015.68	4573.16	5621.66	-0.97166	9.73914e-06	0.000518415
ENSSSCG00000028341	-	chr14:88123853-88132097	123.626	130.371	122.082	255.121	227.326	255.264	-0.96976	1.21646e-06	9.79102e-05
ENSSSCG00000011609	FBLN2	chr13:70757274-70830432	1119.39	1515.88	783.357	2340.99	2529.89	1813.78	-0.96701	0.0012602	0.0256677
novel.158	-	chr14:88378448-88431207	47.3255	74.1326	50.8673	123.479	101.231	113.581	-0.965921	0.00147916	0.028723
ENSSSCG00000039983	GJA4	chr6:91045394-91048162	262.705	247.109	169.558	548	390.716	389.922	-0.965792	0.000502551	0.0130218
ENSSSCG00000017268	PRKCA	chr12:12882382-13268605	156.464	138.04	163.906	189.81	350.757	352.452	-0.962971	0.00206335	0.0359973
ENSSSCG00000036223	ACKR1	chr4:91221889-91225651	367.98	374.071	313.117	915.374	509.707	632.305	-0.962452	0.000576628	0.0144421
ENSSSCG00000010816	TGFB2	chr10:8305539-8405771	109.138	106.512	77.9966	209.199	199.798	162.76	-0.958728	0.000221856	0.00701392
ENSSSCG00000032473	NYNRIN	chr7:74877919-74898576	317.757	275.228	214.773	598.003	508.819	463.69	-0.958034	5.90578e-05	0.00238248
ENSSSCG00000013114	SLC15A3	chr2:10799676-10814388	179.644	164.455	108.517	353.087	262.846	255.264	-0.942012	0.0011939	0.0248335
ENSSSCG00000007700	HIP1	chr3:10521062-10574558	254.978	255.63	160.515	372.477	484.843	429.733	-0.937282	0.0004955	0.0128993
ENSSSCG00000027466	PCOLCE	chr3:8523449-8528758	2384.63	2539.25	1493.24	5163.65	3641.65	3464.8	-0.934908	0.00140084	0.0275894
ENSSSCG00000033246	SAYSD1	chr7:34549776-34555602	56.018	56.2385	84.7789	124.499	136.751	112.41	-0.932211	0.00149426	0.0289151
ENSSSCG00000038763	CERK	chr5:2818903-2870196	385.365	432.014	566.323	821.489	980.343	833.706	-0.931148	3.98125e-05	0.00167758
ENSSSCG00000021706	KIF21B	chr10:23444998-23491185	196.063	160.195	148.08	387.784	259.294	314.982	-0.930188	0.000304461	0.00893067
ENSSSCG00000009593	ROR2	chr14:2804061-3035341	143.908	145.709	178.601	208.179	349.869	326.691	-0.919919	0.00126428	0.025688
ENSSSCG00000022649	SLC7A11	chr8:88608030-88734637	102.378	106.512	158.254	187.769	236.206	266.973	-0.91548	0.00153745	0.029466
ENSSSCG00000000368	MMP19	chr5:21278081-21289547	126.523	181.497	165.036	308.186	309.021	271.657	-0.909973	8.87388e-05	0.003391
ENSSSCG00000016678	NOD1	chr18:42432333-42509516	198.96	265.855	256.598	484.73	372.068	490.622	-0.900223	0.000123313	0.00441831
novel.399	-	chr6:3778459-3786279	155.498	161.047	96.0828	209.199	252.19	310.298	-0.898714	0.00314089	0.0479211
ENSSSCG00000040334	CBX6	chr5:9180675-9191498	739.823	610.955	524.499	1186.82	1189.91	1115.9	-0.896718	7.09213e-06	0.000401911
ENSSSCG00000009335	B3GLCT	chr11:7792368-7907049	407.579	379.184	243.033	678.622	721.937	512.87	-0.892988	0.00158534	0.0302212
ENSSSCG00000012141	CA5B	chrX:12229860-12333790	88.8561	86.9141	134.516	167.359	223.774	181.495	-0.890303	0.00214483	0.0370311
ENSSSCG00000020677	-	chr6:158143619-158169108	99.4802	109.069	83.6485	178.585	188.254	175.64	-0.88884	9.94774e-05	0.00369954
ENSSSCG00000032436	-	chr2:133824-135764	195.097	281.193	169.558	469.422	365.853	354.793	-0.879195	0.00169626	0.0317901
ENSSSCG00000038081	AGPAT3	chr13:206803231-206909457	2354.69	2235.91	1431.07	4092.14	3900.06	3083.07	-0.878908	0.000897748	0.0198111
ENSSSCG00000014672	-	chr9:4174294-4188413	113.002	162.751	114.169	250.018	250.414	216.623	-0.876024	0.000514812	0.0132775
ENSSSCG00000000959	LARGE1	AEMK02000361.1:214423-805651	259.807	249.665	235.12	464.32	419.132	481.255	-0.872375	8.10498e-07	7.03318e-05
ENSSSCG00000011076	OTUD1	chr10:51619680-51621116	79.1978	86.062	80.2574	164.298	136.751	146.367	-0.863758	0.000220631	0.00699068
ENSSSCG00000021646	KLF9	chr1:223720413-223748621	339.971	419.232	429.546	670.458	745.025	747.057	-0.863583	4.06947e-06	0.00025299
ENSSSCG00000017754	-	chr12:44140505-44173633	1162.86	1348.02	1015.09	2382.83	2142.72	1887.55	-0.862598	1.7534e-05	0.000846763
ENSSSCG00000004421	FYN	chr1:77584483-77810575	343.834	334.023	293.9	584.737	682.866	496.477	-0.860566	4.52571e-05	0.00187569
ENSSSCG00000000038	CYB5R3	chr5:6152922-6169262	1084.62	1400	907.7	2327.72	1822.16	1991.76	-0.855672	0.000317413	0.00921327
ENSSSCG00000002472	IFI27L2	chr7:115367850-115369991	592.052	790.747	630.755	1559.3	890.656	1132.29	-0.830546	0.00280132	0.0443084
ENSSSCG00000036446	PALD1	chr14:73444012-73482720	79.1978	99.6955	100.604	167.359	158.95	169.786	-0.827608	0.000366257	0.0102386
ENSSSCG00000007576	FOXK1	chr3:3556139-3621142	762.037	636.518	796.922	1073.55	1289.36	1532.75	-0.827588	0.000164507	0.00553706
ENSSSCG00000016782	OTULINL	chr16:3954244-4000667	266.568	377.48	347.028	544.938	665.106	545.656	-0.825301	0.000267397	0.00807083
ENSSSCG00000016877	NNT	chr16:28157280-28249540	831.577	941.569	922.395	1332.75	1796.41	1633.46	-0.821306	2.11125e-05	0.000988076
ENSSSCG00000030358	SARM1	chr12:44655811-44675237	141.977	143.153	92.6916	220.424	242.422	204.914	-0.81839	0.00192985	0.0345733
ENSSSCG00000009953	-	chr14:43049089-43186729	205.721	247.109	155.993	312.268	408.476	352.452	-0.815435	0.00171174	0.0318935
ENSSSCG00000037096	TMEM88	chr12:53109624-53113322	145.84	170.42	135.646	334.719	238.87	220.136	-0.811134	0.00219372	0.0376025
ENSSSCG00000030156	APBB1IP	chr10:49124642-49304347	83.0611	69.02	58.78	139.806	115.439	113.581	-0.803996	0.00330273	0.0496779
ENSSSCG00000005203	IL33	chr1:215899420-215941873	540.863	709.798	388.853	999.054	900.423	956.654	-0.799342	0.00283383	0.0446261
ENSSSCG00000025023	PGGHG	chr2:99286-108514	508.991	478.879	565.193	998.033	832.936	850.099	-0.788571	1.22599e-05	0.000630441
ENSSSCG00000006288	SELP	chr4:81372749-81401289	187.37	195.983	241.902	387.784	404.036	283.366	-0.785295	0.00140826	0.0276719
ENSSSCG00000010915	NAV1	chr10:23885525-24102339	452.007	489.957	300.683	786.793	729.041	627.621	-0.785237	0.00225765	0.0383005
ENSSSCG00000017159	TBC1D16	chr12:2401816-2455818	193.165	161.047	159.384	270.428	291.261	318.494	-0.776049	0.000171976	0.00574206
ENSSSCG00000037645	COTL1	chr6:4099336-4147469	303.27	255.63	278.075	569.43	370.292	491.793	-0.773814	0.00133234	0.0265846
ENSSSCG00000009938	UNG	chr14:41746499-41757846	192.2	169.568	261.119	338.801	369.404	353.623	-0.773136	0.00131994	0.0264322
ENSSSCG00000031262	TXNIP	chr4:99348851-99356209	3406.47	4038.95	4141.73	7108.69	5137.92	7546.68	-0.772405	0.000529885	0.0135443
ENSSSCG00000009477	EDNRB	chr11:50073161-50102814	1978.01	1891.66	1436.72	3389.03	2366.5	3297.35	-0.770232	0.00138488	0.0273707
ENSSSCG00000009978	AP1B1	chr14:46469457-46520135	1722.07	1597.68	1813.14	2328.74	3750.88	2672.07	-0.77011	0.00131759	0.0264168
ENSSSCG00000040533	C19orf54	chr6:48960770-48970238	199.926	198.539	160.515	346.964	318.789	288.05	-0.769252	0.000253659	0.00779744
ENSSSCG00000009468	KCTD12	chr11:48946452-49031093	212.482	172.124	159.384	266.346	308.133	343.084	-0.752584	0.00108917	0.0230873
ENSSSCG00000036824	AVPI1	chr14:109041715-109052376	480.016	478.879	532.412	827.612	808.96	867.663	-0.748314	1.41007e-06	0.000107275
ENSSSCG00000026153	ACAT1	chr9:36525261-36545633	731.131	705.538	630.755	1223.56	1381.71	858.296	-0.744795	0.00210585	0.0365474
ENSSSCG00000035414	XXYLT1	chr13:132066907-132269982	160.327	188.314	193.296	263.285	326.781	317.324	-0.744276	0.000462735	0.0123354
ENSSSCG00000007530	PPP1R3D	chr17:59965788-59966687	224.072	194.278	202.339	279.613	393.38	364.161	-0.741305	0.0010929	0.0231076
ENSSSCG00000010138	ZDHHC8	chr14:51503114-51519564	286.851	276.08	213.643	485.75	391.604	418.024	-0.736056	0.000830683	0.0187788
ENSSSCG00000037832	PMP22	chr12:58677409-58707972	339.971	399.634	269.032	633.72	499.051	542.143	-0.729562	0.00198528	0.0351881
ENSSSCG00000003909	-	chr6:165268281-165402661	254.978	293.122	233.99	489.832	356.973	443.785	-0.720212	0.0013133	0.0263625
ENSSSCG00000038492	PHETA2	chr5:6571561-6576870	133.284	117.59	101.735	201.035	183.814	196.717	-0.718873	0.00129106	0.0261273
ENSSSCG00000014852	ARRB1	chr9:9511951-9597419	879.868	1139.26	1098.73	1639.92	1751.12	1736.5	-0.717688	6.51012e-05	0.00258867
ENSSSCG00000008238	ELMOD3	chr3:59366530-59401461	195.097	251.369	220.425	372.477	370.292	352.452	-0.714789	0.000270912	0.0081474
ENSSSCG00000038234	TMEM175	chr8:295855-317883	216.345	245.404	228.338	321.452	358.749	450.81	-0.710931	0.00133144	0.0265846
ENSSSCG00000004127	PLAGL1	chr1:21303994-21371067	362.185	345.952	290.509	436.767	586.962	611.228	-0.71006	0.00183977	0.0334999
ENSSSCG00000011056	FRMD4A	chr10:47671219-48049633	278.158	305.051	253.206	451.054	542.563	371.187	-0.706753	0.00213153	0.036875
ENSSSCG00000001952	NFKBIA	chr7:64507743-64511304	377.638	332.318	310.856	644.946	474.187	547.998	-0.706693	0.000900173	0.0198383
ENSSSCG00000025582	PXDC1	chr7:2232100-2248380	267.534	345.1	307.465	395.948	578.083	521.066	-0.700197	0.00332723	0.0498517
ENSSSCG00000010732	FAM53B	chr14:134002228-134154604	535.068	512.111	479.283	722.502	928.839	805.604	-0.686779	0.00020663	0.00663325
ENSSSCG00000006781	CTTNBP2NL	chr4:107956714-108013647	494.503	562.385	409.2	857.206	746.801	754.082	-0.684207	0.000769477	0.0176345
ENSSSCG00000006911	TGFBR3	chr4:125109966-125310783	924.296	858.063	1111.17	1224.58	1755.56	1662.73	-0.682735	0.00286246	0.0448922
ENSSSCG00000008724	ACOX3	chr8:2716923-2757262	339.971	426.049	344.768	554.123	570.091	654.553	-0.677393	0.000608107	0.0149868
ENSSSCG00000040578	CASKIN2	chr12:5855568-5873465	676.079	714.911	729.099	1147.02	1071.81	1161.57	-0.672921	4.00989e-06	0.00025022
ENSSSCG00000003079	-	chr6:51161184-51180731	413.374	491.661	464.588	693.929	641.13	844.245	-0.668955	0.000873699	0.019513
ENSSSCG00000026953	-	chr6:120605478-120670296	127.489	121.85	126.603	211.24	194.47	189.692	-0.664285	0.00102458	0.0219416
ENSSSCG00000000907	PLXNC1	chr5:88900245-89055742	165.156	197.687	148.08	289.817	264.621	256.435	-0.663419	0.00221274	0.0378117
ENSSSCG00000003913	MAST2	chr6:165406932-165458086	599.778	569.202	510.934	1067.43	777.881	810.287	-0.660161	0.00181789	0.0332833
ENSSSCG00000022492	AMPD3	chr2:49028923-49083644	246.286	217.285	191.035	336.76	381.836	312.64	-0.655623	0.00189796	0.0342229
ENSSSCG00000032549	GNA12	chr3:2005472-2105853	303.27	319.537	316.508	424.521	516.811	533.947	-0.651038	0.000532375	0.0135443
ENSSSCG00000017912	PLD2	chr12:52072711-52087785	501.264	586.244	630.755	876.595	794.752	1023.4	-0.64892	0.00122369	0.0252326
ENSSSCG00000001419	SLC44A4	chr7:23958941-23978188	1344.43	1832.01	1642.45	2475.69	2648.88	2380.51	-0.639137	0.00076207	0.0175371
ENSSSCG00000007985	TMEM8A	chr3:41317570-41333517	127.489	154.23	152.602	218.384	211.342	247.067	-0.638541	0.00285822	0.0448922
ENSSSCG00000013033	BAD	chr2:7830920-7842862	281.056	295.678	349.289	465.341	537.235	420.366	-0.622215	0.00265821	0.0428321
ENSSSCG00000012828	STARD8	chrX:54773164-54856714	450.075	495.921	472.501	847.001	608.274	728.322	-0.621658	0.00225973	0.0383005
ENSSSCG00000021464	SOAT1	chr9:121044921-121113678	237.593	234.327	227.207	387.784	340.101	343.084	-0.614845	0.000586129	0.0146023
ENSSSCG00000023857	ARHGEF40	chr7:78044687-78064864	712.78	806.937	627.364	999.054	1149.06	1122.93	-0.606481	0.00102834	0.0219596
ENSSSCG00000036423	CCDC50	chr13:128619230-128690649	633.582	727.692	523.368	919.456	1031.85	909.817	-0.601429	0.00297361	0.0460012
ENSSSCG00000028527	-	AEMK02000423.1:2024-20065	1865.01	1775.77	1658.28	2809.39	2361.17	2776.29	-0.584287	0.000320754	0.00926185
ENSSSCG00000005907	ADCK5	chr4:393723-410559	338.039	310.164	387.722	525.549	483.067	536.288	-0.577802	0.00178361	0.0329089
ENSSSCG00000039763	CMBL	chr16:72170737-72206592	224.072	213.025	235.12	301.043	360.525	339.571	-0.576229	0.00229952	0.0388563
ENSSSCG00000011198	RFTN1	chr13:3454449-3675078	259.807	217.285	235.12	375.538	342.765	331.375	-0.560483	0.00304217	0.0468011
ENSSSCG00000011020	JCAD	chr10:40910548-40998561	685.737	702.129	574.236	989.869	937.719	936.748	-0.544815	0.00129531	0.0261273
ENSSSCG00000000972	TUBGCP6	chr5:445718-467415	475.187	400.486	467.98	629.638	606.498	703.732	-0.529993	0.00312972	0.0478387
ENSSSCG00000013983	JMJD4	chr2:50804799-50812184	441.383	434.57	451.024	630.659	637.578	627.621	-0.515169	0.000497048	0.0129194
ENSSSCG00000005706	ABL1	chr1:270761674-270906709	1135.81	1306.27	1150.73	1681.76	1737.8	1603.01	-0.483109	0.00154534	0.0295602
ENSSSCG00000033720	-	AEMK02000452.1:2979841-3008520	4398.38	4355.08	3951.83	6425.99	5335.94	5890.98	-0.474332	0.00273179	0.0435961
ENSSSCG00000000071	-	chr5:7583048-7617762	4020.74	4068.77	3904.35	2961.44	3188.78	2962.47	0.396272	0.00237387	0.0399102
ENSSSCG00000028343	MRPL9	chr4:97448192-97465982	664.489	610.103	686.144	472.484	440.444	489.451	0.483682	0.00285986	0.0448922
ENSSSCG00000037869	NDUFA5	chr18:23882272-23900856	675.113	640.778	671.449	462.279	497.275	440.272	0.504368	0.0013419	0.0267113
ENSSSCG00000004731	VPS39	chr1:129144344-129201212	810.329	749.847	724.577	550.041	533.683	515.212	0.514892	0.0008525	0.0191422
ENSSSCG00000036483	-	chr14:30792666-30822005	857.654	767.741	836.485	624.536	535.459	557.365	0.519449	0.00170773	0.0318935
ENSSSCG00000009146	-	chr8:113467779-113471982	3068.43	3157.88	3333.51	2492.02	2075.24	2100.66	0.519684	0.00121835	0.0251535
ENSSSCG00000004759	SPINT1	chr1:130458910-130485701	3849.79	3093.12	3635.32	2667.54	2234.19	2359.44	0.542766	0.00233106	0.0393095
ENSSSCG00000014305	SAR1B	chr2:136843954-136874268	1489.3	1128.18	1408.46	942.927	893.32	920.355	0.546133	0.00310685	0.0475765
ENSSSCG00000033107	DYNLT1	chr1:8555745-8567087	1436.18	1414.48	1315.77	961.296	1021.19	859.467	0.55147	0.000531106	0.0135443
ENSSSCG00000008444	PRKCE	chr3:94351279-94864954	637.446	497.626	585.54	371.456	397.82	399.289	0.557593	0.00289001	0.0450847
ENSSSCG00000012315	SYNJ2	chr1:9014209-9109066	614.266	531.709	625.103	356.149	413.804	428.562	0.562961	0.00239036	0.0400974
ENSSSCG00000025775	TADA2A	chr12:38875213-38928635	387.297	380.036	373.027	264.305	265.509	236.529	0.572232	0.000907357	0.0199439
ENSSSCG00000025192	RPL9	chr8:30684483-30699189	4093.17	4902.12	4235.55	3421.68	2645.33	2818.44	0.574514	0.00239503	0.0401041
ENSSSCG00000024168	AIMP1	chr8:115432088-115477576	627.787	551.308	571.975	399.009	428.9	337.229	0.58605	0.00191633	0.0344282
ENSSSCG00000040816	NOL7	chr7:9971204-9976269	567.906	570.906	484.935	405.132	326.781	347.768	0.589866	0.0022446	0.0381663
ENSSSCG00000012874	LTO1	chr2:3607600-3615616	387.297	356.177	423.895	279.613	223.774	268.144	0.597902	0.0029016	0.0452232
ENSSSCG00000030497	YAE1	chr18:54489417-54663245	507.059	552.16	612.669	395.948	356.085	351.281	0.598855	0.000883469	0.019626
ENSSSCG00000032650	-	chr16:18758900-18779452	387.297	386.001	396.765	236.752	266.397	266.973	0.60325	0.000475189	0.0125721
ENSSSCG00000028513	-	chr3:16688893-16764096	616.198	503.59	635.277	372.477	371.18	410.998	0.603794	0.00145191	0.0283258
ENSSSCG00000008487	ATL2	chr3:101956722-102029667	1141.61	1139.26	1065.95	746.994	836.488	590.152	0.62174	0.00203533	0.035706
ENSSSCG00000010922	ELF3	chr10:24237068-24243058	1566.57	1505.66	1557.67	1182.74	926.175	884.056	0.62921	0.000872887	0.019513
ENSSSCG00000021672	WBP2	chr12:5565195-5573273	2595.18	1810.71	2319.55	1604.2	1322.22	1415.66	0.631143	0.00312001	0.0477341
ENSSSCG00000009208	-	chr8:130346206-130467316	1136.78	1177.6	1376.81	845.981	716.609	819.655	0.631809	0.000402782	0.0110374
ENSSSCG00000004221	HINT3	chr1:37008068-37029199	302.304	259.89	331.203	185.728	187.366	202.572	0.633152	0.00191968	0.0344282
ENSSSCG00000035538	-	chr4:40378831-40411368	670.284	656.968	721.186	466.361	432.452	420.366	0.634102	6.98232e-05	0.00274369
ENSSSCG00000014905	TMEM126B	chr9:19547664-19555238	291.68	234.327	228.338	155.114	171.382	153.393	0.651599	0.00277698	0.044064
ENSSSCG00000006325	MGST3	chr4:85069603-85094981	835.44	858.915	729.099	571.471	508.819	456.665	0.656987	0.000407484	0.0111114
ENSSSCG00000032481	DPM2	chr1:268418445-268423560	462.631	516.372	597.974	370.436	282.381	338.4	0.670193	0.00185608	0.0336497
ENSSSCG00000026947	GMPR2	chr7:75056745-75070084	514.786	514.668	518.847	326.555	286.821	360.648	0.670585	0.000202105	0.0065131
novel.398	-	chr6:1488062-1495450	373.775	313.572	354.941	217.363	195.358	242.384	0.671453	0.000890844	0.019711
ENSSSCG00000025910	ZNF277	chr18:33310106-33423795	309.065	390.261	330.073	213.281	237.094	195.546	0.671515	0.0013645	0.0271287
ENSSSCG00000017864	-	chr12:49713228-49732287	163.225	189.166	188.774	104.089	127.871	106.555	0.673865	0.00314287	0.0479211
ENSSSCG00000003812	PGM1	chr6:148851184-148913792	874.073	585.392	751.706	492.894	470.636	421.537	0.673941	0.00288135	0.0450339
ENSSSCG00000035893	-	chrX:12183799-12215748	659.66	795.86	717.795	438.808	509.707	407.486	0.679607	0.000375391	0.0104764
ENSSSCG00000035650	-	chr2:57245386-57271405	1202.45	1334.39	1021.87	716.38	637.578	859.467	0.686376	0.00130531	0.0262971
ENSSSCG00000012889	CHKA	chr2:4788447-4847487	804.534	939.013	747.185	521.467	531.019	491.793	0.690006	0.000110592	0.00404073
ENSSSCG00000004133	FUCA2	chr1:21742272-21763519	892.424	822.275	909.96	644.946	512.371	459.007	0.698716	0.000660338	0.0158283
ENSSSCG00000010024	RNF185	chr14:47946375-47979698	455.87	403.043	481.544	262.264	262.846	299.759	0.700731	0.000181897	0.00602091
ENSSSCG00000012481	TSPAN6	chrX:82323618-82328972	538.931	654.412	672.579	387.784	370.292	388.751	0.702346	0.000119158	0.00431585
ENSSSCG00000005370	TRMO	chr1:239768203-239786932	260.773	270.115	285.988	181.646	180.262	138.17	0.704461	0.00106645	0.0226847
ENSSSCG00000021040	SLC26A11	chr12:2220689-2241784	709.883	796.712	614.93	478.607	470.636	345.426	0.711948	0.00176	0.0325464
ENSSSCG00000032985	GOT2	chr6:20407200-20432356	2042.72	1523.55	1994	1223.56	1149.06	998.808	0.72124	0.000447903	0.0120169
ENSSSCG00000038964	COX19	chr3:627899-635344	317.757	301.643	276.944	209.199	183.814	148.709	0.725064	0.00115864	0.024221
ENSSSCG00000029502	NAXD	chr11:77210243-77230686	1977.05	2181.37	2130.78	1479.7	1044.28	1272.81	0.72843	0.000259541	0.00791593
ENSSSCG00000023604	LAP3	chr8:12590330-12619107	1897.85	1924.89	1806.36	1264.38	1019.41	1100.68	0.73429	8.62946e-06	0.000474506
ENSSSCG00000025941	PTP4A1	chr1:45144490-45218748	1922	1868.65	2842.92	1242.95	1352.41	1391.07	0.734374	0.00177606	0.0328059
ENSSSCG00000010163	KCNK1	chr14:57265780-57319289	1635.14	1693.12	2196.34	1271.52	1157.94	886.398	0.735826	0.00174712	0.032415
ENSSSCG00000031773	-	chr8:104494157-104497289	1157.06	1191.23	1298.81	592.901	777.881	807.946	0.743246	0.00019337	0.00631712
ENSSSCG00000009408	LRCH1	chr11:20687662-20906766	621.992	576.019	774.314	372.477	439.556	361.819	0.746636	0.000453253	0.0121214
ENSSSCG00000023391	LONP2	chr6:36372598-36466329	2249.41	1860.13	2793.18	1287.85	1300.02	1522.22	0.747892	0.0007995	0.0181231
ENSSSCG00000009310	POLR1D	chr11:5044332-5045939	909.809	590.504	911.091	501.057	475.963	454.323	0.751598	0.00195463	0.0349047
ENSSSCG00000005440	-	chr1:249897592-249905442	220.209	229.215	305.204	135.724	149.183	161.589	0.755897	0.00166972	0.0315054
ENSSSCG00000016226	-	chr15:124472219-124554990	384.399	334.875	470.24	276.551	214.894	209.597	0.761171	0.0016911	0.0317901
ENSSSCG00000006263	ATP6V1H	chr4:77211493-77269753	1253.64	940.717	1306.73	844.96	617.154	590.152	0.770073	0.00187145	0.0338181
ENSSSCG00000022402	GRAMD2B	chr2:129511067-129619687	2525.64	2083.38	2057.3	1705.23	1110.88	1092.48	0.770229	0.002414	0.0402598
ENSSSCG00000010465	TNKS2	chr14:103396273-103461821	3245.18	2121.73	2256.25	1410.31	1638.34	1420.34	0.770272	0.00110211	0.0232729
ENSSSCG00000016260	SLC16A14	chr15:131035290-131081372	338.039	353.621	410.33	232.67	174.934	235.358	0.778797	0.000532212	0.0135443
ENSSSCG00000034124	CIAO2A	chr1:107951646-107969298	312.928	202.799	284.857	173.482	139.415	147.538	0.797027	0.0025078	0.0411608
ENSSSCG00000005838	TRAF2	AEMK02000682.1:928536-939340	1028.61	740.474	1013.96	617.393	422.684	560.878	0.797982	0.00140091	0.0275894
ENSSSCG00000009407	ESD	chr11:20651790-20673205	988.041	813.754	842.137	489.832	652.674	374.699	0.799809	0.00251913	0.0412696
ENSSSCG00000012459	-	chrX:68281804-68355006	309.065	301.643	235.12	176.544	173.158	134.658	0.8034	0.00079178	0.0180463
ENSSSCG00000000896	NTN4	chr5:87671871-87784701	536.034	344.248	389.983	219.404	270.837	229.503	0.818379	0.00140843	0.0276719
ENSSSCG00000009268	CRYL1	chr11:845147-931649	516.717	511.259	825.181	397.989	325.005	323.178	0.823734	0.00270412	0.0433739
ENSSSCG00000036593	-	chr6:83590894-83593279	232.764	207.912	264.51	146.95	130.535	119.435	0.826	0.00024624	0.00763985
novel.310	-	chr4:41920727-41922368	160.327	153.378	152.602	95.9255	77.2553	90.162	0.827198	0.00033298	0.00949961
ENSSSCG00000004276	SMAP1	chr1:50721701-50945633	495.469	346.804	373.027	266.346	213.118	204.914	0.828055	0.000796573	0.018106
ENSSSCG00000035653	PGAP2	chr9:6291928-6319271	1126.15	679.975	1047.87	609.229	531.907	463.69	0.829747	0.00191781	0.0344282
ENSSSCG00000011041	NSUN6	chr10:44890657-44958285	133.284	161.899	158.254	92.864	87.9112	73.7689	0.830126	0.000733941	0.0170547
ENSSSCG00000009113	METTL14	chr8:105019481-105054016	441.383	329.762	451.024	234.711	253.966	193.204	0.838754	0.000415363	0.0112709
ENSSSCG00000025704	DENND2D	chr4:109121871-109142718	261.739	201.095	245.294	125.519	138.527	131.145	0.83929	0.00015801	0.00537266
ENSSSCG00000012405	RPS4X	chrX:58149198-58155188	13490.7	8310.52	11224.7	6958.68	5799.47	5314.88	0.869707	0.000494679	0.0128993
ENSSSCG00000039373	SNX24	chr2:126349942-126508068	339.005	309.312	296.161	161.236	209.566	144.025	0.872075	0.00019453	0.00633021
ENSSSCG00000015714	CCDC93	chr15:23493388-23593752	1001.56	942.421	1700.1	654.13	669.546	665.091	0.873047	0.0021323	0.036875
ENSSSCG00000039351	PIGH	chr7:91306120-91316317	708.917	386.001	638.668	345.944	267.285	323.178	0.888402	0.0026234	0.0424485
ENSSSCG00000006926	GTF2B	chr4:127522819-127559597	523.478	281.193	525.629	243.896	244.198	227.161	0.89371	0.00318181	0.0483293
ENSSSCG00000038399	ATP5PF	chr13:189279215-189290229	1092.35	934.752	1134.91	656.171	547.003	492.964	0.897765	8.72596e-06	0.000478234
ENSSSCG00000032203	EPPK1	chr4:785029-798563	166.122	112.477	136.777	62.2495	74.5913	85.4783	0.902775	0.00179097	0.0330082
ENSSSCG00000009138	-	chr8:112433640-112470946	1058.55	1530.37	939.35	660.253	570.091	651.04	0.908069	0.00031106	0.00906045
ENSSSCG00000007525	-	chr17:59175043-59185078	597.847	372.367	384.331	190.83	244.198	286.879	0.908828	0.00213357	0.036875
ENSSSCG00000000021	-	chr5:4399744-4435341	449.109	466.95	661.275	273.49	256.63	303.272	0.920159	0.000130695	0.00462317
ENSSSCG00000010734	-	chr14:133808186-133830499	2003.12	1186.12	1688.8	808.223	960.807	795.065	0.927301	0.000301533	0.0088604
ENSSSCG00000039476	-	AEMK02000465.1:376842-635796	173.849	171.272	126.603	68.3724	78.1433	101.871	0.931455	0.00121007	0.0250137
ENSSSCG00000000072	SLC25A17	chr5:7622247-7671931	1240.12	1053.19	1535.06	659.232	632.25	715.442	0.931512	1.28485e-05	0.000656651
ENSSSCG00000001008	BPHL	chr7:1882731-1909853	537	307.608	423.895	224.506	217.558	220.136	0.93714	0.000484011	0.0127395
ENSSSCG00000005383	ALG2	chr1:240979603-240984817	393.092	396.226	532.412	254.1	214.006	221.307	0.937804	3.45983e-05	0.00148952
ENSSSCG00000029985	ARL10	chr2:81496833-81506480	329.347	322.093	280.336	201.035	157.175	126.461	0.941904	0.000192658	0.00631712
ENSSSCG00000023280	SULT2B1	chr6:53928204-53963502	130.387	198.539	221.556	107.151	75.4793	104.213	0.942339	0.00276934	0.0439847
ENSSSCG00000040663	HERPUD1	chr6:18877492-18916601	3052.01	3187.7	3306.38	1712.37	1431.44	1775.14	0.956941	8.07148e-09	1.40082e-06
ENSSSCG00000006179	-	chr4:62139475-62458313	872.142	397.078	597.974	306.145	326.781	327.862	0.958232	0.00286517	0.0448922
ENSSSCG00000022993	TBC1D8B	chrX:87217483-87292524	307.133	357.029	441.981	241.855	180.262	146.367	0.958352	0.000736128	0.0170817
ENSSSCG00000027357	CSTB	chr13:206706062-206710646	1339.6	827.388	1363.24	722.502	550.555	539.801	0.960995	0.000543533	0.0137626
ENSSSCG00000008640	IAH1	chr3:126849443-126865773	618.129	696.165	888.483	542.897	282.381	302.101	0.966065	0.00320643	0.0485658
ENSSSCG00000037142	-	AEMK02000452.1:3511252-3512787	1447.77	1132.44	1415.24	822.51	626.034	596.006	0.966145	1.54093e-05	0.000761822
ENSSSCG00000004172	SLC2A12	chr1:29835667-29901993	3534.93	2027.14	1772.44	1446.03	1308.01	980.073	0.97381	0.0030326	0.0467402
ENSSSCG00000002496	GLRX5	chr7:116787341-116797488	763.969	480.584	752.837	352.067	317.901	332.546	0.993822	8.55542e-05	0.00329958
ENSSSCG00000032787	ALAD	chr1:254015521-254021843	795.841	409.007	897.526	371.456	342.765	340.742	0.993967	0.00243447	0.0405608
ENSSSCG00000012637	KLHL13	chrX:96543962-96744924	155.498	120.146	100.604	66.3314	46.1756	77.2817	0.995015	0.00271468	0.0434063
ENSSSCG00000008829	OCIAD2	chr8:38769952-38793370	303.27	330.614	414.851	227.568	139.415	152.222	1.01377	0.00038142	0.0105914
ENSSSCG00000000148	-	chr5:11509336-11543032	108.173	103.956	116.43	38.7784	67.4874	55.034	1.0215	0.000964337	0.020866
novel.459	-	chr8:599263-602625	214.414	272.672	266.771	131.642	129.647	108.897	1.02369	7.83175e-06	0.000442321
ENSSSCG00000007133	ACSS1	chr17:30800435-30839808	780.388	403.043	793.531	385.743	292.149	283.366	1.03944	0.0015496	0.0295737
ENSSSCG00000022846	SLC4A3	chr15:121630316-121643296	170.951	120.998	125.473	80.6182	47.0636	76.1108	1.0396	0.00158798	0.030237
ENSSSCG00000007602	BAIAP2L1	chr3:5472315-5567876	1258.47	1285.82	1002.65	694.949	680.202	347.768	1.04096	0.00101582	0.021782
ENSSSCG00000026167	-	chr1:169661717-169665342	72.437	52.8301	61.0408	35.7169	26.6397	28.1025	1.04196	0.00270721	0.0433739
ENSSSCG00000017926	SLC16A13	chr12:52436012-52442920	294.577	327.206	280.336	157.154	141.191	139.341	1.04445	1.59737e-07	1.83543e-05
ENSSSCG00000001418	NEU1	chr7:23953721-23958659	6235.38	2493.24	4710.32	2117.5	2353.18	2043.28	1.04469	0.00247754	0.0409101
ENSSSCG00000012134	PIGA	chrX:11871750-11886440	907.877	576.019	540.324	316.35	338.325	325.52	1.0463	9.89774e-05	0.00369645
ENSSSCG00000010742	UROS	chr14:135098157-135131074	864.415	454.169	859.093	424.521	316.125	311.469	1.04878	0.00110597	0.0232953
ENSSSCG00000036789	COX6A2	chr3:17113357-17135104	306.167	288.861	315.378	200.015	134.975	103.042	1.05349	0.000389302	0.0107578
ENSSSCG00000025993	SGPP2	chr15:124318271-124463060	396.955	485.696	250.946	174.503	199.798	172.128	1.0537	0.00049286	0.012891
ENSSSCG00000010403	2019-03-08	chr14:90725545-90854826	2327.64	2500.91	4399.46	1149.06	1340.87	1936.73	1.05986	0.00186892	0.033809
ENSSSCG00000017741	TEFM	chr12:42864612-42875696	60.8471	60.499	54.2585	26.5326	27.5277	30.4443	1.05996	0.00126262	0.0256855
ENSSSCG00000002852	PLEKHF1	chr6:39786956-39797573	286.851	185.757	301.813	162.257	117.215	90.162	1.064	0.0013796	0.0272987
ENSSSCG00000008903	KIAA1211	chr8:55336005-55598257	320.655	190.018	170.688	108.171	114.551	101.871	1.06947	0.00088875	0.0197106
ENSSSCG00000016553	COPG2	chr18:18209245-18332216	1161.89	481.436	699.709	399.009	404.924	310.298	1.07164	0.00271141	0.0433956
novel.468	-	chr8:76475887-76481816	46.3597	51.978	58.78	20.4097	24.8638	29.2734	1.07801	0.00297354	0.0460012
ENSSSCG00000014437	PPARGC1B	chr2:150823368-150919366	304.235	132.075	193.296	95.9255	113.663	87.8202	1.07951	0.00330189	0.0496779
ENSSSCG00000023749	MIOX	chr5:244434-255567	109.138	110.773	101.735	55.1061	46.1756	49.1793	1.09871	3.2051e-05	0.00140158
ENSSSCG00000024911	-	chr6:18650323-18657676	608.471	987.582	1301.07	327.575	443.108	580.784	1.10032	0.00203734	0.035706
ENSSSCG00000012149	RBBP7	chrX:13291457-13317146	2670.51	1065.12	2025.65	908.23	919.959	853.612	1.10295	0.00144596	0.0282793
ENSSSCG00000038417	LRRC8D	chr4:126766227-126874257	1406.24	656.116	1389.24	568.409	595.842	440.272	1.10427	0.00128253	0.0259953
ENSSSCG00000009140	CASP6	chr8:112483426-112534359	846.064	808.642	1140.56	402.071	428.012	463.69	1.111	3.76868e-07	3.71539e-05
ENSSSCG00000000707	SCNN1A	chr5:64285015-64314819	3803.43	2514.54	4614.23	2072.6	1609.04	1359.46	1.11651	0.000196166	0.00637101
ENSSSCG00000013351	NAV2	chr2:39262275-39704809	851.859	372.367	618.321	299.002	301.917	248.238	1.1166	0.000940112	0.0205016
ENSSSCG00000012960	CST6	chr2:6323740-6325415	7566.29	5185.87	9343.77	4365.63	3010.29	2723.6	1.12939	0.000239761	0.00746665
ENSSSCG00000025096	FBXO24	chr3:8511730-8522120	175.78	145.709	171.819	107.151	59.4954	58.5468	1.1302	0.000618715	0.0151372
ENSSSCG00000026526	CATSPER4	chr6:83609349-83627855	72.437	69.02	61.0408	43.8808	23.9758	24.5896	1.13279	0.00276225	0.0439139
ENSSSCG00000008604	WDR35	chr3:118208863-118277853	527.341	321.241	291.639	147.97	204.238	167.444	1.13297	0.000318288	0.00922261
ENSSSCG00000017415	TTC25	chr12:20767012-20791510	125.557	282.897	201.209	85.7206	110.111	79.6236	1.14495	0.00185145	0.033639
ENSSSCG00000035227	ESRP2	chr6:28802651-28814413	921.399	379.184	602.495	302.063	301.029	256.435	1.14597	0.00109211	0.0231076
novel.74	-	chr11:44800137-44816286	348.663	360.438	623.973	136.745	188.254	277.512	1.14628	0.00203979	0.035706
ENSSSCG00000016290	EFHD1	chr15:133120038-133170498	574.667	405.599	386.592	258.182	184.702	174.469	1.14657	4.44101e-05	0.00184979
ENSSSCG00000012523	TCEAL8	chrX:84175200-84177427	1004.46	439.683	781.096	381.661	324.117	297.418	1.14871	0.000700948	0.0165418
ENSSSCG00000009237	HPSE	chr8:135081151-135123029	270.432	279.488	119.821	118.376	84.3592	99.5295	1.1508	0.0028895	0.0450847
ENSSSCG00000027882	C1orf115	chr10:10115927-10127714	3567.76	1672.67	2490.24	1472.56	1014.97	982.415	1.15557	0.000599274	0.0148507
ENSSSCG00000005982	WDYHV1	chr4:15980537-15998941	555.35	213.025	508.673	183.687	218.446	169.786	1.15718	0.00295072	0.0457746
ENSSSCG00000038226	-	chrY:4600241-4667658	335.142	380.888	309.726	168.38	121.655	170.957	1.15816	1.24905e-06	9.90969e-05
ENSSSCG00000031295	SMCO4	chr9:25918440-25918619	133.284	194.278	290.509	76.5363	89.6871	110.068	1.16144	0.00133665	0.0266387
ENSSSCG00000003508	KIF17	chr6:78898383-78952925	92.7194	128.667	72.3447	46.9422	39.0716	44.4956	1.1773	0.000629198	0.0153038
ENSSSCG00000017054	CYFIP2	chr16:65852587-66001986	133.284	113.329	72.3447	51.0242	35.5197	55.034	1.18048	0.00129424	0.0261273
ENSSSCG00000015816	LETM2	chr15:48109228-48132691	118.797	149.117	183.122	64.2905	41.7356	93.6748	1.18176	0.00168766	0.0317901
ENSSSCG00000023264	-	chr15:111324991-111362321	2995.03	1091.54	2096.87	931.702	1044.28	748.228	1.18221	0.00183473	0.0334674
ENSSSCG00000037119	-	chr7:1994155-2007852	82.0953	98.8434	80.2574	22.4506	40.8476	51.5212	1.19197	0.00180756	0.0331672
ENSSSCG00000016659	KIAA0895	chr18:37724469-37793150	68.5737	71.5763	50.8673	38.7784	23.9758	19.9059	1.20876	0.00248463	0.040946
ENSSSCG00000031465	PRRT1B	chr1:271462997-271479772	452.007	576.871	515.456	196.953	198.91	272.828	1.21041	2.58791e-07	2.71177e-05
ENSSSCG00000032081	NDUFS3	chr2:15026300-15036880	1320.29	522.336	983.435	504.119	332.997	378.212	1.21731	0.00117381	0.0244461
ENSSSCG00000011978	CPOX	chr13:160332312-160348232	2195.32	728.544	1313.51	648.007	618.042	549.169	1.22278	0.00193504	0.0346291
ENSSSCG00000017920	-	chr12:52143305-52152589	2635.74	2292.15	1978.17	1388.88	727.265	832.535	1.22795	5.25296e-05	0.00213984
ENSSSCG00000018069	ND2	MT:5087-6128	26800.7	19331.6	26533.5	13452	7844.52	9712.91	1.22857	8.48918e-06	0.00047053
ENSSSCG00000020717	FAM160A1	chr8:77328622-77602145	234.696	100.548	183.122	46.9422	94.1271	77.2817	1.24455	0.00333743	0.0499595
ENSSSCG00000039854	-	chr4:122232593-122308241	592.052	537.674	377.549	262.264	171.382	201.401	1.24852	1.13739e-05	0.000592188
ENSSSCG00000009709	MFAP3L	chr14:19824538-19861268	87.8902	79.2452	51.9977	39.7989	32.8557	18.735	1.25721	0.00260287	0.0422496
ENSSSCG00000030300	-	chr6:18645153-18646033	2804.76	5014.6	8094.69	1510.32	2585.83	2559.67	1.25755	0.00246096	0.0408386
ENSSSCG00000008486	GALM	chr3:101617525-101682988	1984.77	1015.7	1226.47	799.039	554.995	408.657	1.26147	0.000491702	0.0128809
ENSSSCG00000024635	SPART	chr11:12313216-12365426	992.87	506.999	764.141	282.674	365.853	291.563	1.26689	3.26641e-05	0.00141927
ENSSSCG00000013473	GNA15	chr2:75408726-75429903	423.032	240.292	339.116	198.994	116.327	100.7	1.26757	0.000484959	0.0127443
ENSSSCG00000023539	MBOAT2	chr3:127243798-127364454	2231.06	703.833	1660.54	504.119	829.384	571.417	1.26998	0.00323169	0.0488152
ENSSSCG00000040160	MMP24	chr17:38588362-38637434	91.7536	77.541	114.169	51.0242	37.2956	28.1025	1.27616	0.000338693	0.00961018
ENSSSCG00000017178	SPHK1	chr12:5113114-5120083	436.554	191.722	289.379	188.789	96.7911	92.5039	1.27858	0.00263194	0.042491
ENSSSCG00000004233	SMPDL3A	chr1:39846155-39868672	412.408	461.837	451.024	170.421	265.509	108.897	1.2788	0.000223485	0.00705204
ENSSSCG00000002866	CEBPA	chr6:43084646-43085710	349.629	132.075	255.467	133.683	74.5913	94.8458	1.28212	0.00249565	0.0410656
ENSSSCG00000012685	FAM122B	chrX:110593936-110617784	1116.5	374.923	732.49	313.288	278.829	319.665	1.28628	0.00111124	0.0233768
ENSSSCG00000033018	TM4SF1	chr13:89588362-89600707	8518.59	2840.9	4986.13	2530.8	2146.28	2016.35	1.28804	0.00104908	0.0223513
ENSSSCG00000021569	MMP25	chr3:39130781-39142303	109.138	62.2032	68.9535	38.7784	28.4157	30.4443	1.30012	0.00064031	0.0155287
ENSSSCG00000037670	TMEM164	chrX:90105188-90289670	1468.06	463.542	1203.86	307.166	494.611	466.032	1.30598	0.00272264	0.0434918
ENSSSCG00000028755	EIPR1	chr3:131360898-131435579	937.818	1246.62	1738.53	586.778	445.772	552.682	1.3073	5.87661e-06	0.00034207
ENSSSCG00000034500	MSX2	chr16:49764594-49772121	1161.89	432.866	1177.86	363.292	355.197	401.631	1.3073	0.000882511	0.019626
ENSSSCG00000015090	MPZL3	chr9:45536028-45564210	213.448	157.638	163.906	59.1881	87.0232	69.0852	1.30951	4.30183e-06	0.000264475
ENSSSCG00000008309	-	chr3:69887386-69895384	1166.72	384.296	647.711	377.579	266.397	242.384	1.31035	0.00204846	0.0357751
ENSSSCG00000035715	GCH1	chr1:184201927-184257345	192.2	80.9494	133.385	59.1881	47.9515	56.2049	1.31557	0.000763951	0.0175561
novel.279	-	chr3:39386163-39392775	84.9928	96.2871	115.299	42.8603	39.0716	36.299	1.32254	9.77071e-06	0.000518439
ENSSSCG00000032734	VOPP1	chr18:48607921-48693815	946.51	625.44	510.934	282.674	227.326	319.665	1.32952	1.29241e-05	0.000658495
ENSSSCG00000035762	-	chr14:92321929-92382274	814.192	322.093	508.673	270.428	226.438	156.905	1.33	0.000765017	0.0175564
ENSSSCG00000011437	ALAS1	chr13:34332534-34351151	1738.49	611.807	1471.76	670.458	449.324	396.947	1.333	0.0014462	0.0282793
ENSSSCG00000006153	FABP5	chr4:55276621-55282908	369.912	167.011	207.991	98.9869	110.111	85.4783	1.33646	0.00025568	0.00783067
ENSSSCG00000033337	ARHGDIB	chr5:57576778-57600668	2528.53	773.705	1619.84	872.514	517.699	558.536	1.33663	0.00241278	0.0402598
ENSSSCG00000003707	NPC1	chr6:108403129-108450486	1400.45	472.063	971.001	381.661	410.252	332.546	1.33783	0.00068957	0.016366
ENSSSCG00000037530	-	chr14:131621319-131749925	287.816	140.596	238.511	83.6797	109.223	69.0852	1.34308	0.000197071	0.00638793
ENSSSCG00000004704	PPIP5K1	chr1:127865572-127915455	854.757	331.466	621.712	280.633	221.998	209.597	1.3433	0.000324004	0.0093073
ENSSSCG00000031898	CALHM5	chr1:82109065-82117052	387.297	141.448	228.338	118.376	102.119	77.2817	1.34429	0.00124433	0.0254377
ENSSSCG00000017617	SCPEP1	chr12:33264904-33297896	8477.06	3546.43	5039.26	3599.25	1662.32	1451.96	1.34566	0.002762	0.0439139
ENSSSCG00000001715	ENPP5	chr7:40920030-41008500	8183.45	3158.73	4110.08	2893.07	1630.35	1495.28	1.36026	0.00142749	0.0280134
ENSSSCG00000029392	HUNK	chr13:195530124-195663729	362.185	103.104	200.078	96.9459	87.9112	73.7689	1.36179	0.00330451	0.0496779
novel.469	-	chr8:113533407-113560330	2944.81	3831.04	4403.98	837.817	1589.5	1915.65	1.36424	8.35425e-05	0.00322947
ENSSSCG00000040448	-	chr8:135839090-135840010	52.1546	72.4284	73.4751	20.4097	23.9758	32.7862	1.36731	0.000259889	0.00791593
ENSSSCG00000027226	EPN3	chr12:26813826-26826742	643.241	247.961	457.806	253.08	150.959	118.264	1.3679	0.00166658	0.0315054
ENSSSCG00000015268	FMO1	chr9:63812103-63895080	1640.94	1818.38	834.224	541.877	683.754	429.733	1.37477	9.57654e-05	0.00361802
ENSSSCG00000003825	CYP2J34	chr6:152321412-152579335	470.358	346.804	497.37	137.765	131.423	235.358	1.38419	1.31265e-05	0.000664742
ENSSSCG00000008742	CD38	chr8:11083615-11132665	148.737	71.5763	74.6054	54.0856	28.4157	30.4443	1.38538	0.00248435	0.040946
ENSSSCG00000023328	GPM6A	chr15:38258493-38410040	83.0611	195.983	119.821	46.9422	46.1756	59.7177	1.38921	0.000517053	0.0133147
ENSSSCG00000039815	-	chr2:77977459-78009290	196.063	296.53	440.85	71.4339	184.702	98.3586	1.39328	0.00199246	0.0352348
ENSSSCG00000014580	RIC3	chr9:1130295-1183869	252.081	331.466	666.927	164.298	100.343	209.597	1.39984	0.00166846	0.0315054
ENSSSCG00000009349	RFC3	chr11:10145974-10165194	97.5485	116.738	160.515	57.1471	44.3996	39.8118	1.40221	2.5842e-05	0.00117258
ENSSSCG00000009705	GALNT7	chr14:16717175-16838620	702.156	288.861	376.418	169.4	203.35	140.512	1.41221	0.000220275	0.00699068
novel.14	-	chr1:193766768-193790690	57.9496	74.9847	50.8673	30.6145	18.6478	19.9059	1.41533	0.000352694	0.00994285
ENSSSCG00000032297	-	chr1:261133231-261229288	264.637	268.411	278.075	110.212	104.783	87.8202	1.41792	1.90553e-11	6.80544e-09
ENSSSCG00000022200	SYT17	chr3:26446920-26548416	208.619	90.3224	97.2132	62.2495	55.9435	29.2734	1.42123	0.0024653	0.0408609
ENSSSCG00000012693	-	chrX:110843956-110963522	77.2661	54.5343	96.0828	36.7374	23.9758	23.4187	1.43233	0.000310535	0.00906045
ENSSSCG00000010537	GOT1	chr14:110608422-110635901	2309.29	643.334	2081.04	819.448	479.515	557.365	1.43903	0.00229145	0.0387758
ENSSSCG00000007836	SCNN1G	chr3:22976931-23013385	303.27	157.638	167.297	117.356	77.2553	36.299	1.44104	0.00251002	0.0411608
ENSSSCG00000008568	DRC1	chr3:112584016-112621581	97.5485	208.764	142.429	54.0856	55.0555	56.2049	1.44261	6.41416e-05	0.00255661
ENSSSCG00000008101	FBLN7	chr3:44214590-44267110	424.964	134.632	422.764	168.38	94.1271	98.3586	1.44381	0.00278533	0.0441544
ENSSSCG00000001846	WDR93	chr7:55263842-55316448	28.9748	72.4284	44.085	17.3482	18.6478	17.564	1.44509	0.00314741	0.0479332
ENSSSCG00000035161	TMEM237	chr15:105255382-105276629	419.169	113.329	240.772	114.294	73.7033	96.0167	1.44535	0.00256468	0.0418619
ENSSSCG00000004300	SMIM8	chr1:55753933-55763969	62.7787	39.1965	53.1281	20.4097	24.8638	10.5384	1.45601	0.0015209	0.0292945
ENSSSCG00000007909	ABAT	chr3:33908963-34017770	223.106	472.063	535.803	131.642	133.199	183.837	1.45715	0.000116072	0.00423169
ENSSSCG00000024596	NOCT	chr8:87885414-87909655	377.638	144.005	171.819	110.212	64.8234	77.2817	1.45929	0.00102938	0.0219596
ENSSSCG00000011147	-	chr10:65559040-65689638	1225.63	2206.94	2226.86	282.674	768.113	1003.49	1.46225	0.00176005	0.0325464
ENSSSCG00000003257	CACNG6	chr6:56129834-56151133	32.8381	62.2032	38.4331	13.2663	17.7598	17.564	1.46305	0.00161543	0.0306546
ENSSSCG00000038215	-	chr13:2260454-2402195	98.5143	200.243	145.82	29.594	69.2633	62.0596	1.46617	0.000721871	0.0168211
ENSSSCG00000029291	-	chr13:133157608-133183156	52.1546	54.5343	22.6077	15.3073	15.0959	16.3931	1.47544	0.00331325	0.0497316
ENSSSCG00000033787	-	chr14:51624286-51644457	405.647	120.998	376.418	130.622	112.775	80.7946	1.4757	0.00181553	0.0332768
ENSSSCG00000012397	-	chrX:57140294-57151266	288.782	90.3224	213.643	86.7411	56.8315	67.9143	1.48649	0.00114763	0.0240512
ENSSSCG00000014957	C11orf97	chr9:26648086-26669961	217.311	322.945	115.299	80.6182	88.7992	64.4015	1.48761	0.000335262	0.00954837
ENSSSCG00000032341	AIF1	chr7:23729215-23734949	677.045	197.687	540.324	241.855	128.759	133.487	1.48853	0.0020931	0.036402
ENSSSCG00000034743	-	chr8:101430063-101433809	30.9065	66.4637	33.9116	13.2663	15.9838	17.564	1.49654	0.00276195	0.0439139
ENSSSCG00000030274	PPEF1	chrX:15135004-15251435	142.942	231.771	357.202	67.3519	100.343	88.9911	1.50934	0.000129124	0.00458705
ENSSSCG00000028905	TNIK	chr13:109643895-110052259	965.827	293.974	607.017	231.65	221.11	202.572	1.50972	0.000323102	0.00929741
ENSSSCG00000034812	EFCAB8	chr17:36434306-36492122	148.737	58.7948	113.039	37.7579	33.7437	40.9827	1.51115	0.000355401	0.0100022
ENSSSCG00000006966	CLDN23	chr17:483635-484686	148.737	48.5696	129.994	43.8808	45.2876	24.5896	1.51709	0.00257299	0.0418639
ENSSSCG00000029365	MSI1	chr14:40329564-40356788	82.0953	43.457	47.4762	12.2458	21.3118	26.9315	1.52163	0.00148462	0.0287955
ENSSSCG00000026718	PLCH1	chr13:95406827-95643193	569.838	201.095	474.762	76.5363	214.894	141.683	1.5223	0.00199426	0.0352348
ENSSSCG00000006394	CFAP45	chr4:90600471-90631108	129.421	502.738	265.641	69.3929	107.447	134.658	1.52899	0.00257126	0.0418639
ENSSSCG00000013599	ANGPTL4	chr2:70905765-70913026	345.766	130.371	289.379	72.4543	75.4793	115.923	1.53823	0.000283849	0.00846012
ENSSSCG00000007495	CASS4	chr17:56991180-57035130	99.4802	43.457	61.0408	23.4711	18.6478	28.1025	1.54431	0.000683935	0.0162554
ENSSSCG00000036527	DNASE1	chr3:38589683-38646857	310.996	180.645	218.164	80.6182	107.447	53.863	1.54686	1.8529e-05	0.00088312
ENSSSCG00000005778	HSBP1L1	chr6:127960266-127973191	518.649	722.58	1289.77	240.834	206.014	418.024	1.55004	0.000250625	0.00776146
ENSSSCG00000017184	PRPSAP1	chr12:5144292-5176857	2148	653.56	1312.38	562.286	451.1	391.092	1.55018	0.00026193	0.00795752
ENSSSCG00000016328	RAB17	chr15:137235941-137255706	1072.07	1112.84	614.93	460.238	287.709	206.085	1.55305	4.18792e-05	0.00175755
ENSSSCG00000010831	DUSP10	chr10:10866448-10921056	440.417	564.089	1094.21	166.339	162.502	386.409	1.55418	0.00101411	0.0217734
ENSSSCG00000034633	CFAP99	chr8:1328158-1352990	45.3939	182.349	106.256	31.635	41.7356	39.8118	1.56266	0.0027962	0.0442846
ENSSSCG00000010948	CTSL	chr10:27666976-27675171	361.219	197.687	281.466	114.294	106.559	62.0596	1.56636	1.11332e-05	0.000585144
ENSSSCG00000021873	CRABP1	chr7:47601991-47609624	417.237	144.857	261.119	115.315	63.0474	98.3586	1.57413	0.000384476	0.0106585
ENSSSCG00000025438	VGLL1	chrX:111662523-111684674	240.491	172.976	98.3435	87.7616	47.0636	36.299	1.58032	0.00074492	0.0172341
ENSSSCG00000023834	RSPH4A	chr1:44963886-45002493	90.7877	303.347	186.514	41.8398	76.3673	76.1108	1.58038	0.00120967	0.0250137
ENSSSCG00000027506	POLD3	chr9:8906570-8956265	373.775	493.365	839.876	159.195	179.374	230.674	1.58455	9.70629e-06	0.000518322
ENSSSCG00000004318	RRAGD	chr1:57374055-57438433	294.577	293.974	202.339	105.11	62.1594	97.1876	1.5859	3.92296e-07	3.82225e-05
ENSSSCG00000010681	SFXN4	chr14:129047838-129075616	309.065	282.045	345.898	108.171	110.999	91.333	1.58878	5.06125e-13	3.01162e-10
ENSSSCG00000005529	MORN5	chr1:262257604-262295588	36.7014	142.3	83.6485	29.594	33.7437	23.4187	1.59649	0.00285543	0.0448922
ENSSSCG00000005701	ASS1	chr1:270531589-270586378	559.214	280.34	574.236	186.749	175.822	103.042	1.59956	2.49243e-05	0.00114084
ENSSSCG00000008402	CLHC1	chr3:85996668-86046897	61.8129	132.927	73.4751	28.5735	27.5277	32.7862	1.6003	0.000130605	0.00462317
novel.464	-	chr8:38965652-38982478	71.4712	79.2452	70.0839	23.4711	28.4157	19.9059	1.61212	1.7723e-06	0.000128384
ENSSSCG00000010554	SCD	chr14:111461157-111478031	6789.76	1561.9	4471.8	1750.13	1566.42	841.903	1.62448	0.00153865	0.029466
ENSSSCG00000001788	STARD5	chr7:50107034-50118629	480.982	167.863	323.29	148.991	106.559	58.5468	1.62759	0.000665843	0.0159162
ENSSSCG00000013004	TM7SF2	chr2:7077018-7082832	322.586	282.045	353.811	191.851	67.4874	50.3502	1.62881	0.000932401	0.0203601
ENSSSCG00000022292	NPL	chr9:124093611-124132942	763.003	237.735	608.147	183.687	181.15	154.563	1.63007	0.000122241	0.00438935
ENSSSCG00000015436	CCDC71L	chr9:106544340-106545053	233.73	305.903	888.483	162.257	110.111	188.521	1.6318	0.00160214	0.0304503
ENSSSCG00000030206	STK33	chr9:786509-936724	95.6169	374.071	250.946	50.0037	85.2472	97.1876	1.6338	0.00147578	0.028723
ENSSSCG00000000665	RIMKLB	chr5:62676952-62723919	763.003	241.144	473.632	112.253	206.902	155.734	1.63652	0.000275683	0.00824624
ENSSSCG00000027161	PIP5K1B	chr1:222038286-222379213	182.541	68.1679	133.385	42.8603	33.7437	46.8374	1.63948	0.000158979	0.00539461
ENSSSCG00000009428	FAM216B	chr11:24312150-24321989	56.9838	261.594	139.037	36.7374	58.6074	51.5212	1.64026	0.00270126	0.0433739
ENSSSCG00000011080	SPAG6	chr10:52496458-52571990	65.6762	194.278	100.604	19.3892	51.5035	44.4956	1.64441	0.00209663	0.0364255
ENSSSCG00000010825	MARK1	chr10:9980297-10104869	943.613	307.608	718.925	236.752	202.462	189.692	1.64674	6.02776e-05	0.00241996
ENSSSCG00000018046	-	chr12:59977416-60019633	738.858	317.833	402.417	151.032	119.879	193.204	1.65435	1.63105e-05	0.00080162
ENSSSCG00000034178	AIF1L	chr1:271072734-271102799	1832.17	634.813	1382.46	540.856	285.045	393.434	1.65867	0.000101106	0.00375173
ENSSSCG00000002675	DNAAF1	chr6:4457291-4479828	37.6672	141.448	107.387	22.4506	29.3037	38.6409	1.66842	0.00190822	0.0343707
ENSSSCG00000025870	HEPACAM2	chr9:73015985-73075171	49.2572	42.6049	42.9546	15.3073	15.9838	10.5384	1.67607	5.74365e-05	0.00232269
novel.67	-	chr11:79052127-79070852	94.651	375.775	214.773	37.7579	88.7992	85.4783	1.69296	0.00191869	0.0344282
ENSSSCG00000010745	FANK1	chr14:135197363-135298918	50.223	81.8015	42.9546	15.3073	16.8718	22.2478	1.69765	0.000137773	0.00483249
ENSSSCG00000036208	SHMT1	chr12:60414416-60436438	190.268	63.0553	137.907	40.8193	37.2956	42.1537	1.70123	0.000167032	0.00559943
ENSSSCG00000013086	CYB561A3	chr2:10142196-10156998	2235.89	546.195	2308.25	680.663	401.372	480.084	1.70414	0.000849152	0.0190927
ENSSSCG00000028717	-	chr13:136395615-136428595	30.9065	105.66	61.0408	22.4506	15.0959	23.4187	1.70553	0.00171058	0.0318935
ENSSSCG00000033574	CFAP54	chr5:86792557-87102594	458.768	415.824	446.502	74.4953	161.614	168.615	1.70704	5.35568e-07	5.01297e-05
ENSSSCG00000021220	CKB	AEMK02000452.1:2070838-2074138	2297.7	1524.4	1558.8	605.147	681.09	351.281	1.71536	1.1501e-07	1.33999e-05
ENSSSCG00000027472	GCA	chr15:68985497-69053795	1614.86	336.579	1121.34	300.022	340.989	291.563	1.71982	0.000574604	0.0144179
ENSSSCG00000029347	-	chr2:66394261-66453357	469.392	101.4	298.422	90.823	81.6952	90.162	1.72607	0.000714274	0.0167195
ENSSSCG00000031174	FBP1	chr10:27588499-27626750	199.926	52.8301	174.079	40.8193	52.3915	35.1281	1.72859	0.00085473	0.0191431
ENSSSCG00000013784	DNAJB1	chr2:64761206-64765510	3144.73	11757.3	1894.53	1569.5	1771.54	1715.42	1.73203	0.00314373	0.0479211
ENSSSCG00000020864	VDR	chr5:78203846-78267321	251.115	153.378	536.933	95.9255	68.3754	118.264	1.73685	0.000339739	0.00961018
ENSSSCG00000023666	CTSB	chr14:15014140-15035086	42149.6	9846.85	32888.6	11144.7	7554.14	6549.04	1.74933	0.000397806	0.010937
ENSSSCG00000002623	GSTA2	chr7:46538613-46588218	101.412	28.9714	55.3889	21.4302	15.0959	18.735	1.75045	0.00153103	0.0294217
ENSSSCG00000010826	2019-03-02	chr10:10156795-10191317	387.297	362.994	428.416	180.626	79.0312	90.162	1.75261	1.02251e-06	8.56083e-05
ENSSSCG00000022092	CYP7B1	chr4:69615559-69806496	1262.34	397.078	581.018	228.588	256.63	179.153	1.75287	6.54808e-05	0.00259756
ENSSSCG00000035909	ERICH2	chr15:76939787-76973812	36.7014	88.6182	75.7358	15.3073	18.6478	25.7606	1.7589	0.00026221	0.00795752
ENSSSCG00000029710	GCNT4	chr2:84105655-84135729	1351.19	440.535	674.84	344.923	222.886	160.418	1.75945	0.000163566	0.00552772
ENSSSCG00000007001	-	chr17:25940-112834	47.3255	34.936	22.6077	5.10242	15.0959	10.5384	1.76407	0.00247742	0.0409101
ENSSSCG00000002720	-	chr6:13265957-13279997	144.874	195.983	81.3878	37.7579	23.0878	64.4015	1.76462	0.000321837	0.00927704
ENSSSCG00000027465	NLGN3	chrX:57176103-57201461	68.5737	40.9007	36.1723	12.2458	19.5358	10.5384	1.76967	0.000347788	0.00982119
ENSSSCG00000032122	-	chr1:269808408-269816513	131.352	92.0266	101.735	38.7784	35.5197	19.9059	1.77673	1.16803e-06	9.44689e-05
ENSSSCG00000012166	-	chrX:18118264-18170587	3469.25	831.648	2286.77	734.748	652.674	487.109	1.81295	0.000140067	0.00487194
novel.461	-	chr8:18788406-18796550	364.117	308.46	1262.64	154.093	169.606	225.991	1.81558	0.000710256	0.016667
ENSSSCG00000011014	BAMBI	chr10:40053341-40060319	614.266	168.716	340.246	126.54	122.543	67.9143	1.82284	0.000211895	0.00676317
ENSSSCG00000018019	ARHGAP44	chr12:57050264-57205847	325.484	57.0906	154.863	74.4953	37.2956	39.8118	1.82535	0.00282741	0.0446093
novel.41	-	chr10:10972389-10985466	30.9065	34.936	40.6939	5.10242	8.87992	16.3931	1.82895	0.000714501	0.0167195
ENSSSCG00000016218	PTPRN	chr15:121329882-121349136	215.379	179.793	39.5635	48.9832	25.7518	48.0084	1.82963	0.00256785	0.0418619
ENSSSCG00000008747	NCAPG	chr8:12764210-12810050	171.917	172.124	221.556	60.2085	48.8395	49.1793	1.83567	8.23486e-12	3.26669e-09
ENSSSCG00000008832	LRRC66	chr8:39104074-39126800	63.7446	18.7462	49.737	15.3073	14.2079	7.02561	1.84071	0.00280661	0.0443232
ENSSSCG00000000207	-	chr5:15774938-15775449	930.091	1558.49	1505.67	471.463	312.573	324.349	1.8495	7.79626e-10	1.77936e-07
ENSSSCG00000015019	COLCA2	chr9:39072595-39081486	228.901	88.6182	196.687	44.9013	55.0555	42.1537	1.85059	1.02281e-05	0.000539273
novel.192	-	chr16:20693542-20750975	126.523	172.124	431.807	42.8603	65.7114	93.6748	1.85318	0.000406803	0.0111114
ENSSSCG00000003744	MOCOS	chr6:119945076-120018132	143.908	211.32	248.685	33.676	66.5994	66.7433	1.85372	9.12168e-07	7.79366e-05
ENSSSCG00000016133	MDH1B	chr15:109989062-110021402	18.3507	67.3158	40.6939	8.16387	11.5439	15.2222	1.86462	0.00260431	0.0422496
ENSSSCG00000015579	PTGS2	chr9:127848603-127859287	2719.77	895.556	1123.6	507.18	673.098	119.435	1.86563	0.0025675	0.0418619
ENSSSCG00000004419	MFSD4B	chr1:76998385-77171084	823.85	149.117	474.762	117.356	157.175	121.777	1.86811	0.000566452	0.0142348
ENSSSCG00000000687	CD4	chr5:63892132-63918669	29.9406	19.5983	18.0862	9.18435	3.55197	5.85468	1.87615	0.00318502	0.0483293
ENSSSCG00000038429	-	chr10:66433253-66436118	150.669	106.512	120.951	34.6964	41.7356	25.7606	1.87658	1.20278e-08	1.98411e-06
ENSSSCG00000012399	FOXO4	chrX:57131725-57140650	4705.51	1232.13	3697.49	895.985	846.256	875.86	1.8797	2.59698e-05	0.00117258
ENSSSCG00000006141	CA3	chr4:51212590-51238746	84.0269	167.011	37.3027	41.8398	21.3118	15.2222	1.88049	0.00262676	0.0424485
ENSSSCG00000005269	TRPM6	chr1:227811237-227998593	280.09	59.6469	191.035	44.9013	72.8153	25.7606	1.88111	0.00170679	0.0318935
ENSSSCG00000015433	-	chr9:105859226-105893692	171.917	750.699	469.11	103.069	141.191	133.487	1.88164	0.000145664	0.00501648
ENSSSCG00000031855	-	AEMK02000574.1:21398-40449	158.396	149.117	61.0408	39.7989	27.5277	32.7862	1.88532	2.67338e-05	0.00120057
ENSSSCG00000003781	-	chr6:138504030-138615963	226.003	267.559	256.598	39.7989	84.3592	78.4527	1.88774	1.32183e-08	2.1176e-06
ENSSSCG00000003823	C1orf87	chr6:152175539-152255220	26.0773	78.3931	67.8231	14.2868	11.5439	21.0768	1.88846	0.000650952	0.015741
ENSSSCG00000033193	TPO	chr3:132384820-132408943	98.5143	207.06	297.291	40.8193	40.8476	79.6236	1.90633	8.64922e-05	0.00332038
ENSSSCG00000024736	ACP4	chr6:55534864-55541862	1795.47	382.592	1463.85	335.739	294.813	336.059	1.91359	0.000133569	0.00470485
ENSSSCG00000000864	CHPT1	chr5:82497437-82544732	723.404	888.739	1338.38	268.387	231.766	281.025	1.91745	3.63951e-11	1.18898e-08
ENSSSCG00000015545	-	chr9:123748779-123762547	15470.6	3315.52	11211.2	2990.02	2728.8	2215.41	1.91861	9.68612e-05	0.0036347
ENSSSCG00000006287	SELL	chr4:81305659-81328146	142.942	328.058	322.16	92.864	78.1433	37.4699	1.92387	2.63713e-05	0.00118749
ENSSSCG00000035617	-	chr9:119858969-119896385	40.5647	86.062	68.9535	21.4302	15.9838	12.8803	1.95654	2.45506e-05	0.00112994
ENSSSCG00000015258	GLB1L2	chr9:60919340-60996980	28.009	120.998	79.127	14.2868	22.1998	22.2478	1.95947	0.000799294	0.0181231
ENSSSCG00000033456	GPR157	chr6:69559345-69581551	399.852	141.448	279.205	110.212	45.2876	55.034	1.96244	6.17799e-05	0.00247432
ENSSSCG00000026068	GRHL1	chr3:126464388-126511208	307.133	76.6889	180.862	64.2905	47.9515	31.6153	1.96963	0.000220597	0.00699068
ENSSSCG00000040461	CDKN1C	chr2:2018910-2022082	1131.95	382.592	1055.78	373.497	114.551	160.418	1.98682	0.000220701	0.00699068
ENSSSCG00000006846	HENMT1	chr4:111364966-111382572	38.6331	29.8234	63.3016	14.2868	6.21594	12.8803	1.98872	0.000293302	0.00867774
novel.546	-	AEMK02000682.1:1840381-1851394	906.911	1455.38	2250.6	290.838	161.614	703.732	1.99734	0.000252042	0.00778664
ENSSSCG00000003832	TACSTD2	chr6:153859482-153861492	3627.65	1134.14	3530.19	726.584	723.713	621.767	2.00038	2.79116e-06	0.000186014
ENSSSCG00000006002	NOV	chr4:19502173-19514797	5168.14	6626.77	900.917	1300.1	875.56	988.27	2.00468	0.000700524	0.0165418
ENSSSCG00000008830	CWH43	chr8:38869125-38943483	804.534	276.08	623.973	141.847	197.134	83.1364	2.01084	1.62568e-05	0.000801343
ENSSSCG00000034442	-	chr8:66412150-66640734	539.897	171.272	332.333	69.3929	98.5671	90.162	2.0143	4.09857e-06	0.000253853
ENSSSCG00000010122	CDC45	chr14:51132781-51161972	918.501	2797.44	2405.46	463.3	470.636	579.613	2.0162	7.98942e-07	6.9692e-05
ENSSSCG00000036080	-	chr7:20729997-20730389	164.191	76.6889	107.387	50.0037	19.5358	16.3931	2.01675	0.000120798	0.00435629
ENSSSCG00000011141	CALML5	chr10:65406633-65407082	91.7536	46.8654	198.948	33.676	30.1917	18.735	2.02298	0.000397331	0.010937
ENSSSCG00000009209	NAP1L5	chr8:130364566-130365464	715.678	205.356	419.373	152.052	86.1352	91.333	2.02398	2.22581e-05	0.00103299
ENSSSCG00000006873	FRRS1	chr4:118269143-118375846	700.224	170.42	438.59	114.294	114.551	92.5039	2.02526	2.59039e-05	0.00117258
ENSSSCG00000032525	-	chr1:16023146-16025005	27.0432	12.7815	21.4773	4.08193	7.10393	3.51281	2.03179	0.00303229	0.0467402
ENSSSCG00000036695	IGF2BP3	chr9:92104787-92272014	54.0863	26.4151	39.5635	7.14339	11.5439	10.5384	2.03272	0.000116361	0.00423294
ENSSSCG00000002292	PLEKHH1	chr7:91257325-91304996	1383.06	334.875	869.266	236.752	223.774	168.615	2.03917	1.93007e-05	0.000908388
ENSSSCG00000029239	MZB1	chr2:141276494-141279602	28.9748	37.4923	36.1723	9.18435	6.21594	9.36748	2.06515	3.8818e-05	0.00164149
ENSSSCG00000014943	DEUP1	chr9:25689633-25914364	121.694	278.636	603.626	70.4134	87.0232	81.9655	2.06687	0.000104308	0.00383637
ENSSSCG00000007063	ANKEF1	chr17:18957720-18980678	27.0432	80.9494	33.9116	14.2868	12.4319	7.02561	2.06815	0.000699923	0.0165418
ENSSSCG00000035934	TXNDC16	chr1:182101620-182204311	435.588	74.1326	351.55	68.3724	70.1513	65.5724	2.07604	0.00027467	0.00823072
ENSSSCG00000036224	-	chr3:57214452-57323512	117.831	161.047	238.511	40.8193	33.7437	48.0084	2.08081	1.83015e-08	2.7506e-06
ENSSSCG00000006138	ATP6V0D2	chr4:50694189-50749378	195.097	92.0266	126.603	15.3073	40.8476	40.9827	2.0903	1.25165e-05	0.000641654
ENSSSCG00000002333	DPF3	chr7:95982462-96254303	42.4964	15.3378	32.7812	8.16387	7.10393	5.85468	2.09092	0.000839279	0.0189218
novel.73	-	chr11:44795239-44800000	160.327	138.892	181.992	13.2663	46.1756	52.6921	2.10282	1.00979e-05	0.000534098
ENSSSCG00000006555	C1orf189	chr4:95531497-95534406	19.3165	87.7662	36.1723	10.2048	11.5439	11.7094	2.10345	0.00130777	0.0263149
ENSSSCG00000035945	FDX1	chr9:38375939-38401647	2228.16	601.582	1556.54	407.173	327.669	282.195	2.10825	3.06357e-06	0.000200165
ENSSSCG00000038970	BCL2L15	chr4:106674518-106813974	28.9748	81.8015	46.3458	17.3482	15.0959	3.51281	2.11427	0.00119755	0.0248783
ENSSSCG00000039674	SPINK6	chr2:149470402-149486649	30.9065	74.1326	30.5204	11.2253	6.21594	14.0512	2.12835	0.00038935	0.0107578
ENSSSCG00000029077	TUBAL3	chr10:65476111-65489345	589.154	190.87	73.4751	89.8026	63.0474	42.1537	2.12925	0.00150862	0.0291252
ENSSSCG00000027121	ODC1	chr3:126087190-126132577	5017.47	1583.2	4068.26	1069.47	670.434	670.946	2.1457	8.33229e-07	7.19297e-05
ENSSSCG00000021534	SLC30A3	chr3:111870803-111878234	707.951	184.905	160.515	116.335	85.2472	35.1281	2.15209	0.000794382	0.0180809
ENSSSCG00000018065	ND1	MT:3922-4876	19423.7	14334	22743.4	4708.51	3131.95	4787.96	2.16169	5.51559e-15	5.1053e-12
ENSSSCG00000024320	TFF2	chr13:205669017-205672324	45.3939	116.738	54.2585	14.2868	8.87992	25.7606	2.16513	0.000164852	0.00553751
ENSSSCG00000017814	-	chr12:47325355-47330199	71.4712	209.616	132.255	23.4711	23.9758	44.4956	2.17791	1.12565e-05	0.000587916
ENSSSCG00000016684	SCRN1	chr18:42924617-42987924	565.009	424.345	517.717	186.749	74.5913	69.0852	2.18876	1.65278e-07	1.88609e-05
ENSSSCG00000035908	-	chrX:122592959-122599486	513.82	181.497	378.679	100.007	87.9112	46.8374	2.19015	1.68453e-06	0.000122559
ENSSSCG00000009114	PRSS12	chr8:105121030-105198548	2092.95	1400.85	1873.05	473.504	421.796	275.17	2.19573	2.51021e-14	1.90103e-11
ENSSSCG00000010647	ADRB1	chr14:124400189-124401739	275.261	67.3158	183.122	59.1881	28.4157	26.9315	2.19699	0.000103255	0.00381447
ENSSSCG00000015049	TMPRSS5	chr9:41327732-41337592	31.8723	22.1546	14.695	2.04097	7.99192	4.68374	2.2069	0.0019612	0.0349846
ENSSSCG00000009517	GPR183	chr11:68231857-68245751	383.433	77.541	278.075	71.4339	50.6155	37.4699	2.20963	8.97237e-05	0.00341298
ENSSSCG00000001750	PAQR8	chr7:46104946-46234276	1694.06	379.184	1271.68	345.944	207.79	165.102	2.21774	2.83536e-05	0.00125305
ENSSSCG00000016871	CCL28	chr16:27989692-28010999	33.8039	95.435	36.1723	6.1229	15.0959	14.0512	2.23313	0.000319183	0.00923248
ENSSSCG00000023320	CYP3A39	chr3:6615343-6892457	587.223	106.512	474.762	175.523	42.6236	29.2734	2.23878	0.00268393	0.0432048
ENSSSCG00000008618	MYCN	chr3:121542275-121549491	72.437	14.4857	72.3447	19.3892	7.10393	7.02561	2.24433	0.002401	0.0401235
ENSSSCG00000033000	TIMP4	chr13:68179806-68213261	803.568	230.067	749.446	144.909	142.079	79.6236	2.27987	3.27806e-06	0.000212513
novel.466	-	chr8:72195035-72216828	289.748	141.448	77.9966	48.9832	37.2956	17.564	2.28996	5.23022e-05	0.0021358
ENSSSCG00000031075	-	chr1:201496804-201501095	18.3507	23.0067	18.0862	2.04097	5.32795	4.68374	2.29911	0.000716262	0.0167372
ENSSSCG00000014368	-	chr2:142326316-142339086	52.1546	11.9294	25.9989	10.2048	4.43996	3.51281	2.30488	0.00286959	0.0448922
novel.409	-	chr6:58549748-58556501	206.687	273.524	213.643	23.4711	83.4712	31.6153	2.31543	1.43955e-06	0.000109019
ENSSSCG00000022034	SMYD3	chr10:18267601-19019528	507.059	645.891	436.329	105.11	114.551	96.0167	2.33071	5.02538e-21	1.19611e-17
novel.306	-	chr3:127590115-127591406	75.3345	58.7948	23.7381	5.10242	22.1998	3.51281	2.33421	0.00222302	0.0379486
ENSSSCG00000009784	ABCB9	chr14:29904056-29935560	267.534	49.4217	189.905	51.0242	25.7518	23.4187	2.33701	0.000156777	0.00534165
ENSSSCG00000017355	GRN	chr12:18893202-18900649	79337.8	12456.8	64521.3	10047.7	8370.21	12442.4	2.34065	3.32948e-05	0.00143711
ENSSSCG00000032301	-	chr10:24956426-24976482	432.69	736.213	469.11	70.4134	191.806	59.7177	2.34294	1.06205e-06	8.75981e-05
novel.82	-	chr12:11972194-11982553	203.789	402.191	1207.25	71.4339	60.3834	224.82	2.34788	0.000681715	0.0162258
novel.423	-	chr7:2503541-2516767	232.764	265.003	317.638	42.8603	28.4157	88.9911	2.35701	4.28785e-08	5.66662e-06
ENSSSCG00000037796	-	chr9:130915700-130919520	43.4622	75.8368	67.8231	15.3073	6.21594	15.2222	2.36834	1.99186e-06	0.00014062
ENSSSCG00000000917	KERA	chr5:91796324-91801357	269.466	463.542	219.295	69.3929	62.1594	52.6921	2.36984	5.47787e-11	1.69013e-08
ENSSSCG00000033329	SLC47A1	chr12:60019858-60056951	270.432	89.4703	146.95	33.676	27.5277	36.299	2.38074	3.01308e-07	3.06103e-05
ENSSSCG00000017192	EVPL	chr12:5409668-5429606	2392.35	454.169	1593.84	368.395	300.141	181.495	2.38447	1.40881e-05	0.000702759
ENSSSCG00000021902	GABRP	chr16:53203887-53229189	122.66	86.9141	12.4342	16.3277	14.2079	11.7094	2.39444	0.00123243	0.025329
ENSSSCG00000005905	SLC39A4	chr4:372674-381088	60.8471	13.6336	28.2596	12.2458	2.66397	4.68374	2.39482	0.00295832	0.0458498
ENSSSCG00000027710	PDZD3	chr9:46401474-46411823	49.2572	34.0839	47.4762	7.14339	12.4319	4.68374	2.39697	5.34817e-06	0.000315978
ENSSSCG00000002309	PLEKHD1	chr7:93152946-93190326	1477.72	128.667	938.22	120.417	76.3673	282.195	2.41061	0.00124172	0.0254156
ENSSSCG00000032298	ABCC11	chr6:36475688-36546693	20.2824	12.7815	22.6077	5.10242	0.887992	4.68374	2.41473	0.00202558	0.0356369
ENSSSCG00000036859	-	chr17:272694-273324	31.8723	36.6402	15.8254	4.08193	7.99192	3.51281	2.41594	0.000292653	0.00867596
ENSSSCG00000006893	BCAR3	chr4:123440571-123666600	937.818	528.301	1697.84	167.359	211.342	211.939	2.42084	9.67952e-09	1.6127e-06
ENSSSCG00000007424	TNNC2	chr17:48023061-48028587	44.428	46.0133	23.7381	15.3073	3.55197	2.34187	2.42823	0.000918332	0.0201055
ENSSSCG00000014073	HEXB	chr2:83745059-83784756	5606.62	819.719	3844.44	811.285	681.978	413.34	2.42922	3.98728e-05	0.00167758
ENSSSCG00000033455	-	chr12:3698830-3707258	13.5216	47.7175	14.695	6.1229	5.32795	2.34187	2.45239	0.00230466	0.0389036
ENSSSCG00000015217	-	chr9:52854247-52860176	236.628	75.8368	166.167	20.4097	59.4954	5.85468	2.46888	0.000667119	0.0159239
ENSSSCG00000000046	CYP2D25	chr5:6538907-6543746	45.3939	39.1965	62.1712	14.2868	7.10393	4.68374	2.48021	3.84466e-06	0.000242636
ENSSSCG00000031761	-	chr1:201482091-201514804	43.4622	46.0133	15.8254	4.08193	3.55197	11.7094	2.48219	0.000495045	0.0128993
ENSSSCG00000014988	MMP13	chr9:33548952-33561602	62.7787	21.3025	45.2154	7.14339	9.76791	5.85468	2.48824	4.58366e-05	0.00189499
ENSSSCG00000017018	TENM2	chr16:55625320-56086379	283.953	24.7109	119.821	34.6964	13.3199	28.1025	2.49582	0.0010716	0.0227439
ENSSSCG00000027113	CNGA3	chr3:55871329-55903208	24.1457	108.217	33.9116	6.1229	15.9838	7.02561	2.50255	0.000608192	0.0149868
novel.338	-	chr5:1077609-1079031	57.9496	22.1546	99.4739	9.18435	6.21594	16.3931	2.50986	0.000189906	0.00624067
ENSSSCG00000004791	RASGRP1	chr1:132702524-132787913	576.599	110.773	356.071	76.5363	55.0555	50.3502	2.51881	4.63574e-06	0.00027883
ENSSSCG00000016431	GALNTL5	chr18:5353817-5438227	106.241	43.457	74.6054	4.08193	15.0959	19.9059	2.52638	2.71109e-05	0.00121139
ENSSSCG00000015299	STEAP4	chr9:68544721-68570585	2010.85	455.021	1063.69	239.814	228.214	144.025	2.52688	5.62014e-07	5.17333e-05
ENSSSCG00000028944	-	chr3:45628892-45671057	66.6421	19.5983	72.3447	13.2663	7.99192	5.85468	2.53841	0.000104289	0.00383637
ENSSSCG00000036352	RAB7B	chr9:66633367-66666055	706.985	163.603	503.022	85.7206	79.9192	70.2561	2.5406	3.08069e-07	3.11075e-05
ENSSSCG00000012759	ZNF185	chrX:123944330-123985651	232.764	43.457	235.12	26.5326	37.2956	23.4187	2.54562	3.26073e-05	0.00141927
ENSSSCG00000025238	SHOX2	chr13:97879196-97890447	153.566	130.371	128.864	17.3482	23.0878	30.4443	2.55168	6.904e-15	5.75138e-12
ENSSSCG00000033701	-	chr7:2522668-2568459	17.3849	20.4504	16.9558	2.04097	1.77598	5.85468	2.55543	0.000705579	0.0165827
ENSSSCG00000009194	HPGDS	chr8:125382952-125405815	20.2824	58.7948	7.9127	4.08193	7.10393	3.51281	2.55787	0.00320432	0.0485658
ENSSSCG00000029323	KCNE3	chr9:8810703-8822341	542.795	1381.25	948.393	170.421	124.319	192.033	2.56282	1.94248e-11	6.80544e-09
ENSSSCG00000007479	SALL4	chr17:53079636-53103023	313.894	76.6889	206.861	53.0652	30.1917	16.3931	2.57969	1.35071e-05	0.000679883
ENSSSCG00000024644	CIDEA	chr6:97253074-97267406	331.279	108.217	223.816	43.8808	41.7356	24.5896	2.58357	4.94208e-08	6.2855e-06
ENSSSCG00000028816	-	chr15:132938822-132941389	73.4028	14.4857	197.817	26.5326	11.5439	9.36748	2.58595	0.00197146	0.0350969
ENSSSCG00000016599	GPR37	chr18:23019747-23036484	233.73	51.1259	166.167	26.5326	24.8638	23.4187	2.58965	2.94057e-06	0.000192885
ENSSSCG00000011627	ACPP	chr13:73471684-73571052	90.7877	40.0486	67.8231	6.1229	15.9838	10.5384	2.59099	1.54635e-06	0.000114505
ENSSSCG00000011965	TMEM45A	chr13:158415324-158515083	3314.72	754.107	2506.06	495.955	368.516	222.478	2.59617	7.80954e-07	6.84814e-05
novel.219	-	chr17:62754536-62754893	28.9748	28.9714	21.4773	3.06145	5.32795	4.68374	2.60077	2.71841e-05	0.00121139
novel.44	-	chr10:19282365-19298896	518.649	875.957	568.584	57.1471	210.454	55.034	2.60124	1.35251e-06	0.000104325
ENSSSCG00000039272	IP6K3	chr7:29808522-29962947	62.7787	28.9714	56.5193	8.16387	13.3199	2.34187	2.60153	4.21515e-05	0.00176454
novel.463	-	chr8:38808112-38869029	31.8723	64.7595	71.2143	4.08193	10.6559	12.8803	2.60868	5.89245e-06	0.00034207
ENSSSCG00000014182	SLCO4C1	chr2:107817177-107887399	319.689	46.8654	248.685	33.676	47.0636	18.735	2.62246	7.12259e-05	0.00278567
novel.35	-	chr1:248406231-248424746	94.651	29.8234	59.9104	7.14339	8.87992	14.0512	2.62614	8.4913e-06	0.00047053
ENSSSCG00000032177	MYO3B	chr15:76441775-76853713	37.6672	39.1965	15.8254	7.14339	5.32795	2.34187	2.63313	0.000120778	0.00435629
ENSSSCG00000011579	PPARG	chr13:68301566-68433963	375.707	75.8368	246.424	46.9422	41.7356	23.4187	2.63398	4.61695e-06	0.000278707
ENSSSCG00000001036	TFAP2A	chr7:7223100-7244883	463.597	118.442	341.376	77.5568	39.0716	31.6153	2.63726	1.65693e-06	0.00012108
ENSSSCG00000031378	KBTBD6	chr11:25706139-25710994	2475.41	504.442	1325.94	256.141	245.086	189.692	2.63919	2.16989e-07	2.3551e-05
ENSSSCG00000003521	-	chr6:80112277-80139670	394.057	67.3158	249.815	50.0037	35.5197	28.1025	2.64377	9.11253e-06	0.000492935
ENSSSCG00000005688	PTGES	chr1:269911793-269924481	1506.69	322.093	928.046	172.462	183.814	83.1364	2.64768	1.15535e-06	9.38986e-05
ENSSSCG00000037697	MGP	chr5:57664914-57670632	7919.78	1377.84	5144.38	749.035	498.163	1023.4	2.66936	1.90025e-06	0.00013588
ENSSSCG00000016602	HYAL4	chr18:23626982-23660397	47.3255	7.66889	21.4773	5.10242	4.43996	2.34187	2.66954	0.00199126	0.0352348
ENSSSCG00000012066	KCNJ15	chr13:201935842-201936969	32.8381	23.0067	145.82	7.14339	15.9838	8.19655	2.67199	0.000628457	0.0153038
ENSSSCG00000004497	PSTPIP2	chr1:95625801-95727801	527.341	195.983	348.159	68.3724	46.1756	52.6921	2.68006	9.07056e-11	2.65131e-08
ENSSSCG00000008599	-	chr3:117799365-117811702	145.84	15.3378	61.0408	21.4302	7.10393	5.85468	2.68951	0.00123909	0.025393
ENSSSCG00000002777	HSD11B2	chr6:28083955-28089672	1364.71	341.692	1437.85	274.51	148.295	58.5468	2.70645	1.73825e-05	0.00084189
ENSSSCG00000010444	LIPM	chr14:100726473-100748300	179.644	17.8941	101.735	21.4302	20.4238	3.51281	2.71133	0.00123293	0.025329
ENSSSCG00000011675	GRK7	chr13:82580209-82630688	20.2824	11.0773	15.8254	2.04097	1.77598	3.51281	2.71305	0.000983655	0.0211865
novel.418	-	chr6:150073048-150090930	121.694	46.8654	7.9127	7.14339	15.9838	3.51281	2.71361	0.00326769	0.0493143
ENSSSCG00000016600	TMEM229A	chr18:23531536-23532648	636.48	114.181	414.851	103.069	40.8476	32.7862	2.72049	2.14097e-05	0.000999178
ENSSSCG00000003807	DNAJC6	chr6:146990109-147160915	913.672	247.109	587.8	88.7821	87.0232	88.9911	2.72295	2.03025e-09	4.30934e-07
ENSSSCG00000031414	-	chr10:65369172-65372497	16.4191	21.3025	22.6077	4.08193	2.66397	2.34187	2.7253	0.00014312	0.00495742
ENSSSCG00000015885	PLA2R1	chr15:66900497-67005242	2677.27	299.939	1313.51	265.326	248.638	131.145	2.73293	2.32763e-05	0.00107724
ENSSSCG00000005852	ENTPD8	AEMK02000682.1:537366-546241	732.097	155.934	456.676	89.8026	75.4793	36.299	2.73492	1.28746e-06	0.000100706
ENSSSCG00000017755	NOS2	chr12:44173377-44327111	1667.02	306.755	1256.99	264.305	96.7911	119.435	2.74914	5.28918e-06	0.000313605
ENSSSCG00000000216	ASIC1	chr5:15947382-15991876	44.428	17.042	58.78	7.14339	7.99192	2.34187	2.75099	9.62416e-05	0.0036196
novel.229	-	chr18:2933170-2936791	86.9244	11.9294	300.683	14.2868	28.4157	16.3931	2.75164	0.00188626	0.0340488
ENSSSCG00000003718	TAF4B	chr6:110855587-110972790	591.086	120.998	349.289	59.1881	52.3915	45.6665	2.7535	2.15873e-07	2.3551e-05
ENSSSCG00000004903	CDH20	chr1:159818160-160025686	7.72661	21.3025	12.4342	1.02048	1.77598	3.51281	2.75486	0.0033238	0.049845
ENSSSCG00000007522	CTSZ	chr17:59141497-59149377	23027.2	3969.08	17157	2758.37	2064.58	1697.86	2.75935	4.63461e-07	4.41241e-05
ENSSSCG00000036987	KRT40	chr12:21481898-21489286	8.69244	28.1193	30.5204	4.08193	4.43996	1.17094	2.76241	0.000951823	0.0206489
ENSSSCG00000022017	LGALS4	chr6:47617072-47625387	68.5737	20.4504	30.5204	11.2253	2.66397	3.51281	2.78272	0.000273847	0.00822082
ENSSSCG00000034746	CAPN8	chr10:19624172-19731940	115.899	79.2452	259.989	16.3277	16.8718	32.7862	2.79298	3.20889e-07	3.22068e-05
ENSSSCG00000000664	-	chr5:62603252-62680680	324.518	58.7948	174.079	29.594	26.6397	23.4187	2.80491	1.60534e-06	0.000117826
ENSSSCG00000033750	-	chr17:12507517-12586441	64.7104	42.6049	38.4331	10.2048	4.43996	5.85468	2.83861	2.25708e-07	2.42614e-05
novel.563	-	chrX:110388184-110390902	117.831	31.5276	84.7789	11.2253	15.0959	5.85468	2.84423	4.38074e-06	0.000267354
ENSSSCG00000000419	RDH16	chr5:22251753-22293249	3338.86	547.047	1770.18	214.302	136.751	435.588	2.84702	5.26792e-06	0.00031346
ENSSSCG00000023057	LMO1	chr9:1049153-1082974	216.345	40.9007	230.599	36.7374	9.76791	21.0768	2.85422	3.80626e-05	0.00162189
ENSSSCG00000025273	CYP11A1	chr7:59175820-59188720	1305.8	245.404	1070.48	183.687	112.775	52.6921	2.90717	2.86964e-06	0.000189727
ENSSSCG00000024325	SGK2	chr17:46188264-46208787	498.367	36.6402	389.983	69.3929	37.2956	16.3931	2.90742	0.000294276	0.00867774
ENSSSCG00000034829	-	chr7:83910008-83946722	6.76079	32.3797	14.695	1.02048	2.66397	3.51281	2.92176	0.00224494	0.0381663
novel.53	-	chr11:7175164-7179371	258.842	40.9007	205.73	31.635	19.5358	15.2222	2.92529	6.98408e-06	0.000397139
ENSSSCG00000015954	DLX2	chr15:78201917-78204157	57.9496	4.26049	38.4331	3.06145	5.32795	4.68374	2.93819	0.00169602	0.0317901
ENSSSCG00000031112	TM4SF5	chr12:52106823-52118043	1299.04	256.482	950.654	130.622	118.103	77.2817	2.94109	4.75596e-08	6.14256e-06
ENSSSCG00000040464	LEP	chr18:20106179-20123451	31.8723	5.11259	33.9116	3.06145	3.55197	2.34187	2.96572	0.00125298	0.0255832
ENSSSCG00000006742	MAB21L3	chr4:104577536-104625999	1112.63	243.7	523.368	111.233	62.1594	66.7433	2.96856	3.00105e-08	4.21183e-06
ENSSSCG00000023584	-	chr9:108678513-108693057	209.584	23.0067	76.8662	21.4302	5.32795	12.8803	2.96996	0.000204232	0.00656893
ENSSSCG00000017170	MGAT5B	chr12:4655379-4730371	52.1546	6.81679	28.2596	4.08193	4.43996	2.34187	2.98674	0.000771474	0.0176559
ENSSSCG00000009283	TNFRSF19	chr11:2543785-2640736	738.858	181.497	540.324	59.1881	70.1513	52.6921	3.00208	1.00294e-09	2.22801e-07
ENSSSCG00000016868	-	chr16:27738615-27757915	8.69244	16.1899	15.8254	3.06145	1.77598	0	3.02791	0.00206579	0.0360022
ENSSSCG00000007539	RBBP8NL	chr17:61778568-61794352	160.327	59.6469	134.516	20.4097	14.2079	8.19655	3.03889	7.73389e-09	1.35636e-06
ENSSSCG00000008118	PROM2	chr3:45999978-46023501	2992.13	522.336	1996.26	250.018	216.67	199.059	3.04894	1.25726e-08	2.05366e-06
ENSSSCG00000032610	-	chr5:10122354-10131564	40.5647	6.81679	19.2166	4.08193	2.66397	1.17094	3.05227	0.00123084	0.025329
ENSSSCG00000016720	PGAM2	chr18:48693821-48713862	222.14	120.998	102.865	9.18435	7.10393	37.4699	3.07365	1.45914e-06	0.000110003
ENSSSCG00000034891	GCGR	chr12:1149951-1153596	465.529	97.9913	469.11	67.3519	37.2956	16.3931	3.08916	2.16645e-06	0.000150397
ENSSSCG00000016841	SLC1A3	chr16:21872993-21968671	1686.33	282.897	1193.69	195.933	110.111	59.7177	3.11123	6.99309e-07	6.26407e-05
ENSSSCG00000000659	-	chr5:62272892-62325141	107.207	10.2252	55.3889	10.2048	1.77598	8.19655	3.11189	0.000518057	0.01332
novel.242	-	chr2:10278064-10279568	162.259	15.3378	68.9535	17.3482	6.21594	4.68374	3.12236	0.000225419	0.00708419
ENSSSCG00000026079	TKTL2	chr8:52326545-52328412	23.1798	47.7175	32.7812	5.10242	5.32795	1.17094	3.1232	4.96922e-06	0.000297814
ENSSSCG00000000634	STYK1	chr5:61402731-61417472	133.284	15.3378	62.1712	11.2253	7.99192	4.68374	3.13226	6.83852e-05	0.00269353
ENSSSCG00000037818	IFNA1	chr1:201515835-201516477	24.1457	37.4923	16.9558	2.04097	4.43996	2.34187	3.13383	2.71928e-05	0.00121139
ENSSSCG00000004673	SLC28A2	chr1:126473515-126511365	54.0863	17.8941	25.9989	4.08193	3.55197	3.51281	3.13444	1.83294e-05	0.000880073
ENSSSCG00000035293	-	chr2:1469104-1496346	41850.2	4779.42	30560	4651.36	2106.32	1968.34	3.14499	1.91811e-06	0.000136571
ENSSSCG00000016557	CPA1	chr18:18469921-18476327	52.1546	9.37308	37.3027	5.10242	3.55197	2.34187	3.15416	0.000151176	0.00516137
ENSSSCG00000026349	ALDH3B2	chr2:4920068-4928554	451.041	91.1745	305.204	48.9832	33.7437	10.5384	3.17795	1.26583e-06	9.94812e-05
ENSSSCG00000034761	-	chr4:115541053-115583665	57.9496	12.7815	38.4331	5.10242	4.43996	2.34187	3.17979	4.4884e-05	0.00186487
ENSSSCG00000038414	-	chr11:9913075-10135147	38.6331	52.8301	67.8231	7.14339	4.43996	5.85468	3.19826	3.26216e-09	6.5483e-07
ENSSSCG00000031292	-	chr12:39387676-39392112	381.502	175.532	155.993	27.5531	14.2079	36.299	3.20314	1.00854e-10	2.89711e-08
ENSSSCG00000001807	AP3B2	chr7:52256569-52296717	112.036	8.52099	58.78	10.2048	4.43996	4.68374	3.21264	0.000255407	0.00783067
ENSSSCG00000034653	DLX4	chr12:26155512-26161738	131.352	34.936	127.734	16.3277	7.10393	8.19655	3.21593	3.54643e-07	3.5264e-05
ENSSSCG00000004869	CNDP1	chr1:149525312-149552217	963.895	1108.58	429.546	119.397	40.8476	105.384	3.23914	2.71039e-11	9.03156e-09
ENSSSCG00000028822	UCN3	chr10:65491698-65492194	545.692	562.385	223.816	96.9459	23.9758	19.9059	3.24121	2.07644e-07	2.30637e-05
ENSSSCG00000021536	CLDN9	chr3:39173301-39173954	101.412	17.8941	145.82	20.4097	6.21594	1.17094	3.24521	0.000416434	0.0112816
ENSSSCG00000034731	-	chr13:205686685-205691882	29.9406	107.364	157.124	13.2663	6.21594	11.7094	3.24663	9.64329e-07	8.15568e-05
ENSSSCG00000022584	PPP1R3F	chrX:43327695-43344013	324.518	60.499	223.816	31.635	20.4238	10.5384	3.27594	2.88302e-07	2.96506e-05
ENSSSCG00000021355	SOD1	chr13:195326599-195335484	526.376	198.539	315.378	51.0242	40.8476	14.0512	3.28853	2.89638e-10	7.28562e-08
ENSSSCG00000005939	FAM135B	chr4:4373945-4658017	190.268	223.25	27.1293	1.02048	36.4077	7.02561	3.29844	0.000946285	0.0205687
ENSSSCG00000036566	LY6G6C	chr7:23829363-23833540	97.5485	18.7462	122.082	12.2458	7.10393	4.68374	3.30118	9.02952e-06	0.000490035
ENSSSCG00000035335	FGL1	chr17:5547229-5596430	29.9406	5.96469	35.0419	3.06145	1.77598	2.34187	3.30542	0.000436128	0.0117388
ENSSSCG00000011361	SLC26A6	chr13:31317846-31330600	2233.96	316.129	1714.79	226.547	120.767	81.9655	3.31188	2.3467e-07	2.49035e-05
ENSSSCG00000013434	-	chr2:76944411-76956003	38.6331	8.52099	30.5204	3.06145	4.43996	0	3.31364	0.000522771	0.0134205
ENSSSCG00000009317	CDX2	chr11:5339722-5346081	82.0953	10.2252	72.3447	6.1229	8.87992	1.17094	3.31824	0.000184557	0.00608892
novel.258	-	chr2:150758053-150772003	335.142	57.0906	175.21	21.4302	27.5277	7.02561	3.32982	1.08305e-06	8.88901e-05
ENSSSCG00000003833	DAB1	chr6:154936452-155374399	334.176	26.4151	134.516	25.5121	18.6478	4.68374	3.33427	7.21745e-05	0.00281616
ENSSSCG00000002929	SYNE4	chr6:45380248-45386653	218.277	35.7881	318.769	36.7374	15.0959	4.68374	3.33602	4.76051e-05	0.00195839
ENSSSCG00000011125	GATA3	chr10:63367663-63390560	1460.33	216.433	1002.65	93.8845	118.991	45.6665	3.37089	7.07182e-08	8.79281e-06
ENSSSCG00000016527	SLC13A4	chr18:13593670-13637773	2298.67	449.056	1658.28	207.158	138.527	74.9399	3.38777	4.82496e-09	8.93208e-07
ENSSSCG00000026318	NETO2	chr6:37443384-37504287	55.0521	82.6536	136.777	6.1229	6.21594	14.0512	3.40121	1.07081e-09	2.34747e-07
ENSSSCG00000007084	BFSP1	chr17:25933900-25966806	112.036	15.3378	89.3005	9.18435	9.76791	1.17094	3.40489	5.95003e-05	0.00239453
ENSSSCG00000030305	SLC15A2	chr13:138595973-138681573	2266.8	636.518	1529.41	137.765	176.71	103.042	3.40647	1.34471e-13	8.61701e-11
ENSSSCG00000004338	FUT9	AEMK02000680.1:62899-64071	90.7877	15.3378	37.3027	1.02048	5.32795	7.02561	3.43129	6.28277e-05	0.00251025
ENSSSCG00000017978	ALOX15B	chr12:53271556-53281564	659.66	965.428	1923.92	61.229	58.6074	207.256	3.44302	2.04332e-09	4.30934e-07
ENSSSCG00000011878	CASR	chr13:138280364-138364953	138.113	11.9294	80.2574	5.10242	14.2079	1.17094	3.46419	0.000252679	0.00778664
ENSSSCG00000034942	STAR	chr15:48377513-48388326	887.595	181.497	1028.65	58.1676	91.4631	39.8118	3.46527	7.16609e-09	1.28381e-06
ENSSSCG00000012724	SLITRK2	chrX:118826442-118834950	17.3849	43.457	144.689	1.02048	2.66397	15.2222	3.46851	0.000469062	0.0124767
ENSSSCG00000026060	-	chr2:10448302-10453016	2094.88	334.023	1667.32	153.073	186.478	29.2734	3.47128	1.48786e-06	0.000111663
novel.287	-	chr3:79597156-79602904	4.82913	25.563	27.1293	2.04097	0.887992	2.34187	3.47831	0.000758866	0.0174875
ENSSSCG00000038536	GPR158	chr10:49862312-50202453	72.437	2.5563	53.1281	2.04097	7.99192	1.17094	3.48211	0.0018442	0.033544
ENSSSCG00000020876	RTL5	chrX:58008200-58012972	4993.32	615.215	3447.68	360.231	276.165	162.76	3.5019	3.00827e-08	4.21183e-06
ENSSSCG00000022635	BEX4	chrX:84147183-84149066	3801.49	431.162	2906.22	241.855	198.022	187.35	3.50847	1.79302e-08	2.74069e-06
ENSSSCG00000007859	UMOD	chr3:25473162-25492276	4.82913	160.195	15.8254	5.10242	2.66397	8.19655	3.51866	0.00163478	0.0309865
novel.72	-	chr11:29088004-29089843	76.3003	10.2252	47.4762	5.10242	6.21594	0	3.52705	0.000236544	0.00738025
novel.505	-	AEMK02000225.1:4685-64198	417.237	419.232	436.329	17.3482	64.8234	26.9315	3.53228	3.75074e-15	3.90569e-12
ENSSSCG00000005087	SIX1	chr1:189619855-189624652	13.5216	6.81679	14.695	0	1.77598	1.17094	3.53334	0.00216551	0.0372722
ENSSSCG00000023128	-	chr12:25197257-25242918	183.507	23.0067	111.908	12.2458	7.99192	7.02561	3.54258	1.26295e-06	9.94812e-05
ENSSSCG00000015100	UPK2	chr9:46200424-46202937	42.4964	9.37308	20.3469	3.06145	0.887992	2.34187	3.54536	0.000178101	0.00592284
ENSSSCG00000022568	TMPRSS3	chr13:205712565-205733856	34.7698	62.2032	113.039	4.08193	3.55197	10.5384	3.56082	9.689e-08	1.16136e-05
novel.565	-	chrX:125071856-125095756	331.279	75.8368	194.426	31.635	10.6559	8.19655	3.57197	5.5918e-08	7.05796e-06
ENSSSCG00000025535	TFAP2B	chr7:44745643-44772766	45.3939	9.37308	18.0862	4.08193	0.887992	1.17094	3.57252	0.000313845	0.00912561
ENSSSCG00000016024	FSIP2	chr15:90902067-91000853	253.047	21.3025	82.5181	4.08193	19.5358	5.85468	3.58228	4.88141e-05	0.00200318
ENSSSCG00000014600	ZNF215	chr9:2578166-2600088	178.678	25.563	61.0408	8.16387	3.55197	10.5384	3.59246	3.74974e-06	0.000239366
ENSSSCG00000013095	PAG6	chr2:10311352-10461609	5282.11	691.904	4584.84	378.599	430.676	65.5724	3.59285	0.000469532	0.0124767
ENSSSCG00000023186	CA4	chr12:37963107-37973351	9180.18	1102.62	6844.48	859.247	410.252	147.538	3.5952	0.000330282	0.00943882
ENSSSCG00000026724	PLBD1	chr5:57780929-58022058	9133.82	1256.85	5659.84	699.031	465.308	162.76	3.59591	1.1081e-07	1.30014e-05
ENSSSCG00000036026	SRARP	chr6:75160049-75164450	1415.9	191.722	1321.42	153.073	49.7275	38.6409	3.60006	5.70523e-07	5.2228e-05
novel.47	-	chr10:65535110-65550532	238.559	404.747	153.732	44.9013	12.4319	8.19655	3.60289	9.4707e-09	1.59385e-06
ENSSSCG00000000299	TESPA1	chr5:19872178-20017439	18134.4	2741.2	12814	1561.34	959.031	243.555	3.60733	4.53508e-07	4.34247e-05
ENSSSCG00000012546	NRK	chrX:86534434-86664714	1286.48	57.0906	852.311	89.8026	71.0393	18.735	3.611	0.00209165	0.036402
novel.319	-	chr4:95211094-95219083	83.0611	18.7462	63.3016	7.14339	1.77598	4.68374	3.61703	2.48202e-06	0.000167421
ENSSSCG00000034943	GDF6	chr4:40473013-40489032	232.764	30.6755	189.905	18.3687	12.4319	5.85468	3.62007	7.70631e-07	6.79337e-05
ENSSSCG00000000415	SDR9C7	chr5:22228042-22244086	49.2572	4.26049	62.1712	5.10242	0.887992	3.51281	3.6211	0.000449953	0.0120525
novel.52	-	chr10:65343151-65348638	35.7356	158.49	6.78231	2.04097	11.5439	2.34187	3.63731	0.000690907	0.0163744
ENSSSCG00000032538	GCM1	chr7:46764263-46774528	443.315	112.477	194.426	30.6145	26.6397	2.34187	3.64386	9.53937e-07	8.10895e-05
ENSSSCG00000022919	KIF5C	chr15:3190343-3361466	987.075	105.66	748.315	79.5977	45.2876	21.0768	3.65466	4.39088e-07	4.2287e-05
ENSSSCG00000022390	RGN	chrX:41725522-41751198	642.275	65.6116	283.727	30.6145	18.6478	29.2734	3.66092	1.08263e-07	1.27927e-05
ENSSSCG00000029683	-	chr17:9537842-9538696	54.0863	18.7462	53.1281	5.10242	4.43996	0	3.67269	5.45977e-06	0.000321432
novel.428	-	chr7:19552813-19556680	85.9586	27.2672	76.8662	3.06145	7.99192	3.51281	3.6739	7.67391e-08	9.41508e-06
ENSSSCG00000040608	AKR1B1	chr18:14734108-14756827	24670.1	2969.56	22839.4	2151.18	967.911	829.022	3.67641	4.42134e-08	5.755e-06
ENSSSCG00000013098	-	chr2:10593201-10600762	3163.08	362.994	1896.79	308.186	90.5751	23.4187	3.68282	0.00171326	0.0318935
novel.325	-	chr4:22812986-22827073	503.196	571.758	1021.87	17.3482	87.9112	57.3758	3.68512	7.60263e-12	3.24788e-09
ENSSSCG00000012409	CITED1	chrX:58177291-58185299	2139.31	314.424	1776.97	196.953	96.7911	33.9571	3.68928	2.84211e-07	2.94114e-05
ENSSSCG00000036474	GJB6	chr11:793280-800046	39.5989	5.96469	32.7812	4.08193	1.77598	0	3.70813	0.000475387	0.0125721
ENSSSCG00000003758	CTBS	chr6:129173407-129207863	4454.39	633.109	3399.07	408.193	153.623	69.0852	3.74925	2.63396e-07	2.74277e-05
ENSSSCG00000017883	GGT6	chr12:50506167-50510932	610.403	65.6116	499.63	45.9218	21.3118	17.564	3.79178	1.23635e-07	1.43047e-05
ENSSSCG00000024314	FGG	chr8:74552838-74563899	8.69244	15.3378	32.7812	3.06145	0.887992	0	3.81274	0.000471463	0.012508
ENSSSCG00000031649	RNASE1	chr7:78213005-78234598	4137.6	568.35	3369.68	304.104	190.918	67.9143	3.84174	2.8466e-08	4.1241e-06
ENSSSCG00000004283	DPPA5	chr1:52986462-52987618	5303.36	895.556	4298.86	377.579	282.381	67.9143	3.84945	2.47961e-08	3.656e-06
ENSSSCG00000017932	ASGR2	chr12:52478895-52506574	34.7698	5.96469	14.695	0	3.55197	0	3.86182	0.00237883	0.0399533
ENSSSCG00000033256	-	chr13:122336152-122337036	11633.4	1780.03	8832.83	968.439	356.085	180.324	3.88569	3.80175e-08	5.06727e-06
ENSSSCG00000007344	KIAA1755	chr17:41275505-41321191	989.007	104.808	507.543	34.6964	29.3037	44.4956	3.88576	4.03107e-09	7.71973e-07
ENSSSCG00000016516	ATP6V0A4	chr18:10901568-10966403	848.962	112.477	574.236	44.9013	44.3996	12.8803	3.90416	1.72891e-08	2.66716e-06
ENSSSCG00000037567	-	chr3:10038386-10039549	6.76079	64.7595	3.39116	2.04097	1.77598	1.17094	3.9056	0.00185584	0.0336497
novel.187	-	chr15:137232596-137234400	196.063	161.899	83.6485	17.3482	3.55197	8.19655	3.93655	1.19705e-11	4.53273e-09
ENSSSCG00000017522	SP6	chr12:24103189-24104322	297.475	27.2672	183.122	15.3073	15.0959	2.34187	3.94123	2.66387e-06	0.000178963
ENSSSCG00000036983	-	AEMK02000452.1:3657968-3660481	84.9928	156.786	136.777	4.08193	7.99192	12.8803	3.94407	2.32513e-15	2.5826e-12
novel.24	-	chr1:52964190-52969414	141.011	19.5983	82.5181	8.16387	7.10393	0	3.96524	1.15372e-05	0.000596963
ENSSSCG00000013231	C1QTNF4	chr2:15022060-15026899	3509.81	461.837	3079.17	265.326	117.215	64.4015	3.97903	1.37857e-08	2.18746e-06
novel.330	-	chr4:83420591-83457347	6.76079	40.0486	53.1281	4.08193	0	2.34187	3.99193	0.000181044	0.00600871
ENSSSCG00000016554	MEST	chr18:18291103-18351202	1166.72	111.625	625.103	50.0037	44.3996	24.5896	3.99697	6.59278e-09	1.19394e-06
novel.32	-	chr1:201520063-201530192	158.396	240.292	132.255	10.2048	6.21594	17.564	3.99854	9.40323e-18	1.56667e-14
ENSSSCG00000031080	HAND1	chr16:68677963-68683342	671.25	96.2871	498.5	41.8398	34.6317	2.34187	4.00233	0.000612711	0.0150344
ENSSSCG00000012517	-	chrX:84815571-84818686	15.4532	16.1899	16.9558	1.02048	1.77598	0	4.02103	0.000129097	0.00458705
ENSSSCG00000029938	-	chr2:10534846-10582777	8958.04	869.993	5676.8	620.454	244.198	84.3074	4.03006	0.000210868	0.00674333
ENSSSCG00000016284	-	chr15:132919608-132983215	338.039	67.3158	343.637	18.3687	13.3199	14.0512	4.03286	4.14349e-11	1.32759e-08
ENSSSCG00000031207	PLAC1	chrX:110403437-110539258	1531.8	131.223	1258.12	126.54	24.8638	25.7606	4.04322	0.000355999	0.0100022
ENSSSCG00000022009	DDC	chr9:136496365-136571220	20.2824	28.9714	68.9535	3.06145	1.77598	2.34187	4.04485	9.72864e-07	8.18631e-05
ENSSSCG00000016601	SPAM1	chr18:23590098-23596216	207.653	29.8234	203.469	18.3687	7.99192	0	4.05286	1.85518e-05	0.00088312
novel.177	-	chr15:37858676-37874577	35.7356	1.7042	29.39	3.06145	0.887992	0	4.05578	0.00200738	0.0353612
ENSSSCG00000016555	CPA5	chr18:18486479-18566929	36.7014	1.7042	32.7812	0	0.887992	3.51281	4.06694	0.00204022	0.035706
ENSSSCG00000039286	-	chr5:73898262-73947405	33.8039	6.81679	10.1735	0	1.77598	1.17094	4.07987	0.000917616	0.0201055
novel.494	-	chr9:123678537-123685641	34.7698	1.7042	16.9558	2.04097	0	1.17094	4.09304	0.002945	0.0457285
novel.512	-	AEMK02000281.1:1-15097	71.4712	125.258	114.169	4.08193	8.87992	4.68374	4.10994	1.92544e-15	2.29141e-12
ENSSSCG00000027430	-	chr2:10492911-10501605	9493.11	1132.44	7206.21	646.987	241.534	136.999	4.1198	1.43714e-08	2.25889e-06
ENSSSCG00000006719	-	chr4:101563728-101573906	2681.14	265.855	1938.61	110.212	139.415	30.4443	4.12245	2.98862e-08	4.21183e-06
ENSSSCG00000033344	RF01973	chr2:1384046-1384113	17272.8	2174.56	13132.8	918.435	645.57	283.366	4.14021	4.55767e-10	1.1167e-07
ENSSSCG00000012303	PAGE4	chrX:43446315-43496658	5016.5	630.553	4121.39	335.739	157.175	57.3758	4.14925	1.93655e-08	2.88079e-06
ENSSSCG00000032149	PLET1	chr9:39936372-39949709	68776.5	9569.07	55852.3	4159.49	2497.03	811.458	4.16744	3.03093e-09	6.15833e-07
ENSSSCG00000017589	DLX3	chr12:26179428-26182932	122.66	15.3378	108.517	5.10242	7.10393	1.17094	4.1712	1.29595e-06	0.000100896
ENSSSCG00000006245	SDR16C5	chr4:75586235-75599786	422.066	42.6049	314.247	26.5326	4.43996	11.7094	4.19369	2.30241e-07	2.459e-05
ENSSSCG00000022638	ATP12A	chr11:119642-145996	2201.12	155.934	1385.85	120.417	74.5913	9.36748	4.19389	0.000654017	0.0157693
ENSSSCG00000003755	MCOLN2	chr6:128775887-128839053	1097.18	131.223	837.616	53.0652	30.1917	28.1025	4.21282	1.58319e-10	4.1215e-08
ENSSSCG00000027454	-	chr3:17987221-18002159	396.955	51.978	331.203	18.3687	16.8718	5.85468	4.23609	3.7819e-09	7.41296e-07
ENSSSCG00000013096	PPAG3	chr2:10474866-10482943	6015.17	639.926	3889.66	340.842	156.287	55.034	4.25497	3.84964e-05	0.0016362
ENSSSCG00000010552	PKD2L1	chr14:111399413-111434478	27.0432	1.7042	30.5204	1.02048	0.887992	1.17094	4.27096	0.00101299	0.0217734
novel.224	-	chr18:11251645-11358741	2450.3	323.797	1960.09	156.134	40.8476	44.4956	4.29302	2.28069e-09	4.74982e-07
ENSSSCG00000013097	-	chr2:10514215-10522728	13854.8	1491.17	10376.9	804.141	309.021	180.324	4.31362	1.39318e-05	0.000699152
ENSSSCG00000017009	FOXI1	chr16:53836400-53839109	20.2824	3.40839	18.0862	2.04097	0	0	4.35206	0.00250619	0.0411608
ENSSSCG00000025592	TP63	chr13:127116105-127347070	192.2	34.0839	102.865	8.16387	5.32795	2.34187	4.36185	3.91999e-09	7.59429e-07
ENSSSCG00000016627	ASZ1	chr18:28859205-28910632	78.232	7.66889	40.6939	2.04097	1.77598	2.34187	4.36895	1.12564e-05	0.000587916
novel.7	-	chr1:68998760-69005967	66.6421	1.7042	33.9116	3.06145	1.77598	0	4.3696	0.000644386	0.0156048
ENSSSCG00000032133	TRIM6	chr9:4196867-4204664	331.279	34.936	204.6	12.2458	8.87992	5.85468	4.39654	3.72943e-09	7.39714e-07
novel.244	-	chr2:12472649-12475445	24048.1	2829.82	19879	1342.96	604.722	269.315	4.39842	8.44261e-06	0.00047053
ENSSSCG00000023467	-	chr7:46606301-46631020	315.825	50.2738	358.332	22.4506	7.99192	3.51281	4.40896	1.83252e-08	2.7506e-06
ENSSSCG00000002423	KCNK10	chr7:110121263-110271481	18.3507	2.5563	21.4773	0	1.77598	0	4.44094	0.00286894	0.0448922
ENSSSCG00000012512	ZMAT1	chrX:83396333-83559330	1045.99	145.709	663.536	36.7374	22.1998	25.7606	4.45375	8.08378e-13	4.34464e-10
ENSSSCG00000015835	DUSP26	AEMK02000697.1:196742-203555	73.4028	6.81679	79.127	5.10242	0.887992	1.17094	4.47626	1.78538e-05	0.000859716
ENSSSCG00000013091	-	chr2:10280973-10290042	26858.7	2441.26	18764.4	1126.61	676.65	347.768	4.48172	2.92982e-10	7.28562e-08
novel.557	-	chrX:125130138-125131599	61.8129	5.96469	49.737	4.08193	0	1.17094	4.5027	8.13485e-05	0.00315197
ENSSSCG00000000281	HOXC12	chr5:19167174-19168794	40.5647	2.5563	28.2596	1.02048	0.887992	1.17094	4.54204	0.000329981	0.00943882
ENSSSCG00000012487	XKRX	chrX:82614594-82630283	297.475	57.9427	184.253	9.18435	11.5439	1.17094	4.59432	4.67502e-10	1.12885e-07
ENSSSCG00000023987	-	chr2:10340124-10349422	43017.9	3991.23	26874.9	1657.27	975.903	382.896	4.61445	3.52731e-06	0.000226033
ENSSSCG00000012493	TAF7L	chrX:82930243-82947505	21.2482	5.11259	24.8685	1.02048	0	1.17094	4.62171	0.000486178	0.0127563
ENSSSCG00000012584	CAPN6	chrX:91258385-91288143	6155.21	573.462	3682.8	240.834	93.2391	87.8202	4.625	7.9252e-11	2.40076e-08
novel.165	-	chr15:30202719-30213785	127.489	34.936	92.6916	7.14339	0.887992	2.34187	4.63332	2.62984e-09	5.40935e-07
ENSSSCG00000000892	HAL	chr5:87522525-87547855	135.216	321.241	179.731	8.16387	1.77598	16.3931	4.63489	1.25933e-13	8.39271e-11
ENSSSCG00000013090	-	chr2:10430342-10438400	5188.42	737.917	3084.82	213.281	103.895	43.3246	4.6427	2.03796e-11	6.92949e-09
ENSSSCG00000029443	TKTL1	chrX:124840550-124866613	36.7014	0.852099	40.6939	2.04097	0.887992	0	4.70491	0.000984234	0.0211865
ENSSSCG00000031946	GPC5	chr11:61040951-61429373	33.8039	5.96469	15.8254	0	0.887992	1.17094	4.77101	0.000359132	0.0100732
ENSSSCG00000039904	RF00016	chr9:49984113-49984199	28.009	57.9427	1.13039	1.02048	0	2.34187	4.77135	0.000705667	0.0165827
novel.474	-	chr9:20700949-20704415	199.926	8.52099	161.645	5.10242	2.66397	5.85468	4.77673	5.40889e-07	5.0345e-05
ENSSSCG00000035073	-	chr9:92843230-92925360	13561.2	1178.45	8060.78	410.234	287.709	131.145	4.78097	1.96063e-11	6.80544e-09
ENSSSCG00000038552	-	chr1:52942871-52945160	49.2572	7.66889	23.7381	0	2.66397	0	4.79469	0.000126961	0.00452955
ENSSSCG00000006545	CHRNB2	chr4:95198713-95211084	351.561	34.0839	258.858	11.2253	7.10393	4.68374	4.8011	6.33774e-10	1.46657e-07
ENSSSCG00000038256	RF00003	chr12:34933726-34933889	12.5557	2.5563	15.8254	0	0.887992	0	4.80913	0.00239222	0.0400974
ENSSSCG00000007695	-	chr3:9866016-9871623	449.109	857.211	203.469	20.4097	29.3037	3.51281	4.81125	1.19033e-12	6.19753e-10
ENSSSCG00000025240	DDIT4L	chr8:120371093-120378878	1097.18	1145.22	4852.74	17.3482	188.254	45.6665	4.81796	1.41991e-05	0.000706183
ENSSSCG00000035894	-	chr9:103060693-103064019	12.5557	8.52099	10.1735	0	0	1.17094	4.83166	0.000739325	0.017132
ENSSSCG00000000211	AQP5	chr5:15876401-15881332	737.892	161.047	548.237	34.6964	8.87992	7.02561	4.83592	2.21546e-12	1.05462e-09
ENSSSCG00000026605	BPI	chr17:41352116-41397998	45192	5279.6	38906.7	1869.53	518.587	651.04	4.87819	7.46731e-12	3.24788e-09
ENSSSCG00000012524	-	chrX:84192430-84193013	455.87	52.8301	293.9	17.3482	6.21594	3.51281	4.8841	4.97502e-10	1.18413e-07
ENSSSCG00000021132	PLD5	chr10:15421061-15723312	9.65827	9.37308	13.5646	0	0	1.17094	4.88914	0.000599874	0.0148507
ENSSSCG00000010543	ABCC2	chr14:110955698-111033321	498.367	53.6822	285.988	10.2048	9.76791	8.19655	4.89139	8.07263e-12	3.26669e-09
ENSSSCG00000038710	TMPRSS13	chr9:45236741-45269149	502.23	49.4217	358.332	19.3892	5.32795	5.85468	4.89533	8.12115e-10	1.82847e-07
ENSSSCG00000026486	-	chr1:169634747-169645187	2275.49	263.298	1730.62	83.6797	33.7437	22.2478	4.93268	5.29094e-12	2.38249e-09
ENSSSCG00000031167	-	chr9:4237962-4238924	112.036	13.6336	87.0397	4.08193	2.66397	0	4.93869	3.85983e-07	3.78286e-05
ENSSSCG00000016591	PAX4	chr18:20674562-20680287	83.0611	17.042	89.3005	4.08193	0.887992	1.17094	4.9498	8.03218e-08	9.6974e-06
ENSSSCG00000037234	CLDN2	chrX:87352488-87356443	5.79496	5.96469	5.65193	0	0	0	4.95177	0.00270745	0.0433739
ENSSSCG00000011176	SUSD4	chr10:19420680-19551064	45.3939	6.81679	7.9127	0	1.77598	0	4.95215	0.000783347	0.0179031
novel.87	-	chr12:25410028-25418260	74.3687	77.541	37.3027	4.08193	0.887992	1.17094	4.95807	1.18543e-10	3.27477e-08
ENSSSCG00000006997	TRIML2	chr17:7309591-7325118	84.9928	13.6336	58.78	2.04097	2.66397	0	4.99477	5.21457e-07	4.90847e-05
ENSSSCG00000002864	SLC7A10	chr6:43000014-43017636	89.8219	21.3025	85.9093	3.06145	0.887992	2.34187	4.99573	8.68754e-09	1.47697e-06
ENSSSCG00000030168	CYP19A1	chr1:120477197-120696877	488.708	12.7815	371.897	16.3277	2.66397	8.19655	5.00854	0.000173159	0.00577
ENSSSCG00000005938	-	chr4:4169200-4313245	358.322	19.5983	169.558	2.04097	9.76791	4.68374	5.03666	4.31944e-08	5.66662e-06
novel.167	-	chr15:47896951-47898277	37.6672	10.2252	48.6066	0	2.66397	0	5.04085	1.90464e-05	0.000898959
novel.296	-	chr3:12502126-12549408	24.1457	3.40839	9.04308	0	0.887992	0	5.05914	0.00137816	0.0272987
ENSSSCG00000038621	-	chr5:65932439-65932794	4.82913	8.52099	5.65193	0	0	0	5.08155	0.00197171	0.0350969
ENSSSCG00000017061	-	chr16:66183476-66208970	54581.8	5576.99	31086.7	1471.54	822.28	364.161	5.10122	7.96467e-13	4.34464e-10
novel.269	-	chr2:83131220-83135400	55.0521	5.11259	49.737	1.02048	0	2.34187	5.1156	3.2711e-05	0.00141927
ENSSSCG00000035906	SLC13A3	chr17:48716636-48850961	820.953	82.6536	665.797	23.4711	8.87992	12.8803	5.11898	2.99381e-12	1.38555e-09
ENSSSCG00000026333	GTSF1	chr5:19639206-19661476	118.797	6.81679	118.69	4.08193	2.66397	0	5.14455	2.41228e-06	0.000164717
ENSSSCG00000037849	-	chrX:108755875-108835797	1.93165	11.0773	7.9127	0	0	0	5.21862	0.00283254	0.0446261
novel.374	-	chr6:48390954-48398801	131.352	18.7462	98.3435	2.04097	0.887992	3.51281	5.31485	8.4633e-09	1.45368e-06
ENSSSCG00000010512	SLIT1	chr14:108445900-108624524	148.737	4.26049	71.2143	4.08193	0.887992	0	5.47915	9.57154e-06	0.00051277
ENSSSCG00000001795	SH3GL3	chr7:51381095-51540296	1.93165	4.26049	19.2166	0	0	0	5.48587	0.00249681	0.0410656
ENSSSCG00000012133	ASB11	chrX:11842862-11868793	1540.49	144.857	915.612	37.7579	9.76791	9.36748	5.51398	1.99804e-12	9.79097e-10
novel.215	-	chr17:3795816-3802774	20.2824	3.40839	2.26077	0	0	0	5.52887	0.00244266	0.0406159
ENSSSCG00000025799	-	chr17:13470645-13471517	361.219	34.936	359.463	10.2048	4.43996	1.17094	5.56494	2.14975e-10	5.51031e-08
ENSSSCG00000007192	C20orf202	chr17:34083706-34085955	58.9154	4.26049	33.9116	0	1.77598	0	5.63716	8.94631e-05	0.00341086
ENSSSCG00000031425	-	chr9:51733118-51734041	9.65827	5.11259	14.695	0	0	0	5.70155	0.000231061	0.00723628
novel.438	-	chr7:2760509-2766071	107.207	5.11259	53.1281	2.04097	0	1.17094	5.73015	6.65051e-06	0.000382083
novel.66	-	chr11:72524554-72551495	36.7014	20.4504	231.729	0	0.887992	4.68374	5.75825	5.6143e-07	5.17333e-05
novel.214	-	chr17:3794178-3795693	21.2482	5.11259	4.52154	0	0	0	5.7794	0.000502521	0.0130218
ENSSSCG00000015926	ABCB11	chr15:75286594-75565602	1339.6	94.5829	874.918	24.4916	11.5439	5.85468	5.78016	7.57606e-13	4.34464e-10
ENSSSCG00000025119	GRIK1	chr13:192877727-193295357	104.309	118.442	74.6054	2.04097	0	3.51281	5.8568	5.91181e-15	5.18403e-12
ENSSSCG00000039858	-	chr17:47840050-47849344	163.225	305.051	151.472	7.14339	0.887992	1.17094	6.08094	1.57779e-19	3.28595e-16
ENSSSCG00000024346	SLC7A3	chrX:56936053-56943134	1577.2	197.687	885.092	26.5326	8.87992	3.51281	6.0894	4.07994e-15	3.99858e-12
ENSSSCG00000017458	KRT39	chr12:21492452-21500366	6.76079	32.3797	96.0828	0	1.77598	0	6.11231	1.7299e-05	0.000840285
ENSSSCG00000033806	-	chr9:3408745-3420333	677.045	24.7109	607.017	12.2458	2.66397	3.51281	6.1512	2.25063e-06	0.000154949
ENSSSCG00000036545	-	chr11:77367151-77378185	30.9065	5.11259	5.65193	0	0	0	6.211	0.000169523	0.00567153
ENSSSCG00000040350	-	chr13:142031614-142033578	5.79496	8.52099	29.39	0	0	0	6.27028	6.76502e-05	0.0026709
ENSSSCG00000018080	ATP8	MT:8959-9162	1314.49	1195.49	1587.06	20.4097	11.5439	21.0768	6.29241	7.74552e-89	4.30161e-85
ENSSSCG00000035324	EN2	chr18:2779666-2788421	54.0863	11.9294	23.7381	0	0.887992	0	6.35405	6.7868e-06	0.000388574
ENSSSCG00000008714	PSAPL1	chr8:3511548-3514431	33.8039	5.96469	58.78	1.02048	0	0	6.48481	1.32217e-05	0.000667536
ENSSSCG00000004040	SLC22A2	chr1:7289170-7323644	14.4874	39.1965	46.3458	0	0	1.17094	6.50987	1.59894e-06	0.000117826
ENSSSCG00000031192	-	chr5:43223310-43352875	10.6241	1.7042	39.5635	0	0	0	6.5194	0.000182134	0.00602091
ENSSSCG00000018073	-	MT:6379-6444	17.3849	8.52099	30.5204	0	0	0	6.63963	4.55224e-06	0.000275799
ENSSSCG00000025885	ITLN2	chr4:89500624-89637960	44.428	65.6116	94.9524	0	1.77598	0	6.67547	4.28703e-09	8.11662e-07
ENSSSCG00000020695	-	chrX:73753754-73755049	19.3165	6.81679	39.5635	0	0	0	6.85959	4.45324e-06	0.000270786
ENSSSCG00000030850	TEX11	chrX:56544508-56887167	36.7014	5.11259	24.8685	0	0	0	6.88505	5.99619e-06	0.000346884
ENSSSCG00000039578	-	chr9:4225107-4226110	85.9586	5.96469	38.4331	0	0.887992	0	6.89239	5.22948e-06	0.000312288
ENSSSCG00000025072	C16orf89	chr3:37346626-37367380	26.0773	34.936	9.04308	0	0	0	6.96621	1.05456e-06	8.74127e-05
ENSSSCG00000026537	CACNA2D4	chr5:68808834-68906249	47.3255	2.5563	32.7812	0	0	0	7.19577	8.80956e-06	0.000481106
ENSSSCG00000032653	F11	chr17:9045588-9073619	114.933	13.6336	35.0419	1.02048	0	0	7.22106	6.74816e-07	6.07736e-05
ENSSSCG00000037322	-	chr5:92185218-92226496	5.79496	12.7815	72.3447	0	0	0	7.3305	5.55576e-06	0.000325931
ENSSSCG00000009870	SDSL	chr14:38471165-38484089	69.5395	32.3797	6.78231	0	0	0	7.59587	4.85886e-07	4.59963e-05
ENSSSCG00000018072	-	MT:6272-6346	37.6672	16.1899	91.5612	0	0	0	8.00845	1.61125e-08	2.50888e-06
ENSSSCG00000018079	-	MT:8891-8957	115.899	114.181	116.43	0	0	1.17094	8.30401	8.58341e-12	3.32577e-09
novel.425	-	chr7:6087866-6097657	124.592	17.8941	66.6927	0	0	0	8.53659	1.52391e-09	3.29738e-07
ENSSSCG00000038557	-	chr3:10661385-10662680	60.8471	23.8588	145.82	0	0	0	8.67456	5.42374e-10	1.27275e-07
novel.126	-	chr13:146748988-146770073	299.406	97.9913	21.4773	0	0	0	9.53976	9.06164e-07	7.78226e-05
ENSSSCG00000038068	-	chr13:21308669-21309988	195.097	57.0906	367.375	0	0	0	10.1029	1.1919e-13	8.27425e-11
novel.359	-	chr5:54082884-54139385	108.173	246.256	276.944	0	0	0	10.1311	1.33607e-15	1.71233e-12

## Sheet: DU72 vs. MS72
Table S8C. Differential expression genes in Endometrium Tissues Between Meishan and Duroc sows at GD72.
gene_id	gene_name	gene_location	DU72_1.readcount	DU72_2.readcount	DU72_3.readcount	MS72_1.readcount	MS72_2.readcount	MS72_3.readcount	log2FoldChange	pvalue	padj
ENSSSCG00000035520	-	chrX:22068922-22069186	4.23521	5.74108	8.92258	11773.1	16974.6	11098.4	-11.0246	3.1762e-174	5.16227e-170
novel.176	-	chr15:35080360-36243856	0	0	0	8.19121	47.1231	24.0253	-7.29907	4.62255e-07	6.15822e-05
ENSSSCG00000038915	TMEM132D	chr14:25351379-25913052	0	0	0	22.2333	35.1282	15.1739	-7.17059	1.53411e-07	2.33546e-05
ENSSSCG00000030371	-	chr7:115850474-115972092	0	2.46046	0	59.6788	274.171	17.7029	-7.09908	6.80198e-05	0.00382535
ENSSSCG00000001597	LRFN2	chr7:35724106-35915032	0	0	0	1.17017	35.9849	11.3804	-6.59182	0.000127198	0.00618967
ENSSSCG00000014110	DMGDH	chr2:87778520-87867245	0	0	0	12.8719	17.9925	13.9094	-6.46981	4.81998e-06	0.000440108
ENSSSCG00000014723	-	chr9:4780894-4781847	0	0	0	24.5736	16.2789	1.26449	-6.38099	0.000150205	0.00705572
ENSSSCG00000014108	BHMT	chr2:87910622-87935392	0	0.820155	1.78452	38.6157	121.663	51.8441	-6.29316	4.18875e-10	1.26074e-07
ENSSSCG00000038515	-	chr7:115585484-115591380	0	0	0	3.51052	2.57035	27.8188	-6.05107	0.000633317	0.0208789
ENSSSCG00000022091	SLITRK4	chrX:117148744-117156801	5.29401	3.28062	16.0606	719.657	425.822	394.521	-5.9633	8.98018e-37	3.64887e-33
ENSSSCG00000029515	PON3	chr9:74990230-75017949	0	0.820155	0.892258	60.849	17.1357	22.7608	-5.7951	2.67241e-06	0.000271467
novel.488	-	chr9:4696581-4701574	911.629	1799.42	1286.64	57812.4	106950	42298.5	-5.69446	9.76142e-57	5.28841e-53
ENSSSCG00000033024	-	AEMK02000644.1:7640-11792	1.0588	0	2.67677	99.4647	37.6985	39.1992	-5.58145	1.52079e-09	3.74507e-07
novel.78	-	chr11:68350427-68372519	6.35281	0.820155	2.67677	24.5736	82.2513	316.123	-5.44874	9.44846e-06	0.000752774
ENSSSCG00000031595	-	chr7:115826585-115836428	0	0	0.892258	2.34035	27.4171	6.32245	-5.20908	0.00164794	0.0413332
ENSSSCG00000033815	SST	chr13:125335801-125339512	5.29401	7.38139	9.81484	355.733	202.201	241.518	-5.13489	2.48479e-34	5.76934e-31
ENSSSCG00000014111	BHMT2	chr2:87866548-87884229	1.0588	0	0.892258	19.8929	20.5628	18.9674	-5.01076	2.64636e-05	0.00176062
ENSSSCG00000036306	-	chr6:61202482-61274232	0	0.820155	0	11.7017	14.5653	5.05796	-4.99921	0.000931449	0.0276256
novel.86	-	chr12:25361494-25361949	0	0	0.892258	4.68069	14.5653	11.3804	-4.96348	0.00110759	0.0311449
novel.456	-	chr8:131122059-131138132	55.0577	37.7271	31.229	823.802	319.581	2107.91	-4.71373	1.11629e-09	3.02383e-07
ENSSSCG00000006403	CRP	chr4:90782840-90805103	978.333	217.341	181.128	11589.4	1438.54	21048.7	-4.62965	2.09035e-05	0.00146442
novel.62	-	chr11:49527260-49536170	0	1.64031	1.78452	19.8929	52.2638	13.9094	-4.59845	7.19168e-06	0.000602507
novel.547	-	AEMK02000682.1:1874300-1878888	52.9401	21.324	25.8755	978.265	299.018	1038.15	-4.54021	3.42071e-21	5.55968e-18
ENSSSCG00000039870	-	chr15:16071710-16071886	8.47042	4.10077	6.24581	134.57	108.812	127.714	-4.33028	2.47685e-23	5.03203e-20
novel.285	-	chr3:73097444-73100425	0	4.10077	2.67677	46.8069	50.5503	34.1412	-4.20358	3.11113e-09	7.2236e-07
novel.65	-	chr11:68352380-68366295	6.35281	2.46046	8.92258	23.4035	84.8216	193.467	-4.09597	5.19075e-08	8.6087e-06
ENSSSCG00000003414	ANGPTL7	chr6:71350986-71358671	5.29401	6.56124	8.03032	108.826	96.8166	126.449	-4.04747	3.94149e-21	5.82373e-18
novel.545	-	AEMK02000578.1:240-30662	5.29401	15.5829	19.6297	404.88	14.5653	227.608	-3.99324	0.000822796	0.0253275
ENSSSCG00000035554	LHFPL3	chr9:104273999-104828681	16.9408	24.6046	16.9529	318.287	460.95	89.7788	-3.89074	1.90069e-13	9.96515e-11
ENSSSCG00000012121	EGFL6	chrX:10240948-10283606	12.7056	0.820155	0.892258	60.849	89.9624	42.9927	-3.81396	2.13988e-06	0.000225841
ENSSSCG00000036726	-	AEMK02000694.1:69074-115051	0	1.64031	2.67677	23.4035	14.5653	22.7608	-3.74868	4.52593e-05	0.00277139
ENSSSCG00000006875	PLPPR4	chr4:118712561-118752553	10.588	11.4822	20.5219	230.524	252.751	84.7208	-3.7356	1.94139e-14	1.12691e-11
ENSSSCG00000027617	SYNPR	chr13:44903956-45167638	4.23521	3.28062	4.46129	29.2543	8.56784	113.804	-3.6586	4.37509e-05	0.00270374
ENSSSCG00000005485	AMBP	chr1:254684181-254698261	8.47042	6.56124	1.78452	106.486	43.696	27.8188	-3.41686	1.12611e-06	0.000132843
ENSSSCG00000012541	-	chrX:84871964-84875035	2.1176	3.28062	2.67677	25.7438	29.1307	26.5543	-3.31853	1.66876e-06	0.000184506
ENSSSCG00000033041	-	chr17:58985580-59055340	3.17641	3.28062	3.56903	71.3806	13.7085	7.58694	-3.20396	0.000621972	0.020603
ENSSSCG00000006160	STMN2	chr4:56952709-57006661	3.17641	0	8.92258	26.914	30.8442	53.1086	-3.2014	0.000103508	0.00527372
ENSSSCG00000033578	-	chr1:16043121-16050266	5.29401	7.38139	4.46129	115.847	30.8442	5.05796	-3.14163	0.000588197	0.019752
ENSSSCG00000031300	-	chr6:163066161-163216478	6.35281	6.56124	8.92258	87.763	20.5628	83.4564	-3.12456	1.04499e-06	0.00012581
ENSSSCG00000031955	-	chr11:34382122-34390317	13.7644	8.20155	19.6297	99.4647	195.347	53.1086	-3.07419	2.3475e-08	4.28696e-06
ENSSSCG00000015342	COL28A1	chr9:77671006-77832851	3.17641	5.74108	8.92258	63.1894	49.6935	36.6702	-3.04928	2.84626e-08	5.02829e-06
ENSSSCG00000032374	SULT1B1	chr8:66725943-66748873	3.17641	1.64031	3.56903	30.4245	18.8493	17.7029	-3.01215	6.20308e-05	0.00359927
ENSSSCG00000032557	LDHB	chr2:12988754-12990030	39.1757	19.6837	30.3368	246.907	163.646	271.865	-2.94513	1.42205e-17	1.15563e-14
ENSSSCG00000009708	AADAT	chr14:19768499-19792567	2.1176	4.92093	0.892258	29.2543	24.8467	6.32245	-2.91367	0.0016123	0.0405953
novel.533	-	AEMK02000432.1:16185-16726	5.29401	5.74108	3.56903	60.849	2.57035	46.7861	-2.90832	0.00201733	0.0482171
novel.28	-	chr1:147828362-147833820	6.35281	10.662	8.03032	73.7209	59.9749	55.6376	-2.90053	1.10149e-10	4.16339e-08
novel.465	-	chr8:44121073-44124497	6.35281	1.64031	5.35355	24.5736	38.5553	30.3478	-2.84664	1.21623e-05	0.000932423
ENSSSCG00000006011	SLC30A8	chr4:21517638-21555115	3.17641	4.92093	23.1987	101.805	89.9624	31.6123	-2.8295	8.34187e-05	0.00445988
ENSSSCG00000016861	C6	chr16:26023986-26083742	78.3514	59.8713	109.748	730.188	200.488	794.1	-2.79724	1.49493e-09	3.73801e-07
novel.16	-	chr1:201441062-201444705	13.7644	7.38139	9.81484	85.4227	55.691	68.2825	-2.77335	3.82593e-10	1.17326e-07
ENSSSCG00000009738	GALNT9	chr14:23118122-23228528	112.233	107.44	53.5355	308.926	1109.54	427.398	-2.75846	4.03932e-09	8.99329e-07
ENSSSCG00000001938	SSTR1	chr7:61892956-61894128	3.17641	0.820155	9.81484	24.5736	40.2689	25.2898	-2.71465	0.000405613	0.0150169
ENSSSCG00000031905	KCNS3	chr3:119951097-119989366	8.47042	1.64031	6.24581	43.2964	41.1256	18.9674	-2.69709	8.02424e-05	0.00431848
ENSSSCG00000002442	CATSPERB	chr7:113197964-113293597	3.17641	0.820155	25.8755	67.8701	76.2538	48.0506	-2.68308	0.00154684	0.0394674
ENSSSCG00000022951	NFASC	chr9:65502259-65713539	3.17641	4.10077	0.892258	23.4035	16.2789	12.6449	-2.67575	0.00108722	0.0307851
ENSSSCG00000012540	SLC25A53	chrX:84861739-84871871	2.1176	3.28062	3.56903	14.0421	23.1332	20.2318	-2.66811	0.000333186	0.0128935
ENSSSCG00000013785	-	chr2:63154774-63199128	5.29401	4.92093	0.892258	28.0842	23.99	16.4384	-2.63897	0.000363587	0.0137427
novel.299	-	chr3:31324344-31332657	19.0584	10.662	15.1684	120.528	58.2613	96.1013	-2.62186	2.30586e-09	5.59361e-07
ENSSSCG00000012018	CHODL	chr13:182633993-182828782	5.29401	5.74108	9.81484	32.7649	65.9724	26.5543	-2.59373	1.66504e-05	0.00121693
novel.36	-	chr1:250001910-250003406	4.23521	4.92093	6.24581	28.0842	18.8493	46.7861	-2.58714	5.50783e-05	0.00324807
ENSSSCG00000004039	SLC22A3	chr1:7108101-7207402	7.41162	8.20155	6.24581	60.849	41.1256	29.0833	-2.58294	1.60706e-06	0.000182343
ENSSSCG00000008155	SLC9A4	chr3:51687642-51750073	34.9405	88.5767	110.64	310.096	538.061	520.97	-2.54292	1.67342e-10	5.43961e-08
ENSSSCG00000005939	FAM135B	chr4:4373945-4658017	26.4701	6.56124	9.81484	57.3385	91.6759	94.8368	-2.53666	1.63702e-06	0.000182343
ENSSSCG00000033179	-	AEMK02000452.1:3809787-3811145	11.6468	9.0217	4.46129	46.8069	63.402	32.8767	-2.53034	2.64435e-06	0.000270306
ENSSSCG00000023848	VXN	chr4:68202221-68225005	7.41162	18.0434	8.92258	119.358	72.8267	6.32245	-2.52346	0.00212592	0.0495733
ENSSSCG00000003218	MYBPC2	chr6:55281803-55310295	63.5281	23.7845	21.4142	267.97	197.06	145.416	-2.50249	1.93695e-08	3.74778e-06
ENSSSCG00000035331	-	chr7:21173453-21183389	11.6468	6.56124	8.92258	62.0192	49.6935	32.8767	-2.43275	1.42563e-06	0.000163175
novel.148	-	chr14:125328695-125346019	56.1165	50.8496	36.5826	258.608	312.726	199.789	-2.43198	5.35303e-17	4.06572e-14
novel.434	-	chr7:98809894-98810374	14.8232	5.74108	24.9832	19.8929	150.794	73.3404	-2.42956	0.000781766	0.0244347
ENSSSCG00000015748	CSMD1	chr15:34364759-35022971	6.35281	8.20155	10.7071	33.935	65.9724	29.0833	-2.35645	2.54366e-05	0.00171544
ENSSSCG00000026842	CDH18	chr16:8094693-8578236	8.47042	9.84186	3.56903	21.0631	48.8367	37.9347	-2.30749	0.000149629	0.00704906
ENSSSCG00000033457	-	chr12:39591380-39599572	11.6468	4.92093	8.03032	37.4456	45.4096	35.4057	-2.29474	9.34085e-06	0.000747866
ENSSSCG00000012394	GJB1	chrX:57242045-57249885	46.5873	9.0217	23.1987	141.591	55.691	185.88	-2.29018	0.000120161	0.00590025
ENSSSCG00000023320	CYP3A39	chr3:6615343-6892457	65.6457	9.0217	57.1045	212.972	328.148	93.5723	-2.27521	0.000268459	0.0110752
ENSSSCG00000010480	PDE6C	chr14:105052124-105122147	51.8813	56.5907	44.6129	167.335	83.1081	475.448	-2.24228	3.22863e-05	0.00208234
ENSSSCG00000032416	RGS1	chr10:1144392-1152122	338.817	224.722	108.856	1364.42	804.52	923.078	-2.20262	7.48047e-09	1.55872e-06
ENSSSCG00000037477	-	AEMK02000308.1:1109-45473	47.6461	35.2667	3.56903	156.803	88.2488	140.358	-2.15944	0.000800904	0.0247945
ENSSSCG00000003278	-	chr6:59167777-59174470	13.7644	4.92093	32.1213	67.8701	56.5478	91.0433	-2.084	0.000409522	0.0151272
ENSSSCG00000008159	IL1RL1	chr3:51803383-51951768	14.8232	12.3023	17.8452	112.337	20.5628	56.9021	-2.07247	0.000769971	0.0242057
ENSSSCG00000017383	-	chr12:19996343-20006198	9.52922	11.4822	14.2761	46.8069	47.9799	54.3731	-2.07066	1.2646e-06	0.000147867
ENSSSCG00000004659	SLC12A1	chr1:123481369-123571586	39.1757	16.4031	22.3065	81.9121	60.8317	182.087	-2.06537	5.62507e-05	0.00327685
ENSSSCG00000023591	ADGRF2	chr7:42357173-42403213	27.5289	47.569	23.1987	204.78	111.382	94.8368	-2.05684	1.31844e-06	0.000153061
ENSSSCG00000035707	-	AEMK02000561.1:8573-44866	105.88	54.9504	78.5187	627.213	70.2563	294.626	-2.05177	0.00058419	0.0196748
novel.31	-	chr1:201386046-201390861	5.29401	6.56124	4.46129	32.7649	19.706	15.1739	-2.04589	0.00175516	0.042977
ENSSSCG00000014447	SLC6A7	chr2:151223225-151240956	20.1172	13.9426	8.92258	44.4666	49.6935	82.1919	-2.04373	1.90148e-05	0.00136747
ENSSSCG00000016886	-	chr16:32332003-32332406	3.17641	9.0217	10.7071	22.2333	23.99	49.3151	-2.03288	0.0014394	0.0374313
novel.264	-	chr2:16641192-16646356	20.1172	20.5039	31.229	54.9982	170.5	64.489	-2.01913	7.55453e-05	0.00411101
ENSSSCG00000011412	CACNA2D2	chr13:32845115-32988840	7.41162	12.3023	8.92258	51.4876	29.9875	35.4057	-2.01084	7.96576e-05	0.00431558
ENSSSCG00000037494	SPTBN4	chr6:48732631-48811912	9.52922	10.662	28.5523	56.1683	72.8267	67.018	-2.00308	4.19904e-05	0.00263502
ENSSSCG00000030681	MYBPH	chr9:113873490-113895024	160.938	30.3457	107.071	431.794	501.219	257.956	-2.00194	5.47115e-05	0.00324535
ENSSSCG00000036049	PEG10	chr9:74474091-74486980	160.938	116.462	99.9329	574.555	744.546	168.177	-1.98145	1.68819e-05	0.00122492
ENSSSCG00000016900	ESM1	chr16:34184256-34193269	31.7641	134.505	45.5052	347.542	275.028	192.203	-1.93825	8.01083e-05	0.00431848
ENSSSCG00000036403	FAM180A	chr18:13575470-13592345	34.9405	7.38139	29.4445	101.805	89.1056	72.0759	-1.88713	0.000213159	0.0093131
ENSSSCG00000036984	GALR1	chr1:147446061-147462884	56.1165	27.8853	33.9058	138.08	183.352	104.953	-1.86939	4.34749e-07	5.89714e-05
novel.437	-	chr7:2713940-2718109	27.5289	22.1442	16.0606	54.9982	35.9849	147.945	-1.85844	0.000996553	0.0289749
ENSSSCG00000017236	CD300C	chr12:6632077-6636118	8.47042	10.662	8.03032	25.7438	36.8417	35.4057	-1.84857	0.00026348	0.0109523
ENSSSCG00000015474	PPFIA4	chr9:113727852-113777766	97.4098	52.4899	55.32	298.394	282.739	150.474	-1.84184	4.54608e-07	6.1064e-05
novel.212	-	chr17:47781517-47782433	25.4113	23.7845	16.0606	56.1683	124.234	45.5216	-1.80374	0.000228622	0.0097018
ENSSSCG00000032016	-	chr6:91357758-91359844	22.2348	19.6837	28.5523	87.763	63.402	93.5723	-1.79062	6.75893e-07	8.70132e-05
ENSSSCG00000002529	-	AEMK02000452.1:1167883-1168227	34.9405	77.9147	176.667	329.989	262.176	403.372	-1.77834	0.000211525	0.00930316
ENSSSCG00000014985	MMP3	chr9:33410143-33454194	209.643	251.788	286.415	1015.71	855.928	667.651	-1.76263	7.96911e-15	4.79711e-12
ENSSSCG00000013665	-	chr2:68890390-68921623	139.762	204.219	126.701	619.022	432.676	539.937	-1.75403	9.31219e-12	4.09057e-09
ENSSSCG00000007199	SLC52A3	chr17:34459359-34481128	190.584	83.6558	56.2123	294.884	257.892	558.905	-1.7529	0.000136147	0.00652741
ENSSSCG00000015785	CENPU	chr15:45815834-45851490	22.2348	15.5829	20.5219	93.6139	53.1206	46.7861	-1.73423	6.77245e-05	0.00382535
ENSSSCG00000001459	HLA-DOB	chr7:24984834-25037892	64.5869	29.5256	88.3336	145.102	367.56	91.0433	-1.7317	0.00140746	0.0368365
novel.454	-	chr8:131107876-131112013	33.8817	29.5256	8.92258	124.038	61.6885	51.8441	-1.71891	0.00173985	0.0428451
novel.455	-	chr8:131112551-131116054	48.7049	34.4465	15.1684	142.761	69.3995	108.746	-1.7099	0.000248558	0.0104388
ENSSSCG00000006200	CPA6	chr4:67158043-67411613	15.882	6.56124	8.03032	25.7438	29.9875	41.7282	-1.69608	0.00210617	0.0493251
ENSSSCG00000038990	-	chr17:44718780-45135905	11.6468	30.3457	16.9529	62.0192	89.1056	40.4637	-1.6945	0.000638134	0.0209938
ENSSSCG00000040631	LPL	chr14:4104769-4136593	300.7	522.439	451.483	1518.89	1167.8	1442.78	-1.69373	2.40964e-12	1.18679e-09
novel.103	-	chr12:59089710-59094579	37.0581	28.7054	17.8452	69.0402	89.9624	110.011	-1.69241	1.06991e-05	0.000836018
ENSSSCG00000039821	GPRIN3	chr8:129867164-129869489	70.9398	47.569	80.3032	59.6788	197.06	381.876	-1.68356	0.00208251	0.0491373
ENSSSCG00000009500	CLDN10	chr11:65027695-65145074	638.458	415.819	389.917	920.927	1145.52	2461.96	-1.64895	8.83516e-06	0.00071088
novel.128	-	chr13:180272251-180275096	21.176	21.324	17.8452	66.6999	25.7035	94.8368	-1.6241	0.00194965	0.0471543
ENSSSCG00000031717	ADCY8	chr4:9645797-9871259	33.8817	43.4682	11.5994	112.337	76.2538	83.4564	-1.6102	0.000624402	0.0206268
ENSSSCG00000002306	GALNT16	chr7:92929069-93041441	89.9982	116.462	85.6568	338.18	353.852	192.203	-1.59844	1.00428e-07	1.60025e-05
ENSSSCG00000012680	GPC3	chrX:109536447-110060245	58.2341	65.6124	58.889	214.142	209.055	127.714	-1.59384	4.6714e-08	7.82725e-06
ENSSSCG00000032241	GPNMB	chr9:92037509-92071499	239.289	871.005	807.494	3225	1309.17	1212.65	-1.58264	0.00105997	0.0301966
ENSSSCG00000009134	EGF	chr8:112235094-112331428	19.0584	26.245	19.6297	54.9982	69.3995	69.547	-1.57297	1.56366e-05	0.00116047
ENSSSCG00000001252	-	chr7:22501130-22501617	42.3521	25.4248	57.9968	94.7841	191.92	79.6629	-1.5507	0.000593852	0.0199008
novel.142	-	chr14:47184896-47195465	39.1757	43.4682	30.3368	74.8911	61.6885	193.467	-1.54038	0.00125841	0.0344326
ENSSSCG00000009896	BICDL1	chr14:40004565-40123686	102.704	100.059	100.825	228.184	209.912	437.514	-1.52529	2.33876e-06	0.000243665
novel.543	-	AEMK02000569.1:785381-792197	73.0574	52.4899	98.1484	278.501	146.51	214.963	-1.51505	1.01507e-05	0.000800867
ENSSSCG00000003410	MASP2	chr6:71224637-71243459	465.873	184.535	169.529	858.907	350.425	1126.66	-1.51116	0.00132645	0.0355464
ENSSSCG00000029503	F7	chr11:78511806-78518643	174.702	82.8356	95.4716	250.417	170.5	580.401	-1.50466	0.00116548	0.0324862
novel.120	-	chr13:31105061-31111846	63.5281	86.1163	62.4581	184.887	233.045	177.029	-1.48734	1.23028e-08	2.46862e-06
ENSSSCG00000031837	CMTM2	chr6:27278946-27295267	29.6465	36.0868	37.4748	70.2104	107.955	108.746	-1.47292	8.7431e-06	0.000706973
ENSSSCG00000008647	CMPK2	chr3:128903590-128917867	128.115	88.5767	93.6871	224.673	405.259	220.021	-1.46015	4.76112e-06	0.000437189
ENSSSCG00000008923	STAP1	chr8:65318805-65372457	23.2936	22.9643	20.5219	47.9771	69.3995	65.7535	-1.45978	7.27323e-05	0.00402081
ENSSSCG00000020967	-	chr12:6620439-6630196	34.9405	23.7845	27.66	101.805	79.6809	51.8441	-1.44272	0.000196234	0.00876206
ENSSSCG00000014336	EGR1	chr2:140441491-140471827	1275.86	1208.91	1155.47	3221.49	4445	2214.12	-1.44107	1.9258e-08	3.74778e-06
ENSSSCG00000038660	HAAO	chr3:97580704-97595096	92.1158	129.584	138.3	146.272	498.648	312.329	-1.41172	0.000609689	0.0203059
ENSSSCG00000008648	RSAD2	chr3:128880859-128898072	79.4102	83.6558	92.7949	245.736	312.726	118.862	-1.40779	9.45343e-05	0.00490547
ENSSSCG00000031107	GLT6D1	AEMK02000682.1:1862180-1874294	77.2926	80.3752	69.5961	241.056	89.1056	274.394	-1.40711	0.000540491	0.018838
ENSSSCG00000000774	USP18	chr5:70183279-70227984	92.1158	82.0155	74.9497	212.972	271.601	169.442	-1.39925	1.39898e-07	2.16549e-05
ENSSSCG00000040942	-	chr12:25366931-25410026	120.703	85.2961	91.9026	235.205	280.168	265.543	-1.3969	1.43007e-09	3.63171e-07
ENSSSCG00000039778	-	chr8:8251531-8254080	23.2936	46.7488	61.5658	152.123	119.95	74.6049	-1.39235	0.00111295	0.0311876
ENSSSCG00000006748	TSPAN2	chr4:105502552-105542134	14.8232	22.9643	18.7374	52.6578	59.1181	36.6702	-1.39115	0.000913826	0.0272631
ENSSSCG00000002341	PAPLN	chr7:96583916-96625053	1219.74	516.698	511.264	2095.78	2021.15	1715.91	-1.37681	4.42101e-05	0.00272177
ENSSSCG00000004422	WISP3	chr1:78005360-78021145	28.5877	70.5333	67.8116	156.803	94.2463	178.293	-1.35222	0.00093658	0.0276768
ENSSSCG00000004891	SERPINB7	chr1:157951129-157998842	147.174	232.924	340.843	810.93	291.307	730.875	-1.34415	0.00110974	0.0311513
ENSSSCG00000000399	TIMELESS	chr5:21759475-21787521	53.9989	36.0868	82.98	160.314	143.94	132.771	-1.3382	9.50732e-05	0.00490547
ENSSSCG00000031888	DDIT4	chr14:75116851-75123872	505.049	652.023	556.769	1042.62	849.073	2427.82	-1.33272	0.000286336	0.0114673
ENSSSCG00000026407	NCCRP1	chr6:47926785-47930101	68.8221	45.9287	74.9497	105.316	135.372	233.931	-1.32273	0.000401683	0.0149054
ENSSSCG00000006810	KCNC4	chr4:109885121-109908478	30.7053	27.8853	27.66	46.8069	77.1106	89.7788	-1.31115	0.00051472	0.0181077
ENSSSCG00000018086	ND4L	MT:11069-11365	2225.6	2940.26	2181.57	5622.68	8333.94	3911.07	-1.28216	6.26457e-06	0.000541585
ENSSSCG00000037452	HTR2A	chr11:20555709-20620561	16.9408	27.0651	26.7677	67.8701	52.2638	53.1086	-1.27948	0.000762431	0.0240617
ENSSSCG00000034821	ARMCX4	chrX:83092690-83103834	27.5289	63.1519	39.2594	105.316	132.802	77.1339	-1.27453	0.00121824	0.0335595
ENSSSCG00000005941	KHDRBS3	chr4:6282076-6446773	49.7637	91.0372	56.2123	175.526	191.063	108.746	-1.26861	0.00028124	0.0113424
ENSSSCG00000002257	MCTP2	chr7:84725921-84962894	143.997	173.873	154.361	475.09	446.385	214.963	-1.26779	6.22281e-05	0.00359927
ENSSSCG00000007642	-	chr3:7856701-7876040	3463.34	3127.25	3977.69	7602.62	3888.09	13618.6	-1.24836	0.000918296	0.0273353
ENSSSCG00000006788	ADORA3	chr4:108814405-108858153	69.8809	44.2884	57.1045	128.719	104.528	173.235	-1.24763	9.47976e-05	0.00490547
ENSSSCG00000011973	COL8A1	chr13:159216142-159374718	139.762	215.701	182.913	503.175	373.558	383.141	-1.22269	4.2612e-07	5.86926e-05
ENSSSCG00000022945	UCHL1	chr8:32353246-32367348	43.4109	44.2884	42.8284	94.7841	102.814	103.688	-1.20693	8.20442e-06	0.000673467
ENSSSCG00000034802	-	chr13:125098764-125106729	289.053	401.056	334.597	913.905	806.234	646.155	-1.20629	2.12152e-08	4.01015e-06
ENSSSCG00000017347	HIGD1B	chr12:18515427-18523207	74.1162	122.203	111.532	257.438	245.897	207.376	-1.20261	3.6866e-06	0.000348362
ENSSSCG00000012427	-	chrX:60626568-60627146	322.935	811.953	441.668	1116.35	1533.64	977.451	-1.20154	0.000431205	0.0158202
ENSSSCG00000034570	IFI6	chr6:84852773-84857979	1209.15	831.637	1094.8	2288.86	2662.03	2229.3	-1.19629	6.30445e-10	1.79765e-07
ENSSSCG00000006525	-	chr4:94626956-94634772	163.056	131.225	255.186	403.71	542.344	309.8	-1.19453	0.000173518	0.00794421
ENSSSCG00000018087	ND4	MT:11359-12736	27271.6	25975.9	26256.5	56150.8	78852.4	45300.4	-1.18136	9.83419e-08	1.58253e-05
ENSSSCG00000032320	TCIM	chr17:9441482-9443050	390.698	631.519	442.56	957.202	591.181	1769.02	-1.17798	0.00173566	0.0428451
ENSSSCG00000022331	-	chrX:113460199-113530948	111.174	107.44	129.377	255.098	155.078	379.347	-1.17797	0.000501065	0.0177425
ENSSSCG00000025067	-	chr13:122148932-122179498	23.2936	50.0295	34.7981	88.9332	75.397	80.9274	-1.16879	0.00127903	0.034571
novel.504	-	AEMK02000200.1:100905-103328	42.3521	65.6124	46.3974	98.2946	143.94	104.953	-1.16867	0.000238359	0.0100887
ENSSSCG00000015084	-	chr9:45165815-45170294	200.114	262.45	252.509	765.293	393.264	436.249	-1.15517	8.33248e-05	0.00445988
ENSSSCG00000008073	OMD	chr3:42141911-42161056	118.586	101.699	187.374	303.075	294.734	307.271	-1.15024	2.15119e-05	0.00150057
ENSSSCG00000003768	NEXN	chr6:135318764-135382821	187.408	209.96	223.065	617.852	264.746	481.771	-1.13426	0.000290555	0.0115745
ENSSSCG00000008072	ASPN	chr3:42163141-42192993	181.055	237.025	241.802	546.471	514.927	378.083	-1.12447	8.81448e-07	0.00010936
ENSSSCG00000037835	TRIM7	chr2:57310171-57324333	56.1165	48.3891	46.3974	126.379	76.2538	126.449	-1.12042	0.0004773	0.0170496
ENSSSCG00000005222	SLC1A1	chr1:217319696-217441927	385.404	410.077	520.187	1102.3	783.958	971.128	-1.11746	1.14277e-07	1.7859e-05
ENSSSCG00000035937	DPT	chr4:82287757-82321850	280.583	638.901	594.244	1523.57	706.847	1052.06	-1.11525	0.0021051	0.0493251
ENSSSCG00000009132	ENPEP	chr8:111765839-111858515	111.174	144.347	107.071	313.606	287.88	183.351	-1.11417	6.67411e-05	0.00381952
ENSSSCG00000033913	C1RL	chr5:63591517-63641643	181.055	195.197	169.529	321.798	262.176	596.839	-1.11062	0.000564164	0.0193039
ENSSSCG00000039259	-	chr12:26532917-26559058	61.4105	49.2093	46.3974	136.91	77.1106	125.185	-1.10848	0.000779886	0.0244229
ENSSSCG00000014840	P4HA3	chr9:8627416-8667755	170.467	137.786	166.852	478.601	269.887	274.394	-1.10627	0.000107787	0.00544058
ENSSSCG00000010568	NPM3	chr14:112819393-112821367	32.8229	40.1876	43.7207	86.5928	60.8317	104.953	-1.10064	0.00140204	0.0367539
ENSSSCG00000027434	OLFM2	chr2:68732655-68807210	176.82	222.262	216.819	482.111	338.43	500.738	-1.09691	1.86664e-06	0.000202189
ENSSSCG00000036201	NPR3	chr16:18842039-18929808	39.1757	54.9504	37.4748	111.166	98.5302	72.0759	-1.09616	0.000877969	0.0265235
ENSSSCG00000021712	HERC6	chr8:130594937-130665145	309.17	416.639	386.348	847.206	981.018	538.673	-1.09002	3.10987e-05	0.00202179
ENSSSCG00000012277	TIMP1	chrX:42102211-42106415	2295.48	2628.6	2653.58	3471.9	3613.06	8991.79	-1.08495	0.00196759	0.047447
ENSSSCG00000021646	KLF9	chr1:223720413-223748621	385.404	491.273	532.678	706.785	871.35	1406.11	-1.0811	0.000138918	0.00662121
ENSSSCG00000017416	DHX58	chr12:20647691-20658777	78.3514	51.6698	62.4581	136.91	153.364	111.275	-1.07102	0.000174654	0.00795143
ENSSSCG00000009169	SLC39A8	chr8:118604959-118685168	3516.28	2392.39	3155.03	5775.98	3598.49	9608.86	-1.06647	0.00139459	0.0366964
ENSSSCG00000012077	MX1	chr13:204847561-204868477	411.874	308.378	425.607	871.779	951.031	572.814	-1.06588	2.0413e-05	0.00143784
ENSSSCG00000028047	DTNA	chr6:118453290-118753505	57.1753	45.9287	58.889	124.038	89.9624	125.185	-1.06335	0.000247179	0.0104348
ENSSSCG00000033608	LOXL2	chr14:7435033-7540958	157.762	223.082	248.048	491.473	471.231	346.47	-1.05662	2.34392e-05	0.00160066
ENSSSCG00000010452	IFIT1	chr14:101213979-101251108	240.348	205.859	247.156	534.769	620.312	283.246	-1.05519	0.000463178	0.0166747
ENSSSCG00000003763	IFI44	chr6:134633961-134650811	253.054	228.823	267.677	588.597	594.608	348.999	-1.03354	4.24294e-05	0.00264401
ENSSSCG00000024545	-	chr2:8869598-8870979	451.05	276.392	231.095	736.039	494.365	716.966	-1.02346	0.000542334	0.018838
ENSSSCG00000027607	IER3	chr7:23265564-23266827	375.875	349.386	372.964	809.76	924.47	490.622	-1.02026	6.78385e-05	0.00382535
ENSSSCG00000040575	ISG15	chr6:63362889-63365398	134.468	100.059	89.2258	242.226	233.045	174.5	-1.01094	0.000118788	0.00585324
ENSSSCG00000008396	CCDC85A	chr3:84958388-85165587	53.9989	87.7566	86.549	156.803	192.776	110.011	-1.00927	0.00187186	0.0453404
ENSSSCG00000023837	WFDC1	chr6:4333730-4365650	530.46	487.172	777.157	872.949	1090.69	1642.57	-1.00617	0.000500895	0.0177425
ENSSSCG00000002385	TGFB3	chr7:99133511-99162221	373.757	308.378	446.129	731.358	718.842	814.332	-1.00513	2.68777e-07	3.79864e-05
ENSSSCG00000031262	TXNIP	chr4:99348851-99356209	4044.62	3959.71	4395.26	6536.59	5969.22	12287.1	-0.999494	0.000371326	0.0139703
ENSSSCG00000007753	C16orf58	chr3:17065747-17084137	179.996	172.233	157.037	344.031	298.161	369.231	-0.988228	2.6542e-07	3.7841e-05
ENSSSCG00000004656	EID1	chr1:122811556-122812131	102.704	119.743	97.2561	203.61	230.475	199.789	-0.987973	4.65776e-06	0.000430129
ENSSSCG00000030016	PDE9A	chr13:205938317-206037297	83.6454	94.3178	99.0407	132.23	159.362	257.956	-0.983982	0.00146523	0.0378824
ENSSSCG00000003433	PLOD1	chr6:71987933-72019707	1060.92	1115.41	1144.77	1953.02	1657.88	2951.32	-0.981848	3.3721e-05	0.00214928
ENSSSCG00000017743	CRLF3	chr12:42933445-42980141	336.699	305.918	347.088	645.936	823.37	467.861	-0.971199	5.60485e-05	0.00327682
ENSSSCG00000028643	SLC6A20	chr13:28900322-28945187	179.996	187.815	196.297	351.052	273.314	483.035	-0.96958	0.000135819	0.00652741
ENSSSCG00000004687	B2M	chr1:126834580-126872431	2896.88	3724.32	3090.78	5409.71	7985.23	5609.28	-0.96857	4.18256e-06	0.000390684
ENSSSCG00000015664	-	chr9:67933081-67959721	2021.25	1494.32	2616.1	3840.51	5025.04	3105.59	-0.965535	0.00025477	0.0106447
ENSSSCG00000004651	GALK2	chr1:122215882-122526981	1099.04	1035.86	902.965	2605.98	1274.9	2021.92	-0.957918	0.000332539	0.0128935
ENSSSCG00000035442	SLC36A1	chr16:71504776-71589545	618.341	437.963	371.179	820.292	860.211	1078.61	-0.951602	7.56286e-05	0.00411101
ENSSSCG00000037572	EPSTI1	chr11:24116986-24216215	135.527	118.102	94.5794	243.396	197.06	230.137	-0.945819	5.57452e-05	0.00327085
ENSSSCG00000017089	ANXA6	chr16:71867413-71913379	778.22	1049.8	960.962	1881.64	1809.53	1665.33	-0.940809	4.08351e-08	6.91346e-06
ENSSSCG00000004822	ALDH1A3	chr1:139450945-139492015	304.935	237.845	285.523	473.92	482.37	633.51	-0.940728	6.03562e-06	0.000527403
ENSSSCG00000015567	FAM129A	chr9:126007493-126172579	650.105	810.313	1007.36	1656.97	1476.24	1579.35	-0.932417	3.38183e-06	0.000325969
ENSSSCG00000037697	MGP	chr5:57664914-57670632	748.573	357.588	427.392	1101.13	933.038	880.085	-0.927755	0.00134778	0.0358718
ENSSSCG00000004830	ATP10A	chr1:141494692-141668744	98.4686	91.0372	102.61	183.717	192.776	177.029	-0.92465	1.11225e-05	0.000864945
ENSSSCG00000004628	TMOD2	chr1:119956596-120009372	117.527	127.944	124.024	290.203	246.754	163.119	-0.923075	0.000579597	0.0196664
ENSSSCG00000015322	TFPI2	chr9:73684237-73689134	764.455	1027.65	992.191	2277.16	1412.84	1565.44	-0.915671	0.000104825	0.00532411
ENSSSCG00000010370	-	chr14:88319211-88337496	284.818	530.64	370.287	863.588	603.176	771.339	-0.914074	0.000725638	0.0231705
ENSSSCG00000028056	ZFP36	chr6:48052137-48066259	1678.2	1848.63	1611.42	3731.68	2884.79	3048.69	-0.911172	2.97158e-08	5.19323e-06
ENSSSCG00000016863	OXCT1	chr16:26512397-26660442	421.403	362.508	410.439	538.28	957.028	738.462	-0.905104	0.000190372	0.00859478
ENSSSCG00000006163	PKIA	chr4:57872115-57897303	97.4098	142.707	143.654	298.394	245.897	170.706	-0.896051	0.00204545	0.0486745
ENSSSCG00000000368	MMP19	chr5:21278081-21289547	146.115	212.42	242.694	352.222	325.578	434.985	-0.884098	0.000457485	0.0165602
ENSSSCG00000008491	QPCT	chr3:102795071-102824180	243.525	302.637	295.337	531.259	422.395	594.31	-0.875689	2.65399e-05	0.00176062
ENSSSCG00000028549	ECM2	chr3:42182534-42273312	636.34	827.536	727.19	1561.01	1218.35	1236.67	-0.873033	3.1018e-06	0.000311195
ENSSSCG00000024669	NBL1	chr6:78059392-78071604	603.517	876.746	1001.11	1467.4	1647.6	1396	-0.861835	0.000100407	0.0051318
ENSSSCG00000008854	CPE	chr8:43568504-43695862	698.809	1003.05	937.763	1573.88	1727.28	1474.4	-0.854813	7.45585e-06	0.000621436
ENSSSCG00000000194	-	chr5:15153184-15270100	2153.6	1938.03	1556.1	3075.22	3995.19	3104.32	-0.849775	1.47929e-05	0.00110797
ENSSSCG00000025326	TMEM243	chr9:93393690-93419741	331.405	296.896	269.462	447.006	416.397	754.901	-0.848761	0.00170502	0.0423725
ENSSSCG00000038406	-	chr3:117773482-117777502	259.407	438.783	438.991	741.89	714.558	580.401	-0.839595	0.000838815	0.0256747
ENSSSCG00000037733	TRIQK	chr4:43707843-43793341	165.173	199.298	173.99	346.371	260.462	359.115	-0.83827	0.000117657	0.0058301
ENSSSCG00000038329	PIGK	chr6:136057959-136176334	406.58	347.746	653.133	828.483	772.819	909.168	-0.834416	0.00137733	0.0364588
ENSSSCG00000010447	ACTA2	chr14:100865313-100886984	4795.32	4186.89	4869.05	7485.6	6533.84	10640.7	-0.832043	0.000116849	0.00580779
ENSSSCG00000004156	IFNGR1	chr1:27036892-27061093	642.693	555.245	724.514	1307.08	1120.67	991.36	-0.831088	1.0328e-05	0.000810923
ENSSSCG00000013514	LRG1	chr2:74300664-74304559	152.468	257.529	298.014	400.199	449.812	410.959	-0.830726	0.00202309	0.0482837
ENSSSCG00000009938	UNG	chr14:41746499-41757846	188.467	232.924	235.556	399.029	347.854	419.811	-0.824461	1.9882e-05	0.00141729
ENSSSCG00000012131	MOSPD2	chrX:11409126-11474152	424.58	390.394	453.267	745.401	598.035	896.524	-0.819119	6.44901e-05	0.00371687
ENSSSCG00000036787	APOLD1	chr5:59667585-59673649	320.817	469.949	291.768	733.699	664.008	499.474	-0.808888	0.00151414	0.0387549
ENSSSCG00000018084	ND3	MT:10653-10998	7261.27	8200.73	7029.21	11037.1	16208.6	12063.2	-0.805581	2.8413e-05	0.00185461
ENSSSCG00000018094	CYTB	MT:15342-16481	36069.2	35658.7	35225.5	64573.7	76917	45190.4	-0.803618	0.000174607	0.00795143
ENSSSCG00000015793	UFSP2	chr15:46445309-46471226	219.172	267.371	207.896	418.922	331.576	462.803	-0.801288	0.000222641	0.00954772
ENSSSCG00000008336	ANXA4	chr3:72620712-72694552	2343.13	2129.12	2533.12	4082.74	3889.8	4218.34	-0.799224	5.0493e-09	1.09422e-06
ENSSSCG00000028148	DMD	chrX:27028233-29012837	235.054	206.679	200.758	432.964	260.462	426.133	-0.798987	0.00160299	0.0405953
ENSSSCG00000015896	FAP	chr15:68826713-68904586	175.761	214.881	180.236	344.031	352.138	294.626	-0.795128	4.66135e-05	0.00283749
ENSSSCG00000010200	CSGALNACT2	chr14:61371454-61415843	385.404	452.726	486.281	821.462	534.633	939.516	-0.791301	0.00139852	0.0367207
ENSSSCG00000002383	FOS	chr7:98449508-98453576	1790.43	2572.83	2078.96	4307.41	3554.8	3286.41	-0.790895	7.34207e-05	0.00404511
ENSSSCG00000010385	VSTM4	chr14:89607608-89739269	96.351	154.189	121.347	215.312	229.618	198.525	-0.787857	0.00143192	0.0372965
ENSSSCG00000001873	CSPG4	chr7:57949455-57988335	373.757	586.411	480.927	855.397	876.49	749.843	-0.783067	0.000223995	0.00955534
ENSSSCG00000009111	SYNPO2	chr8:104677583-104844171	839.63	1181.84	937.763	1957.7	1764.98	1349.21	-0.777012	0.00031888	0.0124886
ENSSSCG00000011214	NGLY1	chr13:12616566-12687404	564.342	510.957	645.103	706.785	1184.08	1033.09	-0.766067	0.00104735	0.0300222
ENSSSCG00000014076	FAM169A	chr2:83852220-83927154	158.82	192.736	151.684	320.628	247.611	288.304	-0.763344	0.000363548	0.0137427
ENSSSCG00000040513	AQP3	chr10:33045247-33053995	560.106	435.502	623.689	901.034	799.38	1047	-0.762366	0.000220341	0.00948781
ENSSSCG00000034722	CCL14	chr12:39611868-39616159	134.468	111.541	161.499	260.949	194.49	236.46	-0.762042	0.00172601	0.0426984
ENSSSCG00000007031	POLB	chr17:11356136-11388756	247.76	227.183	214.142	409.561	294.734	465.332	-0.760894	0.000934023	0.0276515
ENSSSCG00000009226	KLHL8	chr8:131634191-131701255	140.821	157.47	147.223	297.224	191.063	268.072	-0.758723	0.00160317	0.0405953
ENSSSCG00000016220	DNPEP	chr15:121387337-121404164	286.935	187.815	218.603	342.861	387.266	436.249	-0.752858	0.00100968	0.0292518
ENSSSCG00000030241	TSC22D3	chrX:88141331-88234608	660.693	924.315	956.501	1232.19	1343.44	1699.47	-0.749206	0.000584687	0.0196748
ENSSSCG00000035224	-	chr12:25426079-25444517	176.82	200.118	231.095	312.436	384.696	322.445	-0.746457	0.000257419	0.0107278
ENSSSCG00000016695	HIBADH	chr18:44985405-45102170	631.046	945.639	819.093	1417.08	1525.93	1069.76	-0.743938	0.000914193	0.0272631
ENSSSCG00000027660	IFI44L	chr6:134100934-134680050	391.757	396.955	364.041	726.678	687.141	513.383	-0.742591	0.000134994	0.00651056
ENSSSCG00000008641	ADAM17	chr3:126795368-126864731	392.816	359.228	402.408	723.167	448.098	762.488	-0.7424	0.0020563	0.0487898
ENSSSCG00000013380	-	chr2:41782038-41830532	753.867	963.682	788.756	1493.14	1014.43	1661.54	-0.732831	0.00146964	0.0379143
ENSSSCG00000010464	PPP1R3C	chr14:103273405-103278762	115.409	116.462	126.701	216.482	159.362	218.757	-0.724607	0.00177831	0.0432555
ENSSSCG00000025106	-	chr3:57799029-57823413	251.995	203.398	190.943	373.285	318.724	375.554	-0.724545	0.000314146	0.0123628
ENSSSCG00000031201	LMOD1	chr10:24164792-24193875	462.697	607.735	524.648	895.183	654.583	1086.2	-0.722561	0.00209675	0.0493176
ENSSSCG00000024393	B3GNT5	chr13:121206550-121229894	101.645	108.26	105.286	170.845	182.495	163.119	-0.71359	0.000652274	0.021288
ENSSSCG00000007749	-	chr3:16946350-16950833	178.938	218.981	212.357	304.245	349.568	347.735	-0.713072	0.000157282	0.0073457
ENSSSCG00000022906	-	chr6:58463248-58475206	121.762	127.944	151.684	243.396	197.06	217.492	-0.709636	0.000996444	0.0289749
novel.225	-	chr18:32644539-32646659	237.172	292.795	248.94	511.366	357.279	400.843	-0.701894	0.00110307	0.0310713
ENSSSCG00000021208	SELENOP	chr16:27537884-27590024	4017.1	4564.98	5780.94	8204.09	7275.81	7771.56	-0.694812	0.00012624	0.00616151
ENSSSCG00000028943	ECH1	chr6:47624941-47639092	218.113	250.967	245.371	333.499	443.814	376.818	-0.692964	0.000401509	0.0149054
ENSSSCG00000000359	BLOC1S1	chr5:21156857-21160737	177.879	181.254	225.741	273.821	305.015	366.702	-0.691168	0.00134823	0.0358718
ENSSSCG00000011867	MYLK	chr13:136619308-136809673	2263.72	2447.34	2492.08	4877.28	3359.45	3345.84	-0.685056	0.000524017	0.0183949
ENSSSCG00000016991	DUSP1	chr16:51458262-51463541	3315.11	4515.77	3958.06	7078.38	6504.71	5365.23	-0.68453	0.000271373	0.0111148
ENSSSCG00000003106	AP2S1	chr6:52693394-52703366	374.816	345.285	435.422	569.874	586.897	695.47	-0.679986	0.000195278	0.00876206
ENSSSCG00000016597	-	chr18:22885671-23022156	141.88	174.693	147.223	264.459	216.766	263.014	-0.677213	0.00127199	0.034571
ENSSSCG00000026618	CAVIN2	chr15:96474284-96490236	712.574	723.377	940.44	1243.89	1291.17	1235.41	-0.665867	0.000109031	0.00548629
ENSSSCG00000008496	-	chr3:103041221-103096738	434.109	443.704	372.072	658.808	780.53	537.408	-0.663291	0.00107398	0.0305056
ENSSSCG00000010603	NEURL1	chr14:114437041-114517711	511.401	586.411	513.048	902.204	922.757	706.85	-0.652885	0.000277199	0.0112073
ENSSSCG00000011297	ABHD5	chr13:27006217-27055617	403.404	429.761	426.499	733.699	564.621	663.857	-0.63742	0.000213111	0.0093131
ENSSSCG00000016322	ACKR3	chr15:136370530-136382552	754.926	690.57	865.49	1344.53	1302.31	938.252	-0.634248	0.00178047	0.0432555
ENSSSCG00000013366	-	chr2:40813963-40826715	2006.43	2271.01	2229.75	3370.1	2976.47	3667.02	-0.621248	3.35487e-05	0.00214672
ENSSSCG00000016714	CYCS	chr18:47169868-47172295	716.809	789.809	858.352	1197.09	1229.49	1183.56	-0.609846	2.26949e-05	0.00156297
ENSSSCG00000031893	-	chr12:17429402-17448022	472.226	513.417	455.944	657.637	858.498	681.56	-0.609734	0.000677195	0.0219252
ENSSSCG00000016535	CALD1	chr18:14267959-14478503	5679.42	5185.02	4164.17	8302.38	6919.39	7624.88	-0.604275	0.000550681	0.0190026
ENSSSCG00000031913	NDUFB4	chr13:139722866-139730522	366.346	389.574	389.025	675.19	554.339	508.325	-0.601512	0.000810105	0.0249841
ENSSSCG00000002877	-	chr6:44243314-44357540	159.879	149.268	164.176	263.289	236.472	217.492	-0.600681	0.00208304	0.0491373
ENSSSCG00000004470	HMGN3	chr1:86954328-86987461	335.64	345.285	320.321	492.643	453.239	572.814	-0.598902	0.00054527	0.0188961
ENSSSCG00000016888	MOCS2	chr16:32424645-32462626	391.757	411.718	406.87	596.788	527.779	691.676	-0.583213	0.000800578	0.0247945
ENSSSCG00000008181	TXNDC9	chr3:54931839-54944381	281.641	259.169	301.583	431.794	388.123	438.778	-0.578286	0.000671094	0.021847
ENSSSCG00000017744	SUZ12	chr12:42983388-43032751	335.64	379.732	333.705	567.534	542.344	445.101	-0.568139	0.00161086	0.0405953
ENSSSCG00000016076	COQ10B	chr15:101338189-101355337	296.465	335.443	316.752	509.025	490.937	404.637	-0.5665	0.00150169	0.0385023
ENSSSCG00000009772	-	chr14:29390335-29400437	2499.83	2795.09	2624.13	4183.37	3221.51	4287.89	-0.561716	0.000869856	0.0263764
ENSSSCG00000026446	-	chr3:72190913-72197235	233.995	242.766	238.233	329.989	346.141	369.231	-0.547033	0.00100316	0.0291149
ENSSSCG00000001463	PSMB9	chr7:25071712-25077233	240.348	218.161	249.832	339.35	335.003	357.851	-0.543206	0.00144199	0.0374387
ENSSSCG00000008571	HADHA	chr3:112752617-112800061	1085.27	955.481	1156.37	1449.84	1611.61	1504.74	-0.514909	0.000537875	0.0188002
ENSSSCG00000008180	EIF5B	chr3:54863623-54930849	1712.08	1905.22	1845.19	2642.25	2241.35	2907.06	-0.511441	0.0012923	0.0348322
ENSSSCG00000017015	RARS	chr16:55372285-55412098	525.166	546.223	604.951	829.653	761.681	796.629	-0.509486	0.000567964	0.0193931
ENSSSCG00000012382	-	chrX:56137491-56207920	573.871	471.589	521.971	774.655	723.983	722.024	-0.503624	0.00127143	0.034571
ENSSSCG00000010493	PDLIM1	chr14:106744138-106793668	1100.1	1073.58	1334.82	1741.22	1711.86	1512.33	-0.501265	0.00195519	0.047218
ENSSSCG00000013893	ARRDC2	chr2:59771105-59778155	642.693	611.836	634.396	886.991	813.088	966.071	-0.496242	0.000785699	0.0245105
ENSSSCG00000031892	HSBP1	chr6:4788971-4798208	1568.09	1758.41	1609.63	2132.06	2477.82	2326.66	-0.490896	0.000435746	0.015915
ENSSSCG00000000396	STAT2	chr5:21733030-21751354	390.698	377.271	385.456	562.853	514.927	543.731	-0.490837	0.000911994	0.0272631
ENSSSCG00000003791	SRSF11	chr6:142623110-142651683	1011.16	914.473	950.255	1421.76	1348.58	1236.67	-0.479211	0.000639384	0.0209938
ENSSSCG00000037772	ATP5PB	chr4:108891718-108907099	978.333	955.481	1002.01	1378.46	1268.9	1255.64	-0.410749	0.0016629	0.0415355
ENSSSCG00000021363	CHD3	chr12:53097729-53165653	7353.38	7006.58	6356.45	5000.15	5256.37	5288.1	0.414281	0.00120814	0.0333945
ENSSSCG00000023091	-	chr4:90197050-90206609	1383.85	1211.37	1383	981.776	991.299	938.252	0.449745	0.00122702	0.033744
ENSSSCG00000000094	SUN2	chr5:9273131-9293258	2265.84	2171.77	2056.66	1482.61	1675.87	1559.12	0.460468	0.000526696	0.0184491
ENSSSCG00000003895	EFCAB14	chr6:164777970-164821369	1795.73	1719.04	1714.92	1101.13	1312.59	1364.38	0.468825	0.00166367	0.0415355
ENSSSCG00000005614	FAM129B	chr1:268010307-268066016	7308.91	7121.41	6770.46	4525.06	5435.44	5326.03	0.471718	0.000718733	0.0229952
ENSSSCG00000004731	VPS39	chr1:129144344-129201212	813.16	743.06	768.234	582.746	577.473	498.209	0.48547	0.00144538	0.0374669
ENSSSCG00000023391	LONP2	chr6:36372598-36466329	2126.07	1849.45	1902.29	1260.28	1402.56	1535.09	0.485504	0.00138257	0.0365381
ENSSSCG00000009761	NCOR2	chr14:28663512-28818417	4860.96	4480.51	4131.16	2906.71	3310.61	3395.16	0.486903	0.00077603	0.0243491
ENSSSCG00000036436	FZD1	chr9:71349699-71354409	517.754	597.073	564.799	373.285	400.975	409.695	0.505277	0.00128013	0.034571
ENSSSCG00000013427	CIRBP	chr2:77185308-77194324	2515.71	2613.83	2109.3	1687.39	1836.95	1567.97	0.506912	0.00131975	0.0354543
ENSSSCG00000022553	TNRC18	chr3:3903006-3968369	2162.07	2054.49	2127.14	1294.21	1697.29	1464.28	0.508749	0.00129568	0.0348653
ENSSSCG00000028018	EP400	chr14:23289583-23396457	1389.15	1307.33	1337.5	908.055	1023.86	891.466	0.513397	0.000216443	0.00941335
ENSSSCG00000032761	LAMA5	chr17:61698620-61747756	12161.4	9404.72	10287.7	6991.79	7208.13	7914.44	0.526453	0.0008267	0.0253521
ENSSSCG00000006866	DBT	chr4:117884755-117936551	296.465	291.975	296.23	195.419	211.626	202.318	0.53623	0.00177303	0.0432555
ENSSSCG00000030153	SMURF1	chr3:6037741-6143225	1192.21	1092.45	968.1	716.146	733.407	778.926	0.545499	0.000400132	0.0149054
ENSSSCG00000009370	FOXO1	chr11:15320492-15410500	2260.54	1933.93	2181.57	1367.93	1507.08	1485.78	0.547576	9.72728e-05	0.00500309
ENSSSCG00000037663	PKNOX1	chr13:206149957-206195468	458.461	405.977	409.547	273.821	267.317	328.767	0.552176	0.00206325	0.0488833
ENSSSCG00000000766	CECR2	chr5:69621879-69744435	254.113	273.112	257.863	176.696	175.641	180.822	0.55956	0.00170896	0.0424058
ENSSSCG00000000075	MRTFA	chr5:7777044-7975927	1129.74	1167.9	1225.96	786.357	850.787	748.578	0.561632	5.42905e-05	0.00323443
ENSSSCG00000003139	BCAT2	chr6:54107684-54123588	915.864	804.572	757.527	562.853	490.081	622.129	0.566307	0.00116876	0.0324862
ENSSSCG00000017177	ST6GALNAC2	chr12:4938663-4955291	797.278	794.73	770.911	434.134	556.91	600.633	0.56985	0.00149905	0.0385023
ENSSSCG00000010692	WDR11	chr14:130619107-130673773	1375.38	1213.83	1435.64	933.798	1025.57	742.256	0.573624	0.0017009	0.0423349
ENSSSCG00000022742	PRDX6	chr9:115857527-115872531	2228.78	2257.07	2930.18	1515.37	1802.67	1640.04	0.580572	0.00103511	0.0298775
ENSSSCG00000038164	RAI1	chr12:60750091-60854790	955.04	907.912	831.585	528.918	670.005	599.368	0.581664	0.00045935	0.0165907
ENSSSCG00000003407	CASZ1	chr6:70880373-70995998	574.93	465.028	513.941	368.605	335.859	332.561	0.582637	0.000672091	0.021847
ENSSSCG00000007817	IL4R	chr3:19518680-19577332	1582.91	1840.43	1701.54	1090.6	1262.04	1049.53	0.59031	0.000121754	0.00596044
ENSSSCG00000032941	SIK2	chr9:39368513-39482546	493.402	426.481	552.308	291.373	363.277	318.652	0.594454	0.00197393	0.0474589
ENSSSCG00000037065	EMP2	chr3:32450510-32493247	2760.3	3200.24	2086.99	1798.56	1711	1799.37	0.600306	0.00200904	0.0481606
ENSSSCG00000005207	ERMP1	chr1:216312627-216396267	1722.67	1372.12	1701.54	1097.62	1112.11	947.103	0.6025	0.000332957	0.0128935
ENSSSCG00000033043	SHANK2	chr2:2503193-3013678	1399.74	1303.23	1258.08	906.884	743.689	954.69	0.605799	0.000206261	0.00915945
ENSSSCG00000003486	ARHGEF10L	chr6:76064142-76230107	1221.86	1419.69	1256.3	713.806	937.322	891.466	0.615923	0.000382105	0.0143426
ENSSSCG00000040166	FLRT2	chr7:107812613-107913620	879.865	1004.69	804.817	644.766	618.598	485.564	0.61994	0.000964414	0.0284476
ENSSSCG00000010879	KIF26B	chr10:17711443-18213267	379.051	424.84	374.748	231.694	295.591	237.724	0.620166	0.00110273	0.0310713
ENSSSCG00000006530	EFNA1	chr4:94665567-94674071	2551.71	2047.11	1630.16	1385.49	1380.28	1282.19	0.621342	0.00197217	0.0474589
ENSSSCG00000027169	ENOSF1	chr6:105613258-105645113	348.346	375.631	395.27	221.163	246.754	257.956	0.625405	0.000336679	0.0129977
ENSSSCG00000026344	MCM3AP	AEMK02000328.1:465811-512462	925.393	883.307	880.659	549.982	627.166	563.963	0.625483	1.32608e-05	0.00100245
ENSSSCG00000009638	RHOBTB2	chr14:7222755-7254955	2344.19	2071.71	1901.4	1348.04	1483.95	1250.58	0.62887	6.74282e-05	0.00382535
ENSSSCG00000012875	TPCN2	chr2:4074856-4104990	2225.6	1628.01	1955.83	1044.96	1298.88	1411.17	0.629252	0.00135505	0.0359864
ENSSSCG00000029226	UBC	chr14:28257961-28260702	1682.44	1984.77	2325.22	1241.55	1106.11	1518.65	0.633181	0.00161045	0.0405953
ENSSSCG00000007950	ADCY9	chr3:38103923-38302243	1164.68	1176.1	1287.53	733.699	803.664	786.513	0.642425	3.33935e-06	0.000324997
ENSSSCG00000011918	USF3	chr13:146230185-146282335	284.818	285.414	266.785	200.1	185.922	149.21	0.642472	0.00134083	0.0358429
ENSSSCG00000001536	SCUBE3	chr7:31114281-31154151	426.697	377.271	388.132	272.65	261.319	227.608	0.644012	0.000250069	0.0104752
ENSSSCG00000027378	SH3PXD2B	chr16:51733150-51858771	881.982	966.963	1053.76	600.299	716.272	527.292	0.652883	0.000356786	0.0135487
ENSSSCG00000013978	ZNF672	chr2:52297673-52312332	235.054	237.845	254.294	154.463	173.07	131.507	0.658554	0.00128049	0.034571
ENSSSCG00000035057	RUNDC1	chr12:19899226-19908901	1068.33	953.02	1118.89	627.213	798.523	560.169	0.658769	0.000605921	0.0202356
ENSSSCG00000017877	ANKFY1	chr12:50167960-50251790	1582.91	1929.82	1325	991.137	1005.01	1060.91	0.662554	0.000364578	0.0137482
ENSSSCG00000037284	CCDC85C	chr7:120513325-120597650	1109.62	1165.44	1290.21	614.341	839.649	796.629	0.663011	0.000271494	0.0111148
ENSSSCG00000002509	CCNK	chr7:120486732-120513217	898.923	1058	1030.56	541.79	754.827	587.988	0.663048	0.000498949	0.0177425
ENSSSCG00000035230	PIEZO1	chr6:915274-967107	1218.68	1126.89	1290.21	665.829	932.181	690.412	0.665943	0.000472331	0.0169092
ENSSSCG00000033497	RERE	chr6:68957283-69211169	2521.01	2165.21	2268.12	1424.1	1519.94	1426.34	0.669471	9.13585e-07	0.000111884
ENSSSCG00000006982	ZDHHC2	chr17:4855056-4928664	223.407	244.406	213.25	145.102	140.513	140.358	0.677999	0.000464249	0.0166747
ENSSSCG00000015524	FAM20B	chr9:120809706-120854970	807.866	704.513	779.834	491.473	398.405	544.995	0.678089	0.000224974	0.00957198
ENSSSCG00000001595	DAAM2	chr7:35159049-35283324	1076.8	971.884	1155.47	723.167	586.897	690.412	0.680903	3.83091e-05	0.00241333
ENSSSCG00000014029	COL23A1	chr2:80063072-80141566	903.158	1038.32	798.571	537.11	691.425	476.713	0.682205	0.00107548	0.0305056
ENSSSCG00000009140	CASP6	chr8:112483426-112534359	1004.8	697.952	837.83	527.748	492.651	553.847	0.69038	0.000331248	0.0128935
ENSSSCG00000003795	WLS	chr6:144242634-144532892	1822.2	2283.31	2861.47	1365.59	1553.35	1393.47	0.691967	0.000698255	0.0224284
ENSSSCG00000030424	USP31	chr3:23035109-23118418	511.401	428.941	525.54	286.693	345.284	269.336	0.697717	0.000283763	0.0114158
ENSSSCG00000035102	LYPD1	chr15:19522302-19567892	230.819	234.564	230.203	129.889	152.508	144.152	0.703013	0.000270922	0.0111148
ENSSSCG00000008722	-	chr8:2842123-3005466	1294.92	959.581	1022.53	617.852	748.829	634.774	0.709455	0.000172305	0.00791094
ENSSSCG00000009524	TMTC4	chr11:69361229-69442499	1148.8	711.074	869.952	548.811	522.638	591.781	0.7145	0.00106087	0.0301966
ENSSSCG00000004314	PM20D2	chr1:57188535-57216285	603.517	584.77	612.089	395.519	286.166	417.282	0.715767	0.000332902	0.0128935
ENSSSCG00000031361	CELSR1	chr5:2980069-3204803	4988.02	3563.57	3994.64	2270.14	2673.17	2681.98	0.7181	8.88999e-05	0.00470648
ENSSSCG00000012915	CLCF1	chr2:5144340-5153482	393.874	328.882	295.337	210.631	190.206	217.492	0.720251	0.000341903	0.0130752
ENSSSCG00000000191	-	chr5:15058089-15084043	1148.8	1012.07	927.056	665.829	746.259	452.687	0.725554	0.00139533	0.0366964
ENSSSCG00000000985	EXOC2	chr7:195082-341490	3300.29	2539.2	2665.18	1718.98	1878.07	1536.36	0.727544	2.76479e-05	0.00181928
ENSSSCG00000010403	2019-03-08	chr14:90725545-90854826	2223.48	2269.37	2237.78	1369.1	1231.2	1457.96	0.730862	7.24208e-08	1.18895e-05
ENSSSCG00000029458	SLC16A2	chrX:59747966-59898716	278.465	244.406	292.661	154.463	177.354	158.061	0.731454	0.000187727	0.00849897
ENSSSCG00000040416	-	chr2:5886993-5906388	276.347	237.845	215.034	131.059	137.085	169.442	0.738399	0.000845047	0.0257599
ENSSSCG00000012956	PACS1	chr2:6139711-6175421	1436.79	1178.56	1072.49	666.999	651.156	876.292	0.749677	0.000211787	0.00930316
ENSSSCG00000028501	-	chr2:4867510-4889189	599.282	504.395	753.066	351.052	307.586	445.101	0.752532	0.00132755	0.0355464
ENSSSCG00000006237	SDCBP	chr4:74295922-74338428	2591.95	2354.66	1760.43	1289.53	1408.55	1279.66	0.753219	7.48913e-05	0.00409835
ENSSSCG00000001706	AARS2	chr7:39299460-39313778	262.583	241.126	228.418	145.102	154.221	132.771	0.75638	0.000118844	0.00585324
ENSSSCG00000002955	CATSPERG	chr6:47253308-47283190	393.874	361.688	342.627	262.119	188.493	198.525	0.760276	0.000247882	0.0104374
ENSSSCG00000007814	KIAA0556	chr3:19150371-19368265	344.111	374.811	389.917	211.801	236.472	202.318	0.766727	1.59708e-05	0.00117988
ENSSSCG00000002646	TRAPPC2L	chr6:863805-869226	1235.62	1186.76	1223.29	709.125	615.171	819.39	0.767931	3.51674e-06	0.000334293
ENSSSCG00000037950	NIPAL1	chr8:37936705-37963899	786.69	835.738	944.009	421.262	607.46	475.448	0.768673	0.000113567	0.00567941
ENSSSCG00000009268	CRYL1	chr11:845147-931649	554.812	607.735	521.079	283.182	292.163	414.753	0.768778	0.000295219	0.0117315
ENSSSCG00000037559	ACOT11	chr6:157749921-157812999	214.937	236.205	220.388	164.994	114.809	115.069	0.769319	0.000992231	0.0289528
ENSSSCG00000011145	ASB13	chr10:65275467-65303072	1884.67	1418.87	1795.22	1188.9	690.568	1103.9	0.774188	0.00161026	0.0405953
ENSSSCG00000031290	GRIN2A	chr3:32978382-33143379	220.231	263.27	207.896	145.102	110.525	150.474	0.774744	0.000841426	0.0257062
ENSSSCG00000013087	TKFC	chr2:10158188-10171457	593.988	396.955	480.927	292.543	270.744	295.891	0.776121	0.000223967	0.00955534
ENSSSCG00000035594	PRSS22	chr3:39365802-39376023	372.698	283.774	460.405	184.887	225.334	241.518	0.776494	0.00163261	0.0410122
ENSSSCG00000026733	HIPK2	chr18:9940157-10134790	570.694	647.922	442.56	310.096	282.739	378.083	0.777247	0.000464754	0.0166747
ENSSSCG00000035669	-	AEMK02000452.1:3145245-3174688	528.342	597.073	575.507	289.033	366.704	331.296	0.783446	7.07764e-06	0.000599129
ENSSSCG00000030000	KLHL17	chr6:63322190-63336139	336.699	254.248	238.233	132.23	171.357	175.764	0.787763	0.000980461	0.0287643
ENSSSCG00000016780	CTNND2	chr16:508245-1521550	1210.21	1079.32	760.204	726.678	488.367	539.937	0.797765	0.00123572	0.0339259
ENSSSCG00000022794	-	chr7:120627510-120654447	4736.02	4752.8	5184.02	2387.15	3441.7	2596	0.799896	1.47842e-05	0.00110797
ENSSSCG00000011811	LPP	chr13:125782463-126465579	461.638	590.512	411.331	267.97	345.284	225.079	0.80072	0.00096966	0.0285505
ENSSSCG00000014007	FLT4	chr2:78091031-78113389	413.992	419.919	522.863	225.843	272.457	279.452	0.802556	4.69003e-05	0.0028443
ENSSSCG00000022126	EGFR	chr9:139301586-139475037	1936.55	1655.89	1299.13	918.586	1095.83	776.397	0.808292	0.000220419	0.00948781
novel.3	-	chr1:2827479-2871108	276.347	305.918	196.297	166.165	130.231	147.945	0.811907	0.00120272	0.0333011
ENSSSCG00000028210	NT5C	chr12:6139430-6164140	283.759	197.657	228.418	117.017	138.799	145.416	0.820276	0.000513802	0.0181077
ENSSSCG00000004149	NHSL1	chr1:25736370-25988645	622.576	812.774	685.254	382.647	440.387	376.818	0.820691	6.99996e-06	0.000595656
ENSSSCG00000034364	SPECC1	chr12:59466786-59706556	1210.21	1585.36	1451.7	712.636	943.319	746.049	0.821332	1.96502e-05	0.00140694
ENSSSCG00000003269	LENG9	chr6:58857800-58860278	278.465	271.471	228.418	127.549	168.787	141.623	0.824275	0.00014544	0.00689164
ENSSSCG00000038844	SMIM5	chr12:5757009-5763754	260.465	205.039	245.371	107.656	173.927	116.333	0.828353	0.00165644	0.0414824
ENSSSCG00000013551	C3	chr2:72431163-72471564	11720.9	8834.71	11466.4	6451.17	5709.61	5759.75	0.83743	6.79916e-07	8.70132e-05
ENSSSCG00000006396	IGSF9	chr4:90544238-90566185	544.224	447.805	325.674	274.991	237.329	221.286	0.843973	0.000542434	0.018838
ENSSSCG00000001596	-	chr7:35286577-35320931	1751.26	1334.39	1744.36	968.904	581.757	1135.51	0.847714	0.00157779	0.0401941
ENSSSCG00000003021	MEGF8	chr6:49577411-49618688	1850.79	1517.29	1490.07	801.569	897.053	998.947	0.84862	8.67477e-07	0.000108455
ENSSSCG00000038260	-	chr5:79281586-79288705	202.231	193.557	141.869	104.145	80.5377	115.069	0.84889	0.00146607	0.0378824
ENSSSCG00000001033	SLC35B3	chr7:5581756-5606551	529.401	463.388	750.389	334.67	247.611	381.876	0.857057	0.00109367	0.0309138
ENSSSCG00000024336	TMPRSS2	chr13:204874758-204914582	6645.04	8021.12	9904.07	3628.71	5733.6	4196.84	0.857446	0.000267214	0.0110752
ENSSSCG00000009578	-	chr14:11779-24139	111.174	117.282	108.856	50.3175	62.5453	73.3404	0.859499	0.00136708	0.0362464
ENSSSCG00000031170	-	chr9:33084824-33160311	876.688	1279.44	1530.22	600.299	868.779	558.905	0.861102	0.001395	0.0366964
ENSSSCG00000001499	DST	chr7:28811974-29299171	9388.4	8605.89	11819.7	5325.46	7471.16	3602.53	0.862133	0.00175523	0.042977
ENSSSCG00000007465	B4GALT5	chr17:51257909-51334246	1793.61	1568.14	2390.36	909.225	1387.99	862.382	0.863206	0.000716637	0.0229734
ENSSSCG00000001427	C4A	chr7:24068070-24086128	12641	14844.8	15164.8	9541.59	6543.26	7359.33	0.863471	6.63457e-06	0.000570538
ENSSSCG00000006643	ANXA9	chr4:98221851-98242243	421.403	237.025	362.257	188.398	176.498	193.467	0.869444	0.000798408	0.0247945
ENSSSCG00000027312	PTCH1	chr10:26626659-26703223	442.579	570.828	463.082	241.056	318.724	246.576	0.86995	3.35252e-05	0.00214672
ENSSSCG00000016381	SNED1	chr15:139821363-139875422	508.225	433.042	389.025	207.121	181.638	340.148	0.871524	0.00168234	0.0419373
ENSSSCG00000040207	P2RY2	chr9:7688110-7694360	298.582	394.495	297.122	143.931	228.761	166.913	0.87163	0.000606334	0.0202356
ENSSSCG00000008578	ADCY3	chr3:113876339-113985479	351.522	601.994	461.298	235.205	279.312	256.692	0.875763	0.000340754	0.013062
ENSSSCG00000036612	TNFAIP2	AEMK02000452.1:1806065-1820339	503.99	668.426	639.749	373.285	407.829	203.583	0.877683	0.0020173	0.0482171
ENSSSCG00000022237	SUSD3	chr3:42599585-42622708	114.351	86.1163	103.502	52.6578	60.8317	50.5796	0.880584	0.00175096	0.042977
ENSSSCG00000004980	THSD4	chr1:168751485-169323953	362.11	470.769	316.752	238.715	216.766	166.913	0.884357	0.000274623	0.0111586
ENSSSCG00000006735	PTGFRN	chr4:103745181-103834969	1359.5	2208.68	2881.99	1073.05	1370	1014.12	0.899485	0.00150191	0.0385023
ENSSSCG00000039408	ADCY7	chr6:34521504-34586381	1311.86	1579.62	2116.44	726.678	1202.07	739.727	0.907099	0.000868993	0.0263764
ENSSSCG00000000110	PLA2G6	chr5:9713765-9778191	232.936	225.543	231.095	108.826	125.947	132.771	0.907285	6.20858e-06	0.000539616
ENSSSCG00000024162	IMPA2	chr6:97280294-97299840	935.981	903.811	730.759	392.008	329.005	638.568	0.921224	0.00075831	0.0239782
ENSSSCG00000033351	-	chr6:62003270-62016533	132.35	115.642	91.9026	62.0192	56.5478	60.6955	0.923351	0.000901957	0.0271472
ENSSSCG00000014048	HK3	chr2:80919344-81060831	232.936	147.628	157.037	99.4647	80.5377	103.688	0.923912	0.000972487	0.028582
ENSSSCG00000035828	ARHGEF4	chr15:57115591-57375245	228.701	324.781	268.57	127.549	121.663	185.88	0.924469	0.000395036	0.0147598
ENSSSCG00000011201	SATB1	chr13:5317829-5392984	136.585	179.614	103.502	83.0823	73.6834	63.2245	0.93199	0.0021046	0.0493251
ENSSSCG00000009246	ENOPH1	chr8:135775737-135802405	1303.39	1194.97	1240.24	686.892	520.068	754.901	0.932345	7.59382e-07	9.64238e-05
ENSSSCG00000028249	SKA3	chr11:1302888-1321338	388.58	293.615	298.014	168.505	149.937	195.996	0.932433	2.67368e-05	0.00176648
ENSSSCG00000008240	SH2D6	chr3:59317024-59324184	121.762	112.361	88.3336	53.828	56.5478	58.1666	0.934493	0.000768457	0.0242049
ENSSSCG00000002546	XRCC3	AEMK02000452.1:2217696-2229207	423.521	337.904	371.179	190.738	190.206	209.905	0.938838	5.84697e-07	7.66377e-05
ENSSSCG00000023483	PLXNA3	chrX:124984198-124996277	881.982	591.332	605.843	372.115	293.02	417.282	0.943121	8.60056e-05	0.00456814
ENSSSCG00000036789	COX6A2	chr3:17113357-17135104	345.17	294.436	254.294	173.186	137.942	154.268	0.943315	1.64519e-05	0.00120992
ENSSSCG00000025393	SUSD2	chr14:49673711-49683738	489.167	458.467	543.385	146.272	342.714	283.246	0.946565	0.00200417	0.0481149
ENSSSCG00000017214	ARMC7	chr12:6164141-6183109	315.523	209.96	212.357	109.996	147.367	122.656	0.950872	0.000302632	0.0119968
ENSSSCG00000029502	NAXD	chr11:77210243-77230686	2271.13	1977.39	2082.53	819.121	1095.83	1353	0.954214	8.39597e-06	0.000682299
ENSSSCG00000008640	IAH1	chr3:126849443-126865773	557.989	656.124	593.352	287.863	323.008	316.123	0.963195	4.87878e-09	1.07155e-06
ENSSSCG00000016758	-	chr18:51322283-51362183	903.158	791.45	1512.38	651.787	510.643	479.242	0.966254	0.000553195	0.0190489
ENSSSCG00000017054	CYFIP2	chr16:65852587-66001986	137.644	136.966	132.946	79.5718	85.6784	41.7282	0.967095	0.00211673	0.0494298
ENSSSCG00000009349	RFC3	chr11:10145974-10165194	110.115	116.462	115.994	49.1473	73.6834	50.5796	0.969749	0.000641911	0.0210342
ENSSSCG00000028126	MPPE1	chr6:97324691-97345993	149.291	141.067	138.3	71.3806	53.9774	94.8368	0.972524	0.000584636	0.0196748
ENSSSCG00000017565	SPATA20	chr12:26828698-26841918	367.404	303.457	302.476	157.973	138.799	199.789	0.975267	1.26444e-05	0.000960321
ENSSSCG00000032297	-	chr1:261133231-261229288	274.23	273.932	255.186	172.016	125.947	110.011	0.977997	2.79332e-05	0.00183064
novel.245	-	chr2:13692269-13695951	135.527	246.867	162.391	84.2525	101.101	91.0433	0.979406	0.00104431	0.0299879
ENSSSCG00000017991	PIK3R5	chr12:53979207-54054533	143.997	103.34	140.977	59.6788	83.1081	51.8441	0.983229	0.00119427	0.0331236
ENSSSCG00000035077	INHBA	chr18:52884631-52905213	5112.96	5694.34	3457.5	2990.96	1500.23	2660.49	0.996515	0.000735246	0.0233854
ENSSSCG00000002388	ESRRB	chr7:99513362-99699775	368.463	287.874	327.459	139.251	187.636	163.119	1.00022	3.51714e-06	0.000334293
ENSSSCG00000011723	-	chr13:95019070-95123162	300.7	338.724	216.819	174.356	94.2463	159.326	1.00665	0.000914165	0.0272631
ENSSSCG00000039761	MYCL	chr6:95696089-95702648	220.231	245.226	266.785	80.742	160.219	121.391	1.00884	0.000430083	0.0158148
ENSSSCG00000021161	-	chr14:904623-912000	1104.33	1215.47	1076.96	525.408	589.468	569.021	1.01183	4.37969e-12	2.0338e-09
ENSSSCG00000021562	PLXNA4	chr18:16807034-17001061	130.233	135.326	123.132	74.8911	56.5478	61.96	1.01264	6.84138e-05	0.00383424
ENSSSCG00000010801	CDC73	chr10:575075-667480	1882.55	2263.63	1254.52	891.672	822.513	961.013	1.01398	2.22365e-05	0.00153791
ENSSSCG00000024108	SLC43A2	chr12:47791908-47839656	1971.49	1798.6	1261.65	915.076	806.234	763.752	1.01758	1.75291e-06	0.0001925
ENSSSCG00000006153	FABP5	chr4:55276621-55282908	141.88	241.126	260.539	93.6139	98.5302	126.449	1.01932	0.000738429	0.0234408
ENSSSCG00000011826	TMEM44	chr13:131578857-131613767	362.11	312.479	416.685	202.44	156.792	169.442	1.04766	1.03801e-06	0.00012581
ENSSSCG00000003101	HIF3A	chr6:52345102-52373058	154.585	243.586	146.33	78.4016	95.1031	89.7788	1.04849	0.000315245	0.012376
ENSSSCG00000001004	SLC22A23	chr7:1987773-2131627	9917.8	8048.18	7296.89	4331.98	3491.4	4272.71	1.06264	6.00887e-09	1.26834e-06
ENSSSCG00000021040	SLC26A11	chr12:2220689-2241784	584.459	1020.27	517.51	332.329	351.282	332.561	1.06286	0.000146708	0.00693153
ENSSSCG00000021068	TRAF5	chr9:131774657-131822564	152.468	174.693	150.792	106.486	72.8267	49.3151	1.06304	0.000734528	0.0233854
ENSSSCG00000031831	CADM1	chr9:42643673-42985554	889.394	889.868	1116.22	345.201	652.87	375.554	1.07302	9.77235e-05	0.00501041
ENSSSCG00000015276	ETNK2	chr9:64785567-64806904	95.2922	114.002	101.717	38.6157	56.5478	51.8441	1.07625	0.000211557	0.00930316
ENSSSCG00000009709	MFAP3L	chr14:19824538-19861268	89.9982	95.138	123.132	47.9771	59.9749	36.6702	1.08047	0.000678997	0.0219398
ENSSSCG00000034656	RTN4R	chr14:51576461-51603262	68.8221	71.3535	83.8723	30.4245	39.4121	35.4057	1.08441	0.0006503	0.0212662
ENSSSCG00000017215	SLC16A5	chr12:6184152-6204505	853.395	799.651	1039.48	381.477	543.201	338.883	1.08835	3.16135e-06	0.000313302
ENSSSCG00000024678	MEGF6	chr6:65053927-65141497	1347.86	1130.17	1396.38	641.255	515.784	661.328	1.09292	1.32618e-09	3.45923e-07
ENSSSCG00000003539	GRHL3	chr6:82013992-82051066	113.292	99.2387	83.8723	42.1262	43.696	51.8441	1.10839	0.00016023	0.00744061
ENSSSCG00000010681	SFXN4	chr14:129047838-129075616	265.759	278.853	226.634	141.591	125.091	89.7788	1.11004	5.52112e-06	0.000498527
ENSSSCG00000016295	NGEF	chr15:133330481-133460240	78.3514	92.6775	74.0574	31.5947	45.4096	35.4057	1.11456	0.000498518	0.0177425
novel.505	-	AEMK02000225.1:4685-64198	570.694	743.881	414.008	376.796	181.638	240.253	1.11628	0.000581231	0.0196748
ENSSSCG00000007599	LMTK2	chr3:5322246-5409422	11517.7	12026.8	8040.14	4417.4	3310.61	6843.42	1.1163	0.000111146	0.0055755
ENSSSCG00000010955	GOLM1	chr10:29117567-29219508	9519.69	9788.55	12503.2	4660.8	5058.45	4892.31	1.1224	6.07224e-12	2.74145e-09
ENSSSCG00000009293	-	chr11:2806680-3047354	1792.55	1427.07	1423.15	659.978	656.297	814.332	1.12434	7.01823e-10	1.96668e-07
ENSSSCG00000006821	GSTM3	chr4:110329576-110332962	155.644	104.16	165.068	64.3595	67.686	61.96	1.12654	9.04747e-05	0.0047743
ENSSSCG00000006506	SYT11	chr4:94138799-94163042	150.35	214.06	172.206	83.0823	84.8216	77.1339	1.13146	5.83569e-06	0.000518292
ENSSSCG00000035893	-	chrX:12183799-12215748	1063.04	1892.92	1354.45	320.628	778.817	857.324	1.13934	0.00175578	0.042977
ENSSSCG00000029985	ARL10	chr2:81496833-81506480	367.404	425.66	399.732	132.23	292.163	113.804	1.14161	0.0012118	0.0334386
ENSSSCG00000005472	SLC46A2	chr1:253556919-253569950	82.5866	80.3752	130.27	37.4456	55.691	37.9347	1.15118	0.00112898	0.0315823
ENSSSCG00000031776	TULP4	chr1:8655450-8823128	741.162	703.693	884.228	291.373	439.53	314.858	1.15174	1.90353e-07	2.83836e-05
ENSSSCG00000026386	SLC30A2	chr6:83478761-83484876	3033.47	2015.94	1641.76	923.267	647.729	1432.67	1.15628	0.000433401	0.015865
ENSSSCG00000026686	PDZD9	chr3:24175845-24201864	66.7045	63.1519	46.3974	21.0631	24.8467	32.8767	1.1664	0.00209192	0.0492753
ENSSSCG00000010745	FANK1	chr14:135197363-135298918	65.6457	63.1519	49.0742	28.0842	25.7035	25.2898	1.16902	0.000982722	0.0287787
ENSSSCG00000003508	KIF17	chr6:78898383-78952925	122.821	138.606	159.714	88.9332	47.1231	50.5796	1.18093	0.000274347	0.0111586
novel.74	-	chr11:44800137-44816286	509.284	276.392	266.785	180.207	113.952	164.384	1.2005	0.00022066	0.00948781
ENSSSCG00000025826	BOC	chr13:146627782-146703127	571.753	383.012	724.514	258.608	249.324	221.286	1.20233	5.43051e-06	0.000493084
ENSSSCG00000007497	GCNT7	chr17:57058548-57074002	127.056	136.966	194.512	77.2314	68.5427	53.1086	1.20316	4.87391e-05	0.00292309
ENSSSCG00000018065	ND1	MT:3922-4876	15712.6	15187.6	16440.8	6899.34	7518.28	5793.89	1.2277	9.80932e-16	6.5611e-13
novel.398	-	chr6:1488062-1495450	532.578	425.66	305.152	200.1	161.075	178.293	1.22837	1.82532e-06	0.000199107
ENSSSCG00000026455	TMEM54	chr6:89196998-89203900	106.939	120.563	137.408	26.914	55.691	73.3404	1.22851	0.00105423	0.0301599
novel.213	-	chr17:3279209-3295738	1151.98	1056.36	768.234	251.587	628.88	385.67	1.23076	0.000196067	0.00876206
ENSSSCG00000014957	C11orf97	chr9:26648086-26669961	200.114	168.952	293.553	98.2946	115.666	67.018	1.23091	0.000106346	0.00538456
ENSSSCG00000013584	PRR36	chr2:71324397-71330833	179.996	95.9581	124.916	81.9121	33.4146	55.6376	1.23598	0.00207173	0.049013
ENSSSCG00000001090	ALDH5A1	chr7:19351361-19379098	206.466	328.062	274.816	100.635	131.088	110.011	1.2418	1.63798e-06	0.000182343
novel.363	-	chr5:77668738-77683171	411.874	360.868	264.108	163.824	109.668	163.119	1.25247	3.13291e-06	0.000312387
ENSSSCG00000040160	MMP24	chr17:38588362-38637434	118.586	82.0155	95.4716	30.4245	42.8392	50.5796	1.25525	0.000139947	0.00665073
ENSSSCG00000000837	CHST11	chr5:79788572-80067795	1252.56	1338.49	2015.61	423.603	927.041	575.343	1.25668	7.16205e-05	0.00397286
novel.341	-	chr5:6061867-6069563	79.4102	65.6124	54.4278	30.4245	19.706	34.1412	1.25785	0.000906348	0.027229
ENSSSCG00000010768	CFAP46	chr14:140916092-141002708	554.812	275.572	425.607	211.801	116.523	195.996	1.26313	0.000132599	0.00643324
ENSSSCG00000028755	EIPR1	chr3:131360898-131435579	1105.39	1213.01	748.605	283.182	382.126	606.955	1.27058	4.53572e-05	0.00277139
ENSSSCG00000017888	SLC13A5	chr12:50680444-50705254	124.939	92.6775	72.2729	39.7859	26.5603	54.3731	1.27618	0.000877347	0.0265235
ENSSSCG00000012944	PELI3	chr2:5948849-5959752	81.5278	74.6341	66.0271	22.2333	29.1307	40.4637	1.28031	0.000286453	0.0114673
ENSSSCG00000025096	FBXO24	chr3:8511730-8522120	243.525	127.944	159.714	84.2525	81.3945	51.8441	1.28048	0.000161603	0.007483
ENSSSCG00000033827	-	chr6:101794006-101794451	145.056	168.952	130.27	44.4666	72.8267	64.489	1.28284	8.28508e-06	0.00067667
ENSSSCG00000006025	PKHD1L1	chr4:28024891-28176236	71.9986	64.7922	93.6871	35.1052	32.5578	26.5543	1.28637	0.000165099	0.00760155
ENSSSCG00000001045	ELOVL2	chr7:7650380-7773419	4127.21	3342.95	4729.86	2006.85	1457.39	1497.16	1.29827	5.29087e-10	1.53558e-07
ENSSSCG00000002494	CLMN	chr7:116476789-116590181	219.172	310.019	418.469	99.4647	177.354	106.217	1.30155	9.14722e-05	0.00478702
ENSSSCG00000039333	RFX6	chr1:44765129-44825811	400.227	218.161	219.496	118.188	79.6809	141.623	1.30731	0.000115028	0.0057348
ENSSSCG00000016668	PDE1C	chr18:41101937-41399705	74.1162	85.2961	89.2258	54.9982	21.4196	24.0253	1.31821	0.00176518	0.0431422
ENSSSCG00000028185	FGD3	chr3:42540633-42596528	331.405	255.068	375.641	115.847	169.643	94.8368	1.33044	3.31899e-06	0.000324961
ENSSSCG00000009138	-	chr8:112433640-112470946	1266.33	1422.15	1161.72	580.406	544.915	390.727	1.34333	5.29059e-11	2.09727e-08
novel.376	-	chr6:49945042-49948637	119.645	126.304	98.1484	63.1894	41.9824	30.3478	1.34361	7.08087e-05	0.00395014
ENSSSCG00000023329	APC2	chr2:77002288-77037976	363.169	277.212	268.57	143.931	88.2488	126.449	1.34719	3.31903e-07	4.65037e-05
ENSSSCG00000032424	NUDT16	chr13:1122541-1127942	408.698	370.71	560.338	146.272	181.638	197.26	1.35112	2.32884e-08	4.28696e-06
ENSSSCG00000008991	FRAS1	chr8:73503709-73958731	169.408	414.998	132.946	95.9542	95.9598	85.9853	1.36906	0.00114032	0.0318448
ENSSSCG00000010640	NRAP	chr14:123926034-124018487	75.175	102.519	48.1819	38.6157	18.8493	30.3478	1.37743	0.00171761	0.0425554
ENSSSCG00000039458	-	chr6:168282129-168283073	111.174	127.124	101.717	28.0842	72.8267	27.8188	1.3811	0.00105587	0.0301599
ENSSSCG00000022372	SLC6A14	chrX:95482205-95527340	96.351	58.231	75.8419	32.7649	34.2714	20.2318	1.38481	0.000275556	0.0111686
novel.348	-	chr5:77805770-77819025	307.053	182.074	139.192	124.038	49.6935	67.018	1.38719	0.00092971	0.0276245
ENSSSCG00000004520	MAPK4	chr1:100107426-100291591	431.991	630.699	728.975	203.61	315.297	161.855	1.39214	5.78889e-06	0.000516961
ENSSSCG00000016574	KCP	chr18:19710877-19744595	62.4693	62.3318	69.5961	37.4456	11.995	25.2898	1.40048	0.00177786	0.0432555
ENSSSCG00000007909	ABAT	chr3:33908963-34017770	539.989	472.409	405.977	147.442	241.613	144.152	1.40424	1.14004e-07	1.7859e-05
ENSSSCG00000032029	PPP2R3B	AEMK02000569.1:87107-172727	233.995	161.571	202.543	105.316	65.9724	54.3731	1.40593	7.68136e-06	0.000636965
ENSSSCG00000003963	-	chr6:168355873-168360724	315.523	303.457	175.775	69.0402	167.93	59.431	1.41327	0.000846352	0.0257599
ENSSSCG00000034547	-	chr6:64478408-64499986	61.4105	41.8279	53.5355	17.5526	16.2789	25.2898	1.41751	0.000549762	0.0190026
ENSSSCG00000036527	DNASE1	chr3:38589683-38646857	196.937	164.851	173.098	67.8701	89.1056	40.4637	1.42315	7.1796e-06	0.000602507
ENSSSCG00000039815	-	chr2:77977459-78009290	184.232	168.952	253.401	77.2314	33.4146	110.011	1.47042	0.00034454	0.0131451
ENSSSCG00000038970	BCL2L15	chr4:106674518-106813974	50.8225	64.7922	56.2123	26.914	15.4221	20.2318	1.47503	0.000185679	0.00842971
ENSSSCG00000008747	NCAPG	chr8:12764210-12810050	200.114	184.535	173.098	70.2104	68.5427	60.6955	1.47967	1.59474e-10	5.35648e-08
ENSSSCG00000037395	CLIC3	AEMK02000682.1:873505-878018	66.7045	173.053	150.792	24.5736	47.9799	67.018	1.48898	0.00141978	0.0370993
ENSSSCG00000037035	UVSSA	chr8:573291-595451	261.524	170.592	169.529	54.9982	59.9749	99.8947	1.49059	5.90849e-06	0.000521906
ENSSSCG00000012151	NHS	chrX:14097347-14209664	87.8806	156.65	97.2561	56.1683	41.1256	22.7608	1.50748	0.000219624	0.00948781
novel.314	-	chr4:70942682-70947572	87.8806	101.699	96.3639	21.0631	29.9875	49.3151	1.52168	3.22142e-05	0.00208234
ENSSSCG00000037539	SORCS2	chr8:3206904-3714642	100.586	148.448	122.239	79.5718	19.706	30.3478	1.52835	0.0017394	0.0428451
ENSSSCG00000007717	METTL27	chr3:11053204-11057793	52.9401	37.7271	36.5826	10.5316	14.5653	18.9674	1.53068	0.000826717	0.0253521
ENSSSCG00000033193	TPO	chr3:132384820-132408943	237.172	185.355	170.421	54.9982	29.9875	120.127	1.54246	0.000622412	0.020603
novel.482	-	chr9:66208334-66247121	77.2926	116.462	104.394	35.1052	48.8367	16.4384	1.5527	0.000203904	0.00907958
novel.414	-	chr6:81758233-81761095	33.8817	32.8062	45.5052	9.36139	10.2814	18.9674	1.55931	0.00161352	0.0405953
novel.55	-	chr11:15014462-15017035	55.0577	61.5116	55.32	22.2333	17.9925	17.7029	1.57364	2.50971e-05	0.0016996
ENSSSCG00000017427	HAP1	chr12:20939568-20950122	80.469	101.699	99.0407	35.1052	23.1332	36.6702	1.58648	1.87846e-06	0.000202189
novel.450	-	chr8:73970517-74009338	366.346	351.026	250.725	85.4227	130.231	101.159	1.60442	1.34087e-09	3.45923e-07
ENSSSCG00000010348	CDHR1	chr14:85429655-85456270	119.645	128.764	112.425	16.3824	53.9774	46.7861	1.61343	8.45853e-05	0.00450743
ENSSSCG00000033873	TRMT44	chr8:2682542-2708379	470.108	429.761	268.57	132.23	107.098	141.623	1.62029	3.33653e-09	7.63784e-07
ENSSSCG00000037168	TMEM92	chr12:26466607-26475013	68.8221	41.0077	95.4716	17.5526	35.1282	12.6449	1.62617	0.00149392	0.0384797
ENSSSCG00000022630	FLYWCH2	chr3:39251487-39261226	60.3517	44.2884	37.4748	8.19121	16.2789	21.4963	1.62716	0.000753247	0.0238646
ENSSSCG00000036516	-	chr2:142843311-142861692	217.054	237.025	193.62	86.5928	59.9749	63.2245	1.63184	9.64398e-11	3.73199e-08
ENSSSCG00000016328	RAB17	chr15:137235941-137255706	1017.51	919.394	1155.47	219.993	484.94	280.717	1.64582	2.80765e-08	5.0146e-06
ENSSSCG00000016859	C7	chr16:25843208-25902707	1277.97	1436.91	1398.17	279.671	388.123	639.832	1.65474	1.33522e-08	2.6465e-06
novel.59	-	chr11:18977770-18980577	76.2338	49.2093	73.1652	30.4245	24.8467	5.05796	1.703	0.00183157	0.0444306
ENSSSCG00000039199	ADGRA1	chr14:141093381-141118442	189.526	68.0729	80.3032	47.9771	12.8518	42.9927	1.71298	0.00210981	0.0493392
ENSSSCG00000001457	SLA-DQB1	chr7:24939676-24977270	3644.4	3096.91	2263.66	870.609	915.902	954.69	1.7158	1.95355e-16	1.38048e-13
novel.278	-	chr3:32504214-32511274	192.702	144.347	44.6129	35.1052	25.7035	55.6376	1.71972	0.00126753	0.0345657
ENSSSCG00000008758	SLC34A2	chr8:19493576-19510252	39.1757	75.4543	124.916	28.0842	19.706	25.2898	1.72284	0.000394068	0.0147576
ENSSSCG00000012075	FAM3B	chr13:204746628-204796676	35.9993	67.2527	41.0439	16.3824	14.5653	12.6449	1.73015	0.000216612	0.00941335
novel.279	-	chr3:39386163-39392775	171.526	131.225	96.3639	35.1052	39.4121	45.5216	1.73304	1.63364e-07	2.45848e-05
ENSSSCG00000040025	NANOS1	chr14:128962375-128963229	93.1746	46.7488	60.6736	15.2123	20.5628	22.7608	1.77089	4.30502e-05	0.00267059
novel.328	-	chr4:70955692-70958269	61.4105	68.893	68.7039	15.2123	17.1357	26.5543	1.77206	3.29542e-06	0.000324608
ENSSSCG00000015584	PROX1	chr9:129532180-129581169	79.4102	72.9938	112.425	35.1052	11.995	31.6123	1.77341	7.40017e-05	0.00406334
ENSSSCG00000035617	-	chr9:119858969-119896385	97.4098	38.5473	91.0103	23.4035	13.7085	29.0833	1.79165	0.000274117	0.0111586
ENSSSCG00000010489	-	chr14:106656759-106659220	63.5281	39.3674	57.1045	5.85087	19.706	20.2318	1.79241	0.000452759	0.0164624
ENSSSCG00000029656	NDP	chrX:39207034-39235758	42.3521	145.167	71.3807	22.2333	35.1282	16.4384	1.79996	0.000696429	0.022414
novel.91	-	chr12:61316050-61319194	122.821	86.9364	158.822	40.9561	48.8367	11.3804	1.8488	0.000133634	0.00646416
novel.464	-	chr8:38965652-38982478	92.1158	81.1953	58.889	21.0631	16.2789	27.8188	1.85018	2.05722e-06	0.000218536
ENSSSCG00000033880	-	chr2:1585017-1602896	52.9401	45.1085	43.7207	14.0421	16.2789	7.58694	1.87441	3.80059e-05	0.00240354
novel.281	-	chr3:46694879-46701307	168.35	118.102	233.772	33.935	74.5402	30.3478	1.88857	7.77694e-06	0.000641617
ENSSSCG00000016728	IGFBP1	chr18:49984804-50022799	95.2922	68.0729	85.6568	25.7438	26.5603	13.9094	1.89122	6.42193e-07	8.35005e-05
ENSSSCG00000037141	-	AEMK02000452.1:3583071-3583463	129.174	83.6558	254.294	16.3824	35.1282	74.6049	1.89504	0.000687998	0.0221866
ENSSSCG00000038688	PGLYRP1	chr6:52317136-52322576	38.1169	54.9504	55.32	10.5316	16.2789	12.6449	1.89804	2.17531e-05	0.00151091
novel.81	-	chr12:3228587-3233321	394.933	258.349	324.782	66.6999	113.952	78.3984	1.90587	3.87592e-11	1.61527e-08
ENSSSCG00000026079	TKTL2	chr8:52326545-52328412	35.9993	24.6046	22.3065	5.85087	9.42463	6.32245	1.91058	0.00101508	0.0293559
ENSSSCG00000007424	TNNC2	chr17:48023061-48028587	46.5873	36.907	43.7207	5.85087	13.7085	13.9094	1.9129	9.14597e-05	0.00478702
ENSSSCG00000010122	CDC45	chr14:51132781-51161972	660.693	3339.67	2085.21	418.922	595.465	599.368	1.91509	2.58549e-05	0.00173644
ENSSSCG00000027768	SLC29A4	chr3:3854353-3877197	273.171	241.946	192.728	73.7209	39.4121	75.8694	1.91813	1.03527e-09	2.85191e-07
novel.384	-	chr6:81756067-81757758	30.7053	50.8496	57.1045	10.5316	11.1382	15.1739	1.92684	6.7116e-05	0.00382535
ENSSSCG00000011524	CHL1	chr13:56804304-57034184	68.8221	172.233	204.327	50.3175	17.1357	50.5796	1.93055	0.000158541	0.00738326
novel.512	-	AEMK02000281.1:1-15097	103.763	153.369	114.209	40.9561	22.2764	34.1412	1.94955	2.22902e-08	4.16416e-06
ENSSSCG00000034436	-	AEMK02000699.1:13940-14865	100.586	116.462	68.7039	7.02104	29.9875	36.6702	1.9531	0.000151807	0.00711042
ENSSSCG00000039057	ALKAL2	chr3:132661685-132669730	91.057	71.3535	51.751	19.8929	12.8518	22.7608	1.9662	3.38945e-06	0.000325969
ENSSSCG00000036080	-	chr7:20729997-20730389	123.88	101.699	146.33	30.4245	33.4146	30.3478	1.97594	1.61489e-10	5.35648e-08
ENSSSCG00000003744	MOCOS	chr6:119945076-120018132	229.76	177.974	99.9329	36.2754	21.4196	70.8115	1.99567	2.34069e-05	0.00160066
ENSSSCG00000035756	S100B	AEMK02000326.1:7797-15117	81.5278	67.2527	74.0574	19.8929	17.1357	18.9674	1.99697	2.40645e-08	4.34578e-06
ENSSSCG00000009856	NOS1	chr14:35112898-35295758	390.698	549.504	713.807	80.742	185.065	142.887	2.01299	3.84522e-09	8.68006e-07
ENSSSCG00000021006	-	AEMK02000452.1:3584116-3584415	67.7633	50.8496	173.99	10.5316	29.9875	31.6123	2.01664	0.000452133	0.0164624
ENSSSCG00000010007	MTFP1	chr14:47392776-47395607	133.409	87.7566	93.6871	8.19121	56.5478	11.3804	2.0204	0.00134853	0.0358718
ENSSSCG00000009870	SDSL	chr14:38471165-38484089	98.4686	31.1659	94.5794	26.914	18.8493	8.85143	2.0287	0.000356464	0.0135487
ENSSSCG00000025975	FAM83E	chr6:53963457-53974010	58.2341	21.324	30.3368	14.0421	7.71106	5.05796	2.02937	0.00127562	0.034571
ENSSSCG00000017262	SLC16A6	chr12:11857792-11875313	152.468	281.313	354.227	32.7649	113.952	44.2572	2.03368	2.36821e-05	0.00161048
ENSSSCG00000009100	TNIP3	chr8:102957352-102995268	67.7633	36.907	105.286	22.2333	23.1332	5.05796	2.03837	0.000571277	0.0194246
ENSSSCG00000017862	TRPV3	chr12:49639475-49671649	53.9989	23.7845	20.5219	8.19121	6.85427	8.85143	2.04233	0.00103679	0.0298775
ENSSSCG00000039706	-	chr5:11544000-11565533	30.7053	28.7054	21.4142	5.85087	10.2814	2.52898	2.05875	0.00123982	0.0339812
ENSSSCG00000031851	CBR2	chr12:973786-976635	634.223	275.572	635.288	149.782	35.9849	182.087	2.07556	5.5157e-05	0.00324807
ENSSSCG00000006141	CA3	chr4:51212590-51238746	164.114	143.527	98.1484	24.5736	43.696	26.5543	2.07704	1.1945e-08	2.42678e-06
ENSSSCG00000039985	-	AEMK02000576.1:592-113474	93.1746	68.0729	86.549	22.2333	32.5578	2.52898	2.08501	0.000557255	0.0191077
ENSSSCG00000015268	FMO1	chr9:63812103-63895080	1424.09	1539.43	1712.24	332.329	281.025	479.242	2.10094	1.06094e-19	1.14956e-16
ENSSSCG00000000991	FOXQ1	chr7:664373-665566	32.8229	27.8853	21.4142	2.34035	7.71106	8.85143	2.10785	0.000805335	0.0248842
novel.90	-	chr12:61308550-61313349	65.6457	63.9721	66.0271	16.3824	12.8518	16.4384	2.11273	3.39465e-08	5.8695e-06
ENSSSCG00000006239	UBXN2B	chr4:74404560-74438051	1772.43	1290.92	1077.85	354.563	287.023	313.594	2.11685	5.81166e-20	6.74692e-17
ENSSSCG00000000455	LRIG3	chr5:24066623-24118043	850.218	677.448	803.925	172.016	110.525	247.84	2.1426	2.68907e-13	1.36579e-10
ENSSSCG00000021651	SCN2B	chr9:45484998-45506138	32.8229	35.2667	99.9329	15.2123	14.5653	7.58694	2.15881	0.000309636	0.0122149
novel.207	-	chr17:29988975-29993061	157.762	118.922	39.2594	25.7438	16.2789	29.0833	2.16103	4.83175e-05	0.00290853
ENSSSCG00000015911	SCN3A	chr15:71717333-71824160	48.7049	57.4108	144.546	16.3824	9.42463	30.3478	2.1809	0.000164822	0.00760155
ENSSSCG00000035595	HMCN1	chr9:126850577-127341646	343.052	737.319	287.307	59.6788	159.362	79.6629	2.18881	9.15558e-07	0.000111884
ENSSSCG00000040448	-	chr8:135839090-135840010	59.2929	56.5907	52.6432	8.19121	10.2814	18.9674	2.19203	1.05326e-06	0.000125873
ENSSSCG00000016204	IHH	chr15:121080072-121090469	130.233	185.355	206.112	36.2754	50.5503	25.2898	2.20124	1.53691e-10	5.35648e-08
novel.546	-	AEMK02000682.1:1840381-1851394	2168.43	1321.27	1061.79	300.735	137.942	547.524	2.20873	5.54163e-07	7.32261e-05
novel.295	-	chr3:9871956-9877338	207.525	257.529	119.563	43.2964	51.4071	30.3478	2.21494	2.42317e-09	5.79173e-07
ENSSSCG00000027465	NLGN3	chrX:57176103-57201461	31.7641	23.7845	15.1684	3.51052	5.14071	6.32245	2.2376	0.000898799	0.0271024
ENSSSCG00000017010	INSYN2B	chr16:53941547-54058858	152.468	273.112	136.516	30.4245	61.6885	25.2898	2.24233	1.53753e-07	2.33546e-05
ENSSSCG00000004614	UNC13C	chr1:117166300-117764854	164.114	109.901	104.394	36.2754	13.7085	27.8188	2.30178	2.1219e-08	4.01015e-06
ENSSSCG00000037818	IFNA1	chr1:201515835-201516477	25.4113	27.0651	24.9832	3.51052	2.57035	10.1159	2.31559	0.000555997	0.0191049
ENSSSCG00000033978	-	chrX:110813977-110814318	47.6461	39.3674	27.66	10.5316	5.14071	7.58694	2.32415	2.60742e-05	0.00174397
ENSSSCG00000024998	PCDHA11	chr2:142533601-142547107	27.5289	42.6481	48.1819	8.19121	6.85427	8.85143	2.32608	1.20858e-05	0.00093095
novel.325	-	chr4:22812986-22827073	649.046	556.065	472.005	215.312	79.6809	32.8767	2.35513	4.02957e-06	0.00037857
ENSSSCG00000032970	PHPT1	AEMK02000682.1:965802-977248	103.763	59.0512	46.3974	10.5316	8.56784	20.2318	2.43386	2.50564e-06	0.000259389
ENSSSCG00000036203	-	AEMK02000452.1:3633151-3633477	96.351	17.2233	43.7207	4.68069	19.706	3.79347	2.43601	0.00203736	0.0485532
ENSSSCG00000032843	AHRR	chr16:79730926-79810188	45.5285	32.8062	25.8755	9.36139	5.99749	3.79347	2.43656	3.67196e-05	0.00233127
ENSSSCG00000001752	CHRNA3	chr7:47361726-47384676	73.0574	45.9287	21.4142	5.85087	8.56784	11.3804	2.44474	7.09678e-05	0.00395014
ENSSSCG00000010639	HABP2	chr14:123893997-123932961	37.0581	11.4822	27.66	3.51052	5.99749	3.79347	2.483	0.000795628	0.0247727
ENSSSCG00000022034	SMYD3	chr10:18267601-19019528	1105.39	921.854	199.866	117.017	95.9598	183.351	2.4925	1.12794e-06	0.000132843
ENSSSCG00000037155	-	AEMK02000589.1:133153-134280	89.9982	174.693	124.916	26.914	23.1332	18.9674	2.49753	4.55448e-11	1.8506e-08
novel.366	-	chr5:93246172-93251160	297.523	91.0372	106.179	29.2543	47.1231	10.1159	2.49757	2.02299e-05	0.00143579
novel.306	-	chr3:127590115-127591406	44.4697	25.4248	35.6903	8.19121	1.71357	8.85143	2.54855	9.18938e-05	0.00478702
ENSSSCG00000000892	HAL	chr5:87522525-87547855	232.936	269.831	69.5961	23.4035	39.4121	34.1412	2.55633	2.34671e-07	3.40545e-05
novel.73	-	chr11:44795239-44800000	178.938	56.5907	73.1652	31.5947	11.1382	8.85143	2.58496	1.6697e-05	0.00121693
ENSSSCG00000010826	2019-03-02	chr10:10156795-10191317	568.577	351.026	698.638	59.6788	122.52	80.9274	2.61221	3.56632e-14	1.93211e-11
ENSSSCG00000002747	PMFBP1	chr6:15020160-15064382	37.0581	79.555	114.209	7.02104	3.42714	27.8188	2.62808	0.000194883	0.00876206
novel.338	-	chr5:1077609-1079031	43.4109	28.7054	11.5994	1.17017	3.42714	8.85143	2.66412	0.00116929	0.0324862
ENSSSCG00000011204	KCNH8	chr13:6103988-6531931	30.7053	18.0434	22.3065	0	6.85427	3.79347	2.66972	0.000989688	0.0289306
ENSSSCG00000004869	CNDP1	chr1:149525312-149552217	1120.21	715.995	1457.06	202.44	191.063	121.391	2.67453	5.46824e-18	4.67765e-15
ENSSSCG00000006802	-	chr4:109495186-109497911	82.5866	130.405	103.502	8.19121	23.99	16.4384	2.67675	5.25319e-10	1.53558e-07
novel.330	-	chr4:83420591-83457347	25.4113	33.6264	10.7071	4.68069	4.28392	1.26449	2.73908	0.00067456	0.0218835
ENSSSCG00000034746	CAPN8	chr10:19624172-19731940	148.232	82.8356	75.8419	12.8719	17.1357	15.1739	2.75133	1.84677e-10	5.88542e-08
novel.463	-	chr8:38808112-38869029	41.2933	27.0651	31.229	2.34035	6.85427	5.05796	2.7631	9.66598e-06	0.000766347
ENSSSCG00000009855	KSR2	chr14:34675194-35086541	344.111	386.293	213.25	33.935	65.1156	35.4057	2.7939	3.48819e-15	2.18052e-12
ENSSSCG00000025141	PCDHGB1	chr2:142989140-142991575	19.0584	23.7845	33.9058	4.68069	1.71357	5.05796	2.80459	9.17215e-05	0.00478702
novel.226	-	chr18:50038033-50042912	15.882	39.3674	48.1819	2.34035	10.2814	1.26449	2.82083	0.000425275	0.0156735
novel.469	-	chr8:113533407-113560330	7952.66	4482.15	3592.23	1015.71	519.211	690.412	2.84899	5.50334e-17	4.06572e-14
ENSSSCG00000001753	CHRNB4	chr7:47339129-47358267	74.1162	43.4682	19.6297	0	11.995	6.32245	2.86133	0.000570752	0.0194246
ENSSSCG00000037479	-	chrX:110834171-110834512	26.4701	18.8636	10.7071	1.17017	1.71357	5.05796	2.86466	0.00104136	0.0299561
novel.491	-	chr9:42257075-42530826	45.5285	112.361	30.3368	0	20.5628	3.79347	2.90533	0.00152146	0.0388809
ENSSSCG00000006238	CYP7A1	chr4:74342856-74373325	548.46	174.693	187.374	67.8701	27.4171	21.4963	2.96452	3.60096e-08	6.16067e-06
ENSSSCG00000038275	-	AEMK02000649.1:16527-189318	17.9996	64.7922	89.2258	7.02104	5.99749	7.58694	3.07462	4.64887e-06	0.000430129
ENSSSCG00000037110	PCP4	chr13:203412479-203479215	147.174	171.412	103.502	36.2754	7.71106	6.32245	3.08187	7.78817e-08	1.26581e-05
ENSSSCG00000010800	B3GALT2	chr10:613586-621439	1346.8	1650.97	588.89	135.74	139.656	146.681	3.08733	7.75083e-19	7.41025e-16
ENSSSCG00000004038	PLG	chr1:7061969-7109531	272.112	138.606	115.994	21.0631	6.85427	34.1412	3.11229	5.90396e-09	1.26259e-06
ENSSSCG00000005149	-	chr1:201495440-201495931	19.0584	15.5829	14.2761	4.68069	0	1.26449	3.12386	0.00158844	0.0404021
ENSSSCG00000002720	-	chr6:13265957-13279997	249.877	22.9643	171.314	11.7017	10.2814	29.0833	3.13246	1.5116e-05	0.00112698
ENSSSCG00000010691	PLPP4	chr14:130277211-130424630	66.7045	82.8356	31.229	15.2123	1.71357	3.79347	3.15916	1.1378e-05	0.000880604
ENSSSCG00000026318	NETO2	chr6:37443384-37504287	70.9398	52.4899	65.1349	8.19121	8.56784	3.79347	3.16158	1.45311e-10	5.24831e-08
novel.187	-	chr15:137232596-137234400	87.8806	131.225	180.236	4.68069	21.4196	17.7029	3.16913	1.59832e-10	5.35648e-08
ENSSSCG00000009442	CNMD	chr11:25961963-25994734	30.7053	59.0512	2.67677	3.51052	5.14071	1.26449	3.18605	0.00204992	0.0487096
ENSSSCG00000031761	-	chr1:201482091-201514804	44.4697	50.0295	45.5052	11.7017	1.71357	1.26449	3.28947	2.20985e-06	0.000231721
novel.229	-	chr18:2933170-2936791	176.82	148.448	98.1484	9.36139	4.28392	30.3478	3.30715	7.75433e-09	1.59533e-06
ENSSSCG00000022009	DDC	chr9:136496365-136571220	34.9405	28.7054	22.3065	4.68069	2.57035	1.26449	3.32901	5.56317e-06	0.000499548
ENSSSCG00000031998	-	chr9:10837937-10877129	40.2345	22.9643	16.9529	0	1.71357	6.32245	3.37262	0.000138292	0.00661075
novel.32	-	chr1:201520063-201530192	213.878	182.895	162.391	17.5526	10.2814	26.5543	3.40196	1.21093e-20	1.6401e-17
ENSSSCG00000031075	-	chr1:201496804-201501095	28.5877	33.6264	29.4445	4.68069	1.71357	2.52898	3.40503	1.35548e-06	0.000156245
novel.100	-	chr12:53420759-53423218	40.2345	52.4899	34.7981	1.17017	8.56784	1.26449	3.41658	1.62675e-06	0.000182343
ENSSSCG00000000046	CYP2D25	chr5:6538907-6543746	51.8813	28.7054	69.5961	8.19121	4.28392	1.26449	3.43945	2.63451e-07	3.7841e-05
ENSSSCG00000011141	CALML5	chr10:65406633-65407082	318.699	39.3674	91.9026	14.0421	5.14071	22.7608	3.44278	2.54587e-06	0.000261886
ENSSSCG00000017978	ALOX15B	chr12:53271556-53281564	1631.61	848.86	681.685	114.677	64.2588	99.8947	3.50838	3.97452e-22	7.17755e-19
ENSSSCG00000040728	EYA1	chr4:63970511-64330458	20.1172	9.0217	22.3065	1.17017	1.71357	1.26449	3.59983	0.000340081	0.013062
ENSSSCG00000021579	-	chr3:69250672-69254051	17.9996	24.6046	41.0439	2.34035	2.57035	1.26449	3.72744	6.9352e-06	0.000593252
ENSSSCG00000004966	NOX5	chr1:166867801-166902036	104.821	238.665	216.819	16.3824	13.7085	10.1159	3.79732	3.81923e-18	3.44856e-15
novel.47	-	chr10:65535110-65550532	614.105	290.335	499.665	45.6368	38.5553	13.9094	3.82703	2.26775e-20	2.83521e-17
ENSSSCG00000038414	-	chr11:9913075-10135147	41.2933	36.0868	25.8755	0	3.42714	2.52898	4.04011	3.78182e-07	5.2535e-05
ENSSSCG00000037491	-	AEMK02000451.1:205029-219066	2.1176	71.3535	41.0439	1.17017	0.856784	5.05796	4.07625	0.000338721	0.0130456
novel.352	-	chr5:662560-666244	2089.02	770.125	449.698	46.8069	115.666	30.3478	4.09638	7.73709e-07	9.74813e-05
ENSSSCG00000004040	SLC22A2	chr1:7289170-7323644	41.2933	17.2233	43.7207	0	1.71357	3.79347	4.24486	1.99982e-06	0.000213836
ENSSSCG00000006040	DPYS	chr4:32791145-32879675	122.821	351.846	66.9194	4.68069	11.995	10.1159	4.32344	1.35878e-11	5.81163e-09
ENSSSCG00000012517	-	chrX:84815571-84818686	23.2936	20.5039	31.229	0	2.57035	0	4.61293	1.24354e-05	0.000948885
ENSSSCG00000001523	GRM4	chr7:30179305-30267735	9.52922	15.5829	6.24581	0	0	1.26449	4.75617	0.00143043	0.0372965
ENSSSCG00000009194	HPGDS	chr8:125382952-125405815	42.3521	18.0434	394.378	4.68069	9.42463	1.26449	4.86664	0.000511115	0.018059
ENSSSCG00000000983	-	chr5:646947-662557	5624.36	2008.56	1236.67	99.4647	149.937	51.8441	4.87758	2.84957e-10	8.90655e-08
ENSSSCG00000007695	-	chr3:9866016-9871623	443.638	442.884	244.479	7.02104	14.5653	12.6449	5.02432	1.30607e-35	4.24551e-32
ENSSSCG00000034853	-	chrY:25247744-25253920	21.176	9.0217	8.03032	1.17017	0	0	5.03001	0.000616011	0.0204745
ENSSSCG00000025240	DDIT4L	chr8:120371093-120378878	1738.55	33.6264	1465.09	17.5526	8.56784	65.7535	5.14249	0.000288225	0.0115099
novel.282	-	chr3:46783456-46795012	8.47042	4.92093	8.92258	0	0	0	5.22025	0.00126449	0.0345407
ENSSSCG00000000385	SLC39A5	chr5:21628067-21639837	9.52922	8.20155	8.03032	0	0	0	5.42922	0.000455692	0.016532
ENSSSCG00000040350	-	chr13:142031614-142033578	25.4113	15.5829	14.2761	0	0	1.26449	5.56513	4.80453e-05	0.0029029
novel.88	-	chr12:28225545-28228157	13.7644	6.56124	8.92258	0	0	0	5.60787	0.000268482	0.0110752
ENSSSCG00000038621	-	chr5:65932439-65932794	13.7644	8.20155	8.03032	0	0	0	5.64527	0.00020846	0.00923186
ENSSSCG00000018080	ATP8	MT:8959-9162	1448.44	1869.95	1721.17	36.2754	30.8442	31.6123	5.67878	1.75212e-129	1.42386e-125
novel.87	-	chr12:25410028-25418260	37.0581	49.2093	93.6871	1.17017	0.856784	1.26449	5.80883	2.66027e-09	6.26628e-07
ENSSSCG00000035938	DBX2	chr5:75941814-75980834	76.2338	4.92093	64.2426	1.17017	0	1.26449	6.03003	5.97157e-06	0.000524627
ENSSSCG00000018073	-	MT:6379-6444	16.9408	51.6698	10.7071	0	0.856784	0	6.09613	2.04356e-05	0.00143784
novel.112	-	chr13:146748988-146770073	9.52922	7.38139	24.091	0	0	0	6.10207	5.43284e-05	0.00323443
ENSSSCG00000033572	-	chr17:47850542-47859392	12.7056	12.3023	16.0606	0	0	0	6.10389	1.84639e-05	0.00133375
ENSSSCG00000037322	-	chr5:92185218-92226496	26.4701	28.7054	24.9832	0	0.856784	0	6.10714	2.74259e-06	0.000276865
novel.58	-	chr11:18904142-18904652	26.4701	5.74108	12.4916	0	0	0	6.2178	4.2459e-05	0.00264401
ENSSSCG00000038256	RF00003	chr12:34933726-34933889	17.9996	0.820155	26.7677	0	0	0	6.25154	0.000304397	0.0120374
novel.333	-	chr4:104249764-104258726	95.2922	139.426	4.46129	0	1.71357	1.26449	6.26446	4.35401e-07	5.89714e-05
ENSSSCG00000030901	-	chr7:24323772-24334955	9.52922	2.46046	48.1819	0	0	0	6.65517	6.57892e-05	0.00377835
ENSSSCG00000025072	C16orf89	chr3:37346626-37367380	31.7641	31.1659	63.3503	0	0	1.26449	6.76338	2.00718e-07	2.96569e-05
ENSSSCG00000031192	-	chr5:43223310-43352875	29.6465	20.5039	21.4142	0	0	0	6.90143	2.28004e-07	3.33851e-05
ENSSSCG00000039858	-	chr17:47840050-47849344	379.051	401.876	828.908	4.68069	2.57035	2.52898	7.38308	7.62043e-35	2.06425e-31
ENSSSCG00000018079	-	MT:8891-8957	119.645	104.16	136.516	1.17017	0	1.26449	7.39022	3.79808e-12	1.8156e-09
ENSSSCG00000020695	-	chrX:73753754-73755049	32.8229	63.9721	40.1516	0	0	0	7.84492	1.15529e-09	3.07817e-07
ENSSSCG00000018072	-	MT:6272-6346	43.4109	177.974	38.3671	0	0	0	8.76716	1.27748e-10	4.71885e-08
ENSSSCG00000038557	-	chr3:10661385-10662680	106.939	183.715	119.563	0	0	0	9.42605	2.04162e-14	1.14422e-11
novel.126	-	chr13:146748988-146770073	258.348	122.203	198.081	0	0	0	9.91812	1.00921e-15	6.5611e-13
ENSSSCG00000038068	-	chr13:21308669-21309988	323.993	466.668	314.075	0	0	0	10.854	2.83e-19	2.87475e-16

## Sheet: MS49 vs. MS72
Table S8D. Differential expression genes in Endometrium Tissues Between GD49 and GD72 in Meishan sows
gene_id	gene_name	gene_location	MS49_1.readcount	MS49_2.readcount	MS49_3.readcount	MS72_1.readcount	MS72_2.readcount	MS72_3.readcount	log2FoldChange	pvalue	padj
ENSSSCG00000037234	CLDN2	chrX:87352488-87356443	0	0	0	57.423	4.84812	34.6256	-7.49087	4.84181e-07	0.000158937
ENSSSCG00000009870	SDSL	chr14:38471165-38484089	0	0	0	25.3986	17.7765	8.3579	-6.58932	4.21217e-06	0.000853511
ENSSSCG00000024084	RF00581	chr17:50959149-50959239	0	0	0	18.7729	21.8166	1.19399	-6.29212	0.000148442	0.0125086
ENSSSCG00000036983	-	AEMK02000452.1:3657968-3660481	3.8412	7.62092	12.4183	1236.8	257.759	20.2978	-5.99131	1.44099e-05	0.00200431
ENSSSCG00000001795	SH3GL3	chr7:51381095-51540296	0	0	0	12.1472	1.61604	20.2978	-5.97572	0.000355914	0.023941
ENSSSCG00000036306	-	chr6:61202482-61274232	0	0	0	11.0429	13.7364	4.77594	-5.79417	0.000194363	0.015411
novel.533	-	AEMK02000432.1:16185-16726	0.960299	0	1.12894	57.423	2.42406	44.1775	-5.70979	3.73125e-05	0.00434334
novel.545	-	AEMK02000578.1:240-30662	2.8809	10.1612	1.12894	382.084	13.7364	214.918	-5.41095	7.10704e-05	0.00699052
ENSSSCG00000014110	DMGDH	chr2:87778520-87867245	0.960299	0	0	12.1472	16.9684	13.1338	-5.34311	0.000133363	0.0116481
ENSSSCG00000012493	TAF7L	chrX:82930243-82947505	0.960299	0	1.12894	23.1901	19.3925	3.58196	-4.55503	0.000745591	0.0403742
novel.264	-	chr2:16641192-16646356	4.80149	5.08061	2.25788	51.9016	160.796	60.8933	-4.47363	1.05687e-11	9.97705e-09
ENSSSCG00000037422	-	chr6:50167772-50177591	5.76179	5.08061	40.6419	458.28	328.864	325.958	-4.46467	1.53405e-13	2.0982e-10
ENSSSCG00000014108	BHMT	chr2:87910622-87935392	0	5.08061	4.51576	36.4415	114.739	48.9534	-4.38649	7.29386e-09	3.521e-06
ENSSSCG00000002476	SERPINA1	chr7:115604299-115609726	10.5633	1.69354	5.6447	89.4474	215.742	57.3113	-4.36041	6.16556e-11	5.05977e-08
ENSSSCG00000014111	BHMT2	chr2:87866548-87884229	0.960299	1.69354	0	18.7729	19.3925	17.9098	-4.30084	4.34821e-05	0.00485491
novel.455	-	chr8:131112551-131116054	2.8809	2.54031	11.2894	134.723	65.4497	102.683	-4.2395	4.20239e-13	5.30568e-10
ENSSSCG00000039904	RF00016	chr9:49984113-49984199	0.960299	0	2.25788	19.8772	17.7765	10.7459	-4.0266	0.000238996	0.0180767
ENSSSCG00000032301	-	chr10:24956426-24976482	66.2606	182.902	57.576	3092.01	280.383	1451.89	-3.97404	5.5509e-05	0.00580299
novel.493	-	chr9:122145134-122148446	0	0.846769	2.25788	15.46	10.5043	20.2978	-3.96362	0.000342187	0.0231124
ENSSSCG00000014055	CDHR2	chr2:81276787-81361657	122.918	170.201	54.1891	1405.76	2429.72	881.162	-3.75989	3.26586e-17	1.78675e-13
ENSSSCG00000038419	-	chr6:50027151-50159029	4.80149	4.23384	4.51576	104.907	48.4812	20.2978	-3.68201	2.30862e-07	8.23725e-05
ENSSSCG00000012018	CHODL	chr13:182633993-182828782	2.8809	5.08061	1.12894	30.9201	62.2176	25.0737	-3.65955	5.86652e-07	0.000183328
novel.409	-	chr6:58549748-58556501	22.0869	79.5963	30.4814	1067.85	75.9539	491.922	-3.62731	0.000576158	0.0338562
ENSSSCG00000033225	-	AEMK02000452.1:3699654-3699947	1.9206	1.69354	6.77364	91.656	29.0887	2.38797	-3.60033	0.00064301	0.036518
ENSSSCG00000012724	SLITRK2	chrX:118826442-118834950	0.960299	2.54031	14.6762	56.3187	45.2492	106.265	-3.56504	1.43739e-06	0.000354543
novel.454	-	chr8:131107876-131112013	0	5.08061	15.8052	117.055	58.1775	48.9534	-3.45823	6.65616e-06	0.00116221
novel.128	-	chr13:180272251-180275096	2.8809	12.7015	1.12894	62.9445	24.2406	89.549	-3.35107	1.21455e-05	0.00181223
ENSSSCG00000029879	LTF	chr13:29411457-29445953	2.8809	15.2418	7.90258	29.8158	25.8567	202.978	-3.29867	7.66692e-05	0.00743615
ENSSSCG00000015084	-	chr9:45165815-45170294	10.5633	62.6609	98.2178	722.205	370.881	411.925	-3.1375	4.23545e-08	1.73791e-05
ENSSSCG00000009169	SLC39A8	chr8:118604959-118685168	527.204	566.488	948.31	5450.77	3393.69	9073.1	-3.13377	5.29005e-17	2.10615e-13
ENSSSCG00000012133	ASB11	chrX:11842862-11868793	35.5311	9.31446	9.03152	172.269	262.607	27.4617	-3.10189	2.38056e-05	0.0029826
ENSSSCG00000004891	SERPINB7	chr1:157951129-157998842	70.1018	44.8787	95.9599	765.272	274.727	690.124	-3.04006	4.58279e-13	5.37267e-10
ENSSSCG00000016720	PGAM2	chr18:48693821-48713862	8.64269	6.77415	36.1261	147.975	37.977	218.499	-2.98798	2.34423e-05	0.0029826
ENSSSCG00000035707	-	AEMK02000561.1:8573-44866	20.1663	65.2012	32.7393	591.899	66.2577	278.199	-2.98179	4.4099e-06	0.000872044
ENSSSCG00000010480	PDE6C	chr14:105052124-105122147	24.0075	33.024	32.7393	157.913	78.378	448.939	-2.92971	1.71428e-07	6.39467e-05
novel.505	-	AEMK02000225.1:4685-64198	16.3251	61.8141	25.9656	355.581	171.3	226.857	-2.84477	3.14678e-09	1.614e-06
ENSSSCG00000035554	LHFPL3	chr9:104273999-104828681	71.0621	31.3304	16.9341	300.367	434.715	84.773	-2.77894	3.56199e-06	0.000740038
ENSSSCG00000015926	ABCB11	chr15:75286594-75565602	23.0472	11.008	5.6447	122.576	122.819	8.3579	-2.67357	0.000975898	0.0495895
ENSSSCG00000012394	GJB1	chrX:57242045-57249885	5.76179	20.3224	31.6103	133.619	52.5213	175.516	-2.65358	8.56457e-06	0.00136476
ENSSSCG00000005512	C5	chr1:260995666-261133505	227.591	204.918	703.33	2898.76	2102.47	1629.79	-2.54719	1.40967e-08	6.25323e-06
ENSSSCG00000013341	-	chr2:34931070-35377716	15.3648	10.1612	15.8052	20.9815	168.068	45.3715	-2.51597	0.000331866	0.0226013
ENSSSCG00000015854	OCA2	chr15:56657598-56869920	24.9678	9.31446	15.8052	53.0059	65.4497	164.77	-2.50046	7.26509e-06	0.00125518
novel.512	-	AEMK02000281.1:1-15097	3.8412	8.46769	4.51576	38.6501	21.0085	32.2376	-2.41939	9.62246e-05	0.00887266
ENSSSCG00000004318	RRAGD	chr1:57374055-57438433	98.9108	59.2738	93.702	400.857	665.809	248.349	-2.38897	7.22346e-10	4.23424e-07
novel.64	-	chr11:67749577-67763573	90.2681	65.2012	24.8367	506.869	281.191	54.9234	-2.22272	0.000660145	0.0372546
ENSSSCG00000003410	MASP2	chr6:71224637-71243459	107.553	103.306	282.235	810.548	330.48	1063.84	-2.16276	7.55545e-06	0.00126538
ENSSSCG00000031955	-	chr11:34382122-34390317	21.1266	26.2498	28.2235	93.8645	184.229	50.1474	-2.12653	1.83342e-05	0.0024465
ENSSSCG00000032777	CXCL9	chr8:71663501-71670271	26.8884	21.1692	21.4499	111.533	129.283	52.5354	-2.08279	1.44729e-06	0.000354543
ENSSSCG00000028282	SLC1A4	chr3:76938109-76970515	155.568	119.394	352.229	628.34	418.555	1424.43	-1.97972	6.3794e-05	0.00642363
ENSSSCG00000021355	SOD1	chr13:195326599-195335484	48.0149	38.9514	13.5473	155.705	51.7133	187.456	-1.96307	0.0004208	0.0267278
ENSSSCG00000036049	PEG10	chr9:74474091-74486980	172.854	113.467	77.8969	542.206	702.17	158.8	-1.94589	7.7021e-05	0.00743615
ENSSSCG00000039252	TCN1	chr2:11633003-11647728	63.3797	86.3704	154.665	422.943	211.701	506.25	-1.90827	4.15778e-06	0.00085302
ENSSSCG00000010461	ANKRD1	chr14:102591057-102613145	113.315	30.4837	67.7364	396.44	214.125	171.934	-1.88928	8.10742e-05	0.0077817
ENSSSCG00000016957	CD180	chr16:45571209-45598689	18.2457	12.7015	15.8052	68.4659	26.6647	77.6091	-1.87957	0.000304296	0.0217868
ENSSSCG00000014235	SNCAIP	chr2:125889165-125956865	11.5236	13.5483	22.5788	62.9445	27.4727	81.1911	-1.85119	0.000549127	0.0325373
ENSSSCG00000011147	-	chr10:65559040-65689638	266.003	732.455	967.502	2871.15	2299.63	1899.63	-1.84699	5.56784e-06	0.00103828
ENSSSCG00000033151	LINGO2	chr10:38026962-38028782	20.1663	45.7255	31.6103	198.772	96.9625	54.9234	-1.84271	0.000362923	0.0243129
ENSSSCG00000006121	PIP4P2	chr4:45826204-45891656	18.2457	19.4757	11.2894	72.8831	71.1058	32.2376	-1.84077	0.000145758	0.0123955
ENSSSCG00000023133	OSBPL6	chr15:83872782-84101064	182.457	136.33	161.438	599.629	674.697	431.029	-1.8309	5.9231e-13	6.48106e-10
ENSSSCG00000011700	CP	chr13:89396807-89463547	3653.94	4097.51	9681.79	18372.1	16160.4	25724.4	-1.78938	2.14918e-06	0.000483212
ENSSSCG00000013263	CREB3L1	chr2:16185611-16220483	1206.14	848.462	2214.98	4166.48	1987.73	8078.51	-1.73719	0.000286071	0.0206841
ENSSSCG00000024545	-	chr2:8869598-8870979	244.876	66.048	242.722	694.598	466.228	676.99	-1.73286	7.21115e-05	0.00704504
ENSSSCG00000032734	VOPP1	chr18:48607921-48693815	266.003	216.773	308.201	1147.36	378.154	1056.68	-1.70672	1.1808e-05	0.00177802
ENSSSCG00000039332	SEC16B	chr9:119778663-119842936	206.464	114.314	300.298	884.535	280.383	819.075	-1.67656	0.000249673	0.0186268
ENSSSCG00000039854	-	chr4:122232593-122308241	246.797	163.426	194.178	417.421	893.671	571.919	-1.64134	3.78494e-07	0.00012678
ENSSSCG00000010455	SLC16A12	chr14:101273661-101368158	714.462	406.449	278.848	1026.99	2248.72	1074.59	-1.636	5.82539e-05	0.00601335
ENSSSCG00000012049	-	chr13:198051285-198059296	13.4442	16.9354	25.9656	40.8587	83.2261	47.7594	-1.62802	0.000602819	0.0349614
novel.56	-	chr11:15039639-15061958	62.4194	44.8787	44.0287	227.483	170.492	66.8632	-1.62035	0.000290569	0.0209171
ENSSSCG00000014336	EGR1	chr2:140441491-140471827	1411.64	770.559	921.215	3040.11	4192.01	2090.67	-1.58725	8.60729e-07	0.000239443
ENSSSCG00000017407	GHDC	chr12:20580982-20587950	581.941	293.829	620.917	1091.04	881.551	2518.12	-1.58537	0.000177076	0.0145041
ENSSSCG00000009237	HPSE	chr8:135081151-135123029	111.395	80.443	95.9599	340.121	371.69	142.084	-1.57218	3.21138e-05	0.00381944
ENSSSCG00000008392	BCL11A	chr3:81197093-81296164	207.425	111.773	170.47	389.814	270.687	747.435	-1.52318	0.000135346	0.0117537
ENSSSCG00000009896	BICDL1	chr14:40004565-40123686	101.792	58.427	133.215	215.336	197.965	413.119	-1.49631	0.000172846	0.0143279
ENSSSCG00000034351	B3GALT1	chr15:74236415-74340060	32.6502	27.0966	31.6103	92.7603	79.994	75.2211	-1.444	8.50342e-06	0.00136476
ENSSSCG00000004651	GALK2	chr1:122215882-122526981	529.125	661.326	862.51	2459.25	1202.33	1909.18	-1.44025	3.06145e-06	0.000644199
ENSSSCG00000015120	USP2	chr9:46563482-46590392	105.633	66.8947	67.7364	206.502	298.16	132.532	-1.41044	0.000120922	0.0109049
ENSSSCG00000009114	PRSS12	chr8:105121030-105198548	445.579	402.215	265.301	1001.59	980.129	980.263	-1.41017	2.74891e-09	1.45541e-06
ENSSSCG00000015144	GRAMD1B	chr9:50259321-50509799	1088.98	372.578	468.51	1419.01	2247.91	1406.52	-1.39461	0.000473079	0.0293628
ENSSSCG00000030843	APLN	chrX:106240035-106244929	72.9827	55.04	39.5129	162.33	189.885	87.161	-1.39142	0.000328021	0.0224325
ENSSSCG00000022993	TBC1D8B	chrX:87217483-87292524	227.591	171.894	141.118	457.176	304.624	657.886	-1.39007	2.84713e-05	0.00351353
ENSSSCG00000016900	ESM1	chr16:34184256-34193269	88.3475	130.402	77.8969	327.974	259.375	181.486	-1.37025	2.36525e-05	0.0029826
novel.350	-	chr5:90131617-90257233	1343.46	1485.23	1236.19	5532.49	2341.64	2584.98	-1.36324	4.44927e-05	0.00486839
ENSSSCG00000002383	FOS	chr7:98449508-98453576	1623.87	1178.7	1356.99	4064.89	3352.48	3103.17	-1.33884	1.26501e-10	9.02725e-08
ENSSSCG00000006771	SLC16A1	chr4:107510915-107638389	2555.36	1442.89	1118.78	3586.73	6671.02	2657.81	-1.33583	0.000747641	0.0403742
ENSSSCG00000012680	GPC3	chrX:109536447-110060245	40.3326	78.7495	88.0573	202.085	197.157	120.593	-1.33142	0.000325157	0.0224235
ENSSSCG00000015436	CCDC71L	chr9:106544340-106545053	152.688	104.999	181.759	228.588	297.352	573.113	-1.32339	0.000521554	0.0315877
ENSSSCG00000010400	MSMB	chr14:90533104-90582389	119.077	99.9187	97.0889	298.158	197.157	296.109	-1.32033	8.32362e-07	0.000239443
ENSSSCG00000030274	PPEF1	chrX:15135004-15251435	63.3797	95.6849	85.7995	262.821	193.925	152.83	-1.31518	2.18712e-05	0.00287177
ENSSSCG00000036787	APOLD1	chr5:59667585-59673649	314.978	160.039	275.461	692.389	626.216	471.625	-1.25636	3.09951e-05	0.00371331
ENSSSCG00000002279	GPX2	chr7:89007370-89011620	91.2284	60.1206	57.576	149.079	203.621	142.084	-1.24631	5.87801e-05	0.00602973
ENSSSCG00000015664	-	chr9:67933081-67959721	2191.4	1403.1	1183.13	3624.28	4739.04	2932.43	-1.24147	2.29738e-05	0.00294585
ENSSSCG00000004475	-	chr1:88596215-88601044	36.4914	43.1852	48.5444	66.2573	126.051	108.653	-1.23724	0.000545145	0.0324183
ENSSSCG00000029990	DEFB1	AEMK02000617.1:558-11154	230.472	182.055	93.702	509.077	387.85	290.139	-1.2273	0.000698466	0.038599
ENSSSCG00000025941	PTP4A1	chr1:45144490-45218748	1169.64	1289.63	1341.18	2465.88	1961.07	4243.43	-1.18961	6.24236e-05	0.00636372
ENSSSCG00000034506	MS4A2	chr2:11400192-11420549	48.9752	38.9514	39.5129	122.576	100.195	66.8632	-1.18655	0.000671843	0.0374587
ENSSSCG00000015299	STEAP4	chr9:68544721-68570585	225.67	217.62	138.86	363.311	605.207	354.614	-1.1844	0.000142213	0.012157
ENSSSCG00000025698	SERPINE1	chr3:8864669-8869943	1156.2	906.889	1484.56	3305.14	2626.88	2050.07	-1.17051	1.15655e-05	0.00175764
ENSSSCG00000023328	GPM6A	chr15:38258493-38410040	44.1737	44.032	57.576	113.742	101.811	108.653	-1.15793	5.40177e-05	0.00571995
ENSSSCG00000031616	FOSB	chr6:51838277-51842399	54.737	64.3544	85.7995	155.705	195.541	99.1009	-1.14462	0.000984589	0.0498395
ENSSSCG00000004570	TPM1	chr1:108985778-109019044	7940.71	8057.85	9345.37	17101	12748.1	25932.2	-1.13811	3.87839e-05	0.00448281
ENSSSCG00000003825	CYP2J34	chr6:152321412-152579335	129.64	125.322	226.917	334.599	289.271	434.611	-1.13773	0.00025613	0.0189363
ENSSSCG00000038383	DYNC2LI1	chr3:96654428-96703318	117.156	75.3624	67.7364	225.275	178.573	158.8	-1.11064	0.000308006	0.0217901
ENSSSCG00000005941	KHDRBS3	chr4:6282076-6446773	69.1415	79.5963	59.8338	165.643	180.189	102.683	-1.10515	0.000474084	0.0293628
ENSSSCG00000008762	STIM2	chr8:20456243-20609281	151.727	120.241	101.605	261.716	331.288	194.62	-1.0776	0.000234628	0.0179114
ENSSSCG00000016083	PLCL1	chr15:101840920-101951295	72.9827	77.0559	101.605	150.183	155.948	222.081	-1.07103	0.000213404	0.0166791
ENSSSCG00000009502	UGGT2	chr11:65307487-65477490	170.933	135.483	146.762	420.734	206.045	322.376	-1.06446	0.000527354	0.0316447
ENSSSCG00000038948	ETS2	chr13:202464370-202484608	3575.19	2134.7	3987.42	6811.25	4932.97	8489.24	-1.06115	0.000404856	0.0260585
ENSSSCG00000038051	RF02216	chr17:50959327-50959419	88.3475	63.5077	64.3496	147.975	130.091	165.964	-1.0349	0.000186454	0.0150013
ENSSSCG00000008073	OMD	chr3:42141911-42161056	125.799	173.588	119.668	286.011	277.959	290.139	-1.02269	1.62786e-05	0.0022081
ENSSSCG00000003414	ANGPTL7	chr6:71350986-71358671	52.8164	44.032	58.7049	102.699	91.3063	119.399	-1.01205	0.00061508	0.0354222
ENSSSCG00000036270	ATP6V1G3	chr10:21368322-21394424	278.487	213.386	209.983	468.218	437.139	503.862	-1.00434	2.07983e-06	0.000474114
ENSSSCG00000033669	RDH10	chr4:62569468-62601505	465.745	377.659	398.516	578.647	715.098	1191.6	-1.00021	0.000769515	0.0412747
ENSSSCG00000035442	SLC36A1	chr16:71504776-71589545	463.824	291.288	548.665	774.106	811.253	1018.47	-0.999208	0.000305349	0.0217868
ENSSSCG00000024299	SCN3B	chr9:50508194-50532038	48.0149	45.7255	67.7364	104.907	101.003	114.623	-0.995332	0.000810258	0.0430381
ENSSSCG00000009084	SPATA5	chr8:101138023-101241099	78.7445	75.3624	71.1232	139.14	148.676	156.412	-0.978338	5.49711e-05	0.00578359
ENSSSCG00000040208	PAG1	chr4:55450793-55619172	116.196	111.773	93.702	187.729	261.799	181.486	-0.973939	0.000221905	0.0170992
ENSSSCG00000038406	-	chr3:117773482-117777502	250.638	354.796	380.453	700.119	673.889	548.04	-0.964293	4.82149e-05	0.00520625
ENSSSCG00000003807	DNAJC6	chr6:146990109-147160915	83.546	82.9833	85.7995	172.269	155.14	163.576	-0.959761	3.63865e-05	0.00429649
ENSSSCG00000011110	CCDC3	chr10:59052916-59144797	133.482	147.338	159.181	311.409	312.704	228.051	-0.956765	5.23322e-05	0.00557746
ENSSSCG00000015907	GALNT3	chr15:72293504-72342978	699.098	481.811	487.702	1017.05	1071.44	1119.96	-0.943043	1.37756e-05	0.00198184
ENSSSCG00000032674	TCEA3	chr6:81268514-81304581	160.37	191.37	195.307	310.305	459.764	271.035	-0.931773	0.00060103	0.0349614
ENSSSCG00000023280	SULT2B1	chr6:53928204-53963502	100.831	71.9753	100.476	145.766	180.997	192.232	-0.929559	0.000577575	0.0338562
ENSSSCG00000006002	NOV	chr4:19502173-19514797	1223.42	834.914	952.826	2048.46	1828.55	1799.34	-0.91476	1.05619e-05	0.00162011
ENSSSCG00000015380	CDCA7L	chr9:90766787-90807292	350.509	388.667	503.507	716.683	675.505	943.249	-0.910553	0.000133421	0.0116481
ENSSSCG00000000660	A2M	chr5:62437647-62485537	5915.44	8418.57	5473.1	14906.8	11533.7	10778.1	-0.909892	0.00015888	0.0132509
ENSSSCG00000012138	ACE2	chrX:12099433-12152347	82.5857	105.846	104.991	177.79	172.916	180.292	-0.855387	0.000315913	0.0220812
ENSSSCG00000021386	PTGR1	chr1:252372015-252452971	525.283	343.788	348.843	653.739	659.345	863.252	-0.836695	0.000937166	0.0477693
ENSSSCG00000009113	METTL14	chr8:105019481-105054016	220.869	242.176	186.275	441.715	404.818	309.242	-0.830904	0.00042177	0.0267278
ENSSSCG00000000602	RERG	chr5:57349382-57462804	183.417	272.66	231.433	346.747	441.987	433.417	-0.82954	0.000517162	0.0314865
ENSSSCG00000003885	-	chr6:164160916-164197327	1720.86	1565.68	1455.2	2325.63	3456.71	2506.18	-0.806019	0.000193654	0.015411
ENSSSCG00000010256	COL13A1	chr14:72787602-72953095	132.521	137.177	136.602	245.152	230.286	232.827	-0.801287	8.2987e-05	0.00791899
ENSSSCG00000040513	AQP3	chr10:33045247-33053995	537.767	448.787	539.633	850.302	753.883	988.621	-0.76435	0.000121891	0.0109322
ENSSSCG00000028549	ECM2	chr3:42182534-42273312	610.75	906.042	718.006	1473.12	1149.01	1167.72	-0.76125	0.000759069	0.0408479
ENSSSCG00000030283	-	chrX:12336700-12365034	193.02	150.725	154.665	297.054	279.575	262.677	-0.752085	0.000529363	0.0316447
ENSSSCG00000011973	COL8A1	chr13:159216142-159374718	224.71	238.789	244.98	474.844	352.297	361.778	-0.746193	0.000530207	0.0316447
ENSSSCG00000016991	DUSP1	chr16:51458262-51463541	4302.14	3382.84	3131.68	6679.84	6134.49	5066.08	-0.725118	0.000513059	0.031421
ENSSSCG00000014401	NR3C1	chr2:144822078-144956456	558.894	689.27	707.846	1089.93	1109.41	961.159	-0.692902	0.00020503	0.0161628
ENSSSCG00000004845	FAN1	chr1:143919697-143961793	244.876	204.918	223.53	362.207	368.457	323.57	-0.648608	0.000992964	0.0498395
ENSSSCG00000016692	TAX1BP1	chr18:44823858-44910731	2427.64	2238.01	2002.74	3532.62	3624.78	3041.08	-0.612963	0.000387359	0.025533
ENSSSCG00000015360	ANKMY2	chr9:85850647-85887485	675.09	630.843	666.075	969.565	1025.38	957.577	-0.582991	0.00017559	0.0144822
ENSSSCG00000026618	CAVIN2	chr15:96474284-96490236	712.542	855.236	834.287	1173.86	1217.69	1166.52	-0.566989	0.000660518	0.0372546
ENSSSCG00000037465	SERP1	chr13:90756845-90761400	5139.52	5192.39	5019.27	6955.91	7302.08	7741.81	-0.519081	0.000237533	0.0180492
ENSSSCG00000013551	C3	chr2:72431163-72471564	8648.45	7643.78	9037.17	6087.94	5384.65	5438.61	0.582811	0.000279376	0.0202894
ENSSSCG00000031249	PTTG1IP	chr13:207493658-207507011	4448.1	4442.15	5306.02	2927.47	3137.54	3406.44	0.583784	0.000552429	0.0326152
ENSSSCG00000027302	PKP3	chr2:214108-224921	638.599	734.148	718.006	415.213	445.219	509.832	0.610354	0.000910946	0.0468587
ENSSSCG00000034608	TMEM94	chr12:5868566-5906114	838.341	847.615	977.662	524.537	633.488	580.277	0.614222	0.000668594	0.037458
ENSSSCG00000000034	TTLL12	chr5:5701532-5718999	3600.16	3656.35	4610.59	2385.26	2439.41	2846.46	0.629454	0.000815523	0.0431616
ENSSSCG00000028461	-	chr17:33566270-33611368	749.033	792.575	762.035	542.206	487.236	446.551	0.642147	0.000205813	0.0161628
ENSSSCG00000040507	PDLIM7	chr2:80452893-80472663	2068.48	1676.6	1810.82	1116.44	1118.3	1302.64	0.6517	0.000249042	0.0186268
ENSSSCG00000006582	S100A14	chr4:96027639-96029878	1228.22	1019.51	1080.4	678.033	693.282	730.72	0.663048	8.99679e-05	0.00843749
ENSSSCG00000029616	FAAP100	chr12:1275147-1297140	401.405	387.82	422.224	241.839	236.75	275.811	0.684658	0.000253812	0.0188498
ENSSSCG00000007927	PPL	chr3:37460881-37511876	708.701	855.236	749.616	493.617	499.357	444.163	0.686571	0.000128828	0.011368
ENSSSCG00000001419	SLC44A4	chr7:23958941-23978188	2329.69	2525.91	2295.14	1452.14	1347.78	1623.82	0.693544	2.21326e-05	0.00288303
ENSSSCG00000035102	LYPD1	chr15:19522302-19567892	221.829	217.62	215.628	122.576	143.828	136.114	0.700529	0.00092599	0.0473467
ENSSSCG00000033358	VPS37D	chr3:10947351-10954779	378.358	364.957	351.1	186.625	252.91	231.633	0.703293	0.000796833	0.0424624
ENSSSCG00000024678	MEGF6	chr6:65053927-65141497	925.728	927.212	961.857	605.15	486.428	624.455	0.715654	9.04769e-05	0.00843749
ENSSSCG00000014852	ARRB1	chr9:9511951-9597419	1543.2	1669.83	1674.22	1062.33	985.785	922.951	0.717889	5.63009e-06	0.00103828
ENSSSCG00000021181	DHCR7	chr2:2357714-2394851	461.904	401.368	447.06	227.483	247.254	316.406	0.729406	0.000711231	0.0390416
ENSSSCG00000003551	PAQR7	chr6:83318411-83329669	331.303	294.676	298.04	191.042	193.117	170.74	0.733959	0.00021608	0.0167288
ENSSSCG00000027466	PCOLCE	chr3:8523449-8528758	4859.11	3472.6	3340.53	2102.57	2420.83	2464.39	0.740178	0.000529919	0.0316447
ENSSSCG00000014247	ALDH7A1	chr2:129662293-129713728	2719.57	3072.08	1890.98	1505.15	1457.67	1616.66	0.746914	0.000989904	0.0498395
ENSSSCG00000014004	-	chr2:77945782-77957313	879.634	1126.2	829.771	521.224	513.093	650.722	0.752543	0.000464965	0.0291277
ENSSSCG00000013033	BAD	chr2:7830920-7842862	437.896	512.295	405.29	288.219	222.206	286.557	0.770154	0.000392715	0.0256798
ENSSSCG00000008576	-	chr3:113229159-113476818	500.316	547.859	548.665	276.072	284.423	376.106	0.77181	0.000216038	0.0167288
ENSSSCG00000031361	CELSR1	chr5:2980069-3204803	3153.62	4317.67	4858.96	2142.32	2521.02	2532.44	0.776834	0.000391128	0.0256783
ENSSSCG00000007576	FOXK1	chr3:3556139-3621142	1010.23	1229.51	1477.78	647.113	648.841	860.864	0.785908	0.000635279	0.0362043
ENSSSCG00000009978	AP1B1	chr14:46469457-46520135	2191.4	3576.75	2576.24	1462.08	1727.55	1605.91	0.799133	0.00058883	0.0343931
ENSSSCG00000010133	ARVCF	chr14:51403852-51440058	540.648	795.963	714.619	389.814	365.225	423.865	0.800248	0.000264979	0.0194156
ENSSSCG00000012083	RIPK4	chr13:205123539-205153003	478.229	753.624	703.33	395.335	336.945	374.912	0.806501	0.00071516	0.0391264
ENSSSCG00000006396	IGSF9	chr4:90544238-90566185	358.191	410.683	442.545	259.508	223.822	208.948	0.806773	9.72288e-05	0.00891517
ENSSSCG00000007151	CDC25B	chr17:31910825-31921588	719.264	778.18	810.579	428.464	474.308	414.313	0.807627	2.76019e-06	0.00058835
ENSSSCG00000013037	VEGFB	chr2:7871217-7876372	844.103	819.672	956.212	519.016	395.122	574.307	0.817547	0.000126702	0.0112409
ENSSSCG00000014965	ENDOD1	chr9:27134053-27163255	5233.63	4253.32	5018.14	2593.97	2798.18	2811.84	0.82202	6.29954e-07	0.000191471
ENSSSCG00000001817	FURIN	chr7:53455629-53472790	2655.23	4003.52	3474.88	1573.61	1652.4	2407.08	0.847538	0.000820926	0.0431616
ENSSSCG00000025777	ESR1	chr1:14217036-14507715	909.403	1299.79	1127.81	584.169	652.881	613.709	0.850224	2.99031e-05	0.00360881
ENSSSCG00000035849	PTPRF	chr6:167657680-167743729	9750.87	12902.2	13612.8	5755.55	7067.76	7290.48	0.85039	4.13145e-05	0.00464449
ENSSSCG00000003139	BCAT2	chr6:54107684-54123588	894.999	959.389	995.725	531.163	462.188	587.441	0.851993	2.70342e-06	0.00058835
ENSSSCG00000033190	AQP1	chr18:42062327-42076551	2214.45	1825.63	3013.14	1346.13	1094.06	1453.08	0.857443	0.000473303	0.0293628
ENSSSCG00000003694	EMILIN2	chr6:103730621-103786896	1568.17	1414.95	1256.51	669.199	921.144	735.496	0.86518	2.61982e-05	0.00325751
ENSSSCG00000026733	HIPK2	chr18:9940157-10134790	420.611	554.633	708.975	292.637	266.647	357.002	0.879077	0.000747807	0.0403742
ENSSSCG00000014921	PRSS23	chr9:20603733-20625139	2937.55	4851.14	3762.76	2028.58	1928.75	2235.14	0.899762	8.93484e-05	0.00842802
ENSSSCG00000002953	-	chr6:47223438-47224226	398.524	442.013	379.324	193.251	236.75	220.887	0.905215	5.93073e-06	0.00108157
ENSSSCG00000007874	ABCC1	chr3:28360872-28485842	676.05	541.085	462.866	246.256	332.905	311.63	0.914601	0.000118662	0.0107602
ENSSSCG00000037015	SESN3	chr9:27207236-27279173	991.028	1431.04	1404.4	717.788	572.887	722.362	0.927584	3.93078e-05	0.0044839
ENSSSCG00000002684	CDH13	chr6:4806014-5684863	1669	2999.25	1735.18	1255.58	1125.57	961.159	0.938199	0.000703082	0.0387238
ENSSSCG00000006624	SELENBP1	chr4:97860916-97894329	285.209	276.047	303.685	146.87	131.707	173.128	0.941111	1.38905e-05	0.00198184
ENSSSCG00000018041	ALDH3A2	chr12:59935973-59954159	3561.75	3313.41	4975.24	2291.4	1639.47	2233.95	0.943001	8.9337e-05	0.00842802
ENSSSCG00000001427	C4A	chr7:24068070-24086128	14127.9	16000.5	12499.6	9004.37	6170.85	6949	0.946298	9.33996e-06	0.00147401
ENSSSCG00000037065	EMP2	chr3:32450510-32493247	2281.67	3790.98	3587.77	1697.29	1613.62	1699.04	0.947377	5.60186e-05	0.0058192
ENSSSCG00000003079	-	chr6:51161184-51180731	653.003	611.367	813.966	371.041	360.377	340.286	0.954137	1.58348e-06	0.000376662
ENSSSCG00000014286	SOWAHA	chr2:135139272-135142884	242.956	386.127	388.355	181.103	137.364	207.754	0.954709	0.000825713	0.0431616
ENSSSCG00000033697	-	chr3:39996140-40003110	89.3078	105.846	117.41	57.423	53.3294	50.1474	0.95584	0.000827805	0.0431616
ENSSSCG00000010496	TCTN3	chr14:107230934-107263345	515.68	384.433	270.946	203.189	212.509	187.456	0.957366	0.000632103	0.0361488
ENSSSCG00000024223	ARHGEF16	chr6:65026276-65048542	2210.61	3016.19	2852.83	1378.15	1132.84	1633.37	0.963829	1.53099e-05	0.0021116
ENSSSCG00000008723	HTRA3	chr8:2793644-2819695	1986.86	1501.32	1712.6	936.437	1092.44	629.231	0.967147	0.000142014	0.012157
ENSSSCG00000007718	CLDN4	chr3:11039706-11053923	9747.99	7332.17	11287.1	4053.84	5276.38	5129.36	0.972063	1.84967e-05	0.00244828
ENSSSCG00000025924	IGFBP5	chr15:118857471-118878593	5578.38	4736.82	2852.83	1777.9	2752.12	2179.02	0.972735	0.000902764	0.0465945
ENSSSCG00000001885	C15orf39	chr7:58379692-58390100	596.346	807.817	984.436	396.44	359.569	452.521	0.983538	6.29775e-05	0.00638056
ENSSSCG00000007342	RPRD1B	chr17:41093567-41150265	1208.06	2219.38	1512.78	796.192	877.51	788.031	1.00493	9.90632e-05	0.00903291
ENSSSCG00000007572	LFNG	chr3:1810892-1819422	698.137	939.913	1000.24	430.673	363.609	508.638	1.0194	1.33605e-05	0.00194058
novel.3	-	chr1:2827479-2871108	291.931	294.676	269.817	156.809	122.819	139.696	1.03459	1.40798e-06	0.000354543
ENSSSCG00000008991	FRAS1	chr8:73503709-73958731	209.345	180.362	149.02	90.5517	90.4983	81.1911	1.03856	4.76015e-05	0.00517406
ENSSSCG00000021920	SOX12	chr17:34857022-34857960	267.923	324.312	359.003	126.993	175.34	157.606	1.04467	1.41896e-05	0.00199054
ENSSSCG00000014038	FAM193B	chr2:80395932-80430071	1222.46	1359.91	1604.22	693.493	520.365	767.733	1.08039	1.53734e-06	0.000371064
ENSSSCG00000007530	PPP1R3D	chr17:59965788-59966687	263.122	375.119	351.1	104.907	202.005	157.606	1.0867	0.000306632	0.0217868
ENSSSCG00000028978	CAD	chr3:111887294-111914302	3703.87	4416.75	6011.61	2320.11	1884.3	2339.02	1.11099	2.38349e-06	0.000528653
ENSSSCG00000038610	INHBB	chr15:30996208-31003726	3188.19	7849.55	6812.03	2905.38	2189.74	3142.57	1.11576	0.000822791	0.0431616
ENSSSCG00000006530	EFNA1	chr4:94665567-94674071	1895.63	3524.25	2884.44	1307.48	1301.72	1210.7	1.12033	1.05358e-05	0.00162011
ENSSSCG00000036356	ZSCAN2	chr7:52934496-52958010	100.831	190.523	170.47	81.7174	55.7534	75.2211	1.12448	0.000891782	0.046319
ENSSSCG00000032190	-	chr8:131976014-131998159	66.2606	76.2092	73.3811	30.9201	36.3609	29.8497	1.14471	0.000462852	0.0291065
novel.103	-	chr12:59089710-59094579	125.799	258.264	178.373	65.153	84.8422	103.877	1.15037	0.000900707	0.0465945
ENSSSCG00000020675	ATF7IP2	chr3:32523055-32599255	2288.39	5163.6	5155.87	2240.6	1554.63	1867.39	1.15493	0.000415008	0.026504
ENSSSCG00000030130	DPYSL2	chr14:10427957-10545778	1568.17	3583.53	2572.86	1078.89	1334.04	1054.29	1.15546	0.000159046	0.0132509
ENSSSCG00000014430	ABLIM3	chr2:150260183-150423211	511.839	960.236	1008.14	299.262	404.01	408.343	1.15729	0.000124242	0.0110825
ENSSSCG00000004952	SMAD3	chr1:164998457-165124449	709.661	1840.88	1273.44	565.396	597.127	548.04	1.16066	0.000406992	0.0260936
ENSSSCG00000000024	PARVB	chr5:4909649-5015339	372.596	179.515	233.691	112.637	100.195	138.502	1.16393	0.00040127	0.0259293
ENSSSCG00000003940	HYI	chr6:167809004-167812346	1076.5	1573.3	1482.3	577.543	436.331	827.432	1.16771	4.40097e-05	0.00486338
ENSSSCG00000035928	CLDN3	chr3:11018932-11020198	4982.03	4420.13	6158.37	1924.78	1350.2	3613	1.1761	0.000739738	0.0403366
ENSSSCG00000002838	ZNF423	chr6:34929216-35302540	421.571	259.958	302.556	123.68	168.068	138.502	1.19004	1.40068e-05	0.00198184
ENSSSCG00000021862	PTGER2	chr1:181955298-182009953	1402.04	3247.36	3460.2	1289.81	1095.68	1106.83	1.21546	0.00023332	0.0178948
ENSSSCG00000024429	SIDT1	chr13:146300175-146396627	264.082	409.836	514.797	174.478	135.747	200.59	1.2208	6.84329e-05	0.00684871
ENSSSCG00000024108	SLC43A2	chr12:47791908-47839656	1597.94	1503.86	2411.42	863.554	760.347	721.168	1.23282	3.05027e-07	0.0001043
ENSSSCG00000035077	INHBA	chr18:52884631-52905213	4535.49	3807.07	7565.03	2822.56	1414.84	2512.15	1.23705	0.000263839	0.0194156
ENSSSCG00000015701	MGAT5	chr15:17544802-17919559	1127.39	2160.11	2861.86	1030.3	676.313	877.58	1.25099	0.00024107	0.0181499
ENSSSCG00000008586	TP53I3	chr3:114599547-114605832	87.3872	129.556	124.183	29.8158	59.7935	52.5354	1.25582	0.000480825	0.0296684
ENSSSCG00000039392	SNPH	chr17:33989696-33998099	140.204	257.418	191.92	75.0916	54.1374	115.817	1.27568	0.000517965	0.0314865
ENSSSCG00000037155	-	AEMK02000589.1:133153-134280	49.9355	54.1932	55.3181	25.3986	21.8166	17.9098	1.28837	0.00066869	0.037458
ENSSSCG00000021161	-	chr14:904623-912000	794.167	1558.05	1585.03	495.826	555.918	537.294	1.30875	6.14314e-06	0.00110799
ENSSSCG00000010497	ENTPD1	chr14:107263449-107389014	810.492	738.382	689.783	260.612	365.225	251.931	1.34712	1.83086e-09	1.00166e-06
ENSSSCG00000016437	WDR86	chr18:5865730-5902371	314.018	196.45	264.172	75.0916	88.0743	137.308	1.36979	1.70403e-05	0.00229248
ENSSSCG00000023329	APC2	chr2:77002288-77037976	202.623	252.337	423.353	135.828	83.2261	119.399	1.37802	7.07199e-05	0.00699052
ENSSSCG00000028952	SLC10A6	chr8:131997747-132021952	127.72	97.3784	135.473	43.0673	54.9454	39.4015	1.37891	8.17979e-06	0.00133842
ENSSSCG00000040260	-	chr3:7581544-7623302	83.546	254.877	169.341	51.9016	69.4898	71.6392	1.39588	0.000828362	0.0431616
ENSSSCG00000007601	TECPR1	chr3:5411809-5438194	1018.88	1601.24	2256.75	579.752	346.641	918.175	1.40372	0.000323062	0.0223731
ENSSSCG00000002265	FAM174B	chr7:86269052-86289228	355.311	847.615	489.96	173.373	151.1	316.406	1.40459	0.000336869	0.0228472
ENSSSCG00000007170	CPXM1	chr17:32845092-32853189	803.77	391.207	283.364	113.742	206.853	231.633	1.42073	0.000673266	0.0374587
ENSSSCG00000014900	RAB30	chr9:17128805-17222742	71.0621	140.564	188.533	45.2758	44.4411	58.5053	1.43441	0.000371506	0.0247567
ENSSSCG00000007114	FOXA2	chr17:29996344-30001707	547.37	1171.93	1142.49	406.378	239.982	343.868	1.53251	6.24259e-06	0.00111369
ENSSSCG00000039010	WNT7A	chr13:70538903-70603020	279.447	264.192	85.7995	53.0059	93.7304	63.2813	1.58069	0.000489252	0.0300753
ENSSSCG00000010974	CNTFR	chr10:32172090-32251503	72.9827	44.8787	44.0287	13.2515	21.8166	17.9098	1.60035	0.000315832	0.0220812
ENSSSCG00000032632	CMTM4	chr6:27317822-27391438	1261.83	4503.96	2446.41	870.18	905.791	919.369	1.60745	3.93396e-05	0.0044839
ENSSSCG00000009592	NFIL3	chr14:2588896-2603255	3287.1	4050.94	7070.55	1557.05	1220.92	1768.29	1.66437	9.19819e-08	3.59452e-05
ENSSSCG00000017923	ALOX15	chr12:52286019-52415565	1124.51	1200.72	806.063	314.722	358.761	311.63	1.66786	9.51283e-14	1.4194e-10
ENSSSCG00000003789	CTH	chr6:142454914-142486386	344.747	880.639	504.636	147.975	153.524	242.379	1.67208	7.51156e-06	0.00126538
ENSSSCG00000026962	A4GALT	chr5:6083857-6105924	3096	3719.85	5993.54	812.756	1654.83	1539.05	1.67638	8.26486e-07	0.000239443
ENSSSCG00000017164	TIMP2	chr12:3254494-3300831	61661.8	121436	91309.8	24987.8	19119.4	41086.3	1.68753	7.38088e-07	0.000220259
ENSSSCG00000039556	KCNQ1	chr2:1675304-1989503	420.611	989.873	1072.49	260.612	162.412	342.674	1.6994	1.57262e-05	0.00215095
ENSSSCG00000007599	LMTK2	chr3:5322246-5409422	8227.84	22028.7	14453.8	4168.69	3122.19	6461.85	1.70104	7.85292e-06	0.00130192
ENSSSCG00000031290	GRIN2A	chr3:32978382-33143379	167.092	547.013	564.47	136.932	104.235	142.084	1.73981	4.41506e-05	0.00486338
ENSSSCG00000013869	CPAMD8	chr2:60636038-60741901	119.077	55.04	65.4785	13.2515	19.3925	38.2076	1.76885	0.000394932	0.0257223
ENSSSCG00000013092	PGA5	chr2:10242168-10253004	657.805	924.671	1202.32	286.011	230.286	299.691	1.77223	7.06091e-11	5.26776e-08
ENSSSCG00000002456	CHGA	chr7:114345091-114358571	459.983	123.628	145.633	71.7788	54.9454	87.161	1.77301	0.000327472	0.0224325
ENSSSCG00000024305	MT3	chr6:18634261-18636131	254.479	480.118	576.889	132.515	67.8737	180.292	1.78957	1.27644e-05	0.00187056
ENSSSCG00000006321	FAM78B	chr4:84597780-84689286	90.2681	71.1286	57.576	20.9815	15.3524	27.4617	1.80039	7.54003e-06	0.00126538
ENSSSCG00000032970	PHPT1	AEMK02000682.1:965802-977248	34.5708	38.9514	54.1891	9.9386	8.08021	19.1038	1.80662	0.000399467	0.0259148
ENSSSCG00000023522	TGM2	chr17:41185878-41221710	10957	14487.4	18866.9	3852.86	4385.13	4386.71	1.81136	1.97135e-14	4.39433e-11
ENSSSCG00000009023	DCLK2	chr8:78681456-78854848	1480.78	4758.84	3404.88	877.91	610.056	1184.43	1.85219	4.72619e-06	0.0009126
novel.348	-	chr5:77805770-77819025	78.7445	388.667	354.487	117.055	46.8652	63.2813	1.85784	0.000693837	0.0384728
ENSSSCG00000004021	PRR18	chr1:2599706-2602266	79.7048	127.862	99.3467	17.6686	18.5845	47.7594	1.88803	2.98089e-05	0.00360881
ENSSSCG00000007507	PCK1	chr17:57930356-57938817	441.737	1541.12	626.562	157.913	235.134	309.242	1.8945	2.25606e-05	0.00291565
ENSSSCG00000009482	SPRY2	chr11:52154493-52155440	1735.26	2130.47	2603.34	647.113	655.305	429.835	1.89961	6.37839e-14	1.04689e-10
ENSSSCG00000009458	-	chr11:44897445-44898508	32.6502	33.024	47.4155	7.73002	10.5043	11.9399	1.90114	0.000138455	0.0119603
ENSSSCG00000021852	FAM124B	chr15:126112455-126127547	169.973	523.303	256.269	73.9873	88.0743	90.743	1.9103	2.73125e-06	0.00058835
novel.153	-	chr14:40850317-40860539	99.8711	490.279	212.241	69.5702	44.4411	100.295	1.91064	0.000316157	0.0220812
ENSSSCG00000017490	GSDMA	chr12:22364772-22376866	61.4591	30.4837	50.8023	4.41715	12.1203	21.4918	1.91578	0.000992031	0.0498395
ENSSSCG00000013714	-	chr2:66901720-66911936	93.149	131.249	33.8682	22.0858	20.2005	26.2677	1.92365	0.000181397	0.014739
ENSSSCG00000015894	DPP4	chr15:68660848-68744249	4349.19	3785.9	1467.62	566.5	1262.94	665.05	1.94406	4.36202e-06	0.000872044
ENSSSCG00000015462	TPK1	chr9:112931795-113305173	118.117	441.166	161.438	58.5273	28.2807	99.1009	1.96368	0.000386614	0.025533
ENSSSCG00000033657	GREM1	chr1:136617105-136629292	2052.16	524.15	891.863	212.023	480.772	189.844	1.97222	7.11276e-05	0.00699052
ENSSSCG00000009919	HNF1A	chr14:40868205-40890469	43.2134	209.152	130.957	40.8587	27.4727	28.6557	1.98651	0.000184687	0.0149324
ENSSSCG00000001595	DAAM2	chr7:35159049-35283324	955.497	4338.84	2193.53	682.45	553.494	651.916	1.98816	6.35782e-06	0.00112205
ENSSSCG00000039334	-	chr3:33148856-33149033	23.0472	48.2658	44.0287	5.52144	7.27219	16.7158	1.99076	0.000774393	0.041401
novel.237	-	chr18:53002222-53020107	1887.95	2367.57	4391.58	896.682	340.985	925.339	1.99999	1.78835e-06	0.000419317
ENSSSCG00000036792	-	chr2:75593339-75626551	30.7296	60.9673	83.5416	11.0429	18.5845	13.1338	2.01627	9.13992e-05	0.00847534
novel.381	-	chr6:64045001-64049553	59.5385	101.612	89.1863	25.3986	6.46417	27.4617	2.10545	5.1624e-05	0.00553793
ENSSSCG00000004572	-	chr1:109825438-109827175	1382.83	1151.61	1719.38	262.821	303.008	409.537	2.12565	6.4161e-17	2.10615e-13
ENSSSCG00000002267	RGMA	chr7:85921588-85968882	886.356	1350.6	381.582	129.202	172.916	293.721	2.13771	1.89308e-06	0.000437622
ENSSSCG00000037269	LANCL3	chrX:33427366-33534295	72.0224	254.031	206.596	57.423	21.0085	42.9835	2.14262	2.92179e-05	0.00357876
ENSSSCG00000039333	RFX6	chr1:44765129-44825811	113.315	1016.12	371.421	111.533	75.1459	133.726	2.23036	0.000177623	0.0145041
novel.300	-	chr3:32639303-32646002	387	1431.89	977.662	269.446	112.315	211.336	2.23962	1.08463e-06	0.000282572
ENSSSCG00000011524	CHL1	chr13:56804304-57034184	286.169	140.564	107.249	47.4844	16.1604	47.7594	2.27518	5.03715e-06	0.000950285
ENSSSCG00000029656	NDP	chrX:39207034-39235758	152.688	130.402	58.7049	20.9815	33.1288	15.5218	2.27986	1.20355e-06	0.000308653
ENSSSCG00000016256	SPHKAP	chr15:129308627-129461523	202.623	182.055	108.378	24.2944	54.9454	17.9098	2.32236	3.04714e-07	0.0001043
novel.184	-	chr15:110704507-110705333	26.8884	34.7175	69.9943	2.20858	11.3123	11.9399	2.3536	0.000317856	0.0221058
ENSSSCG00000001596	-	chr7:35286577-35320931	1408.76	7177.21	4461.57	914.351	548.646	1072.2	2.36409	9.17932e-07	0.000250076
ENSSSCG00000010007	MTFP1	chr14:47392776-47395607	69.1415	88.0639	219.014	7.73002	53.3294	10.7459	2.36474	0.00060835	0.0351579
ENSSSCG00000023010	TMOD1	chr1:239375160-239467763	580.981	1193.94	1275.7	202.085	111.507	268.647	2.39296	6.11405e-10	3.71667e-07
novel.278	-	chr3:32504214-32511274	76.8239	281.974	234.82	33.1287	24.2406	52.5354	2.44329	9.29423e-07	0.000250076
novel.77	-	chr11:51862363-51867478	72.9827	132.096	101.605	26.5029	12.1203	17.9098	2.4592	8.18446e-09	3.83804e-06
ENSSSCG00000009385	SERPINE3	chr11:16466475-16500558	334.184	238.789	205.467	35.3372	54.9454	42.9835	2.53705	9.20811e-16	2.51888e-12
novel.238	-	chr18:55475596-55482155	108.514	115.161	104.991	6.62573	16.1604	33.4316	2.56307	7.05761e-08	2.82528e-05
ENSSSCG00000024591	ETV1	chr9:83322821-83419227	538.728	1742.65	478.671	119.263	247.254	99.1009	2.56461	5.23327e-07	0.000168419
ENSSSCG00000000811	PCED1B	chr5:77781714-77795179	4590.23	14300.2	13206.3	1928.09	1111.03	2272.16	2.59559	4.31016e-10	2.809e-07
ENSSSCG00000036907	NMB	chr7:52883128-52886644	386.04	412.376	239.335	28.7115	18.5845	125.369	2.59812	8.23615e-06	0.00133842
ENSSSCG00000016270	C2orf72	chr15:131787212-131795555	754.795	2912.04	1521.81	294.845	218.166	341.48	2.60354	1.01296e-09	5.73302e-07
ENSSSCG00000023082	SSUH2	chr13:65039719-65066369	587.703	338.707	327.393	46.3801	103.427	41.7895	2.69733	2.33239e-11	2.01482e-08
ENSSSCG00000011723	-	chr13:95019070-95123162	271.765	1624.95	754.132	164.539	88.8823	150.442	2.71686	1.89087e-07	6.89662e-05
ENSSSCG00000004966	NOX5	chr1:166867801-166902036	115.236	96.5316	44.0287	15.46	12.9283	9.55189	2.75215	2.55388e-08	1.10307e-05
ENSSSCG00000031590	SYT13	chr2:17120557-17166452	2905.86	9212.84	4557.53	617.297	353.913	1504.42	2.75226	0.000424697	0.0268098
ENSSSCG00000039895	-	chr13:95024796-95025748	12.4839	109.233	54.1891	8.83431	5.65614	11.9399	2.75476	0.000191974	0.0153701
ENSSSCG00000031851	CBR2	chr12:973786-976635	291.931	1112.65	948.31	141.349	33.9369	171.934	2.76504	1.08241e-06	0.000282572
ENSSSCG00000013301	ELF5	chr2:26443977-26488445	126.759	203.224	241.593	25.3986	16.9684	41.7895	2.78387	9.34482e-12	9.58603e-09
novel.207	-	chr17:29988975-29993061	40.3326	304.837	114.023	24.2944	15.3524	27.4617	2.78454	9.4711e-06	0.00148047
novel.217	-	chr17:29974800-29995014	66.2606	507.214	165.954	37.5458	25.8567	44.1775	2.78739	4.48975e-06	0.000877266
ENSSSCG00000021971	DPEP1	chr6:359897-376731	303.454	36.4111	40.6419	7.73002	20.2005	26.2677	2.81214	0.000279366	0.0202894
ENSSSCG00000039874	CCL26	chr3:10381293-10385747	43.2134	19.4757	20.3209	4.41715	6.46417	0	2.86258	0.000372565	0.0247567
novel.363	-	chr5:77668738-77683171	267.923	1253.22	1565.84	154.6	103.427	154.024	2.9067	1.09039e-08	4.97129e-06
ENSSSCG00000017144	NPTX1	chr12:2036681-2046541	22114.7	13705	31337.1	1496.31	2447.49	4935.94	2.91906	1.09417e-11	9.97705e-09
ENSSSCG00000002450	SLC24A4	chr7:113836230-114014949	34.5708	278.587	164.825	18.7729	19.3925	20.2978	3.03274	8.56049e-07	0.000239443
ENSSSCG00000036808	HMGCS2	chr4:101385048-101443405	22.0869	32.1772	29.3524	1.10429	0	9.55189	3.06184	0.000913592	0.0468587
ENSSSCG00000039644	TRPM5	chr2:1647160-1661541	72.9827	22.8628	27.0946	4.41715	3.23208	7.16392	3.08552	1.27116e-05	0.00187056
ENSSSCG00000009469	ACOD1	chr11:49077492-49088218	130.601	93.1446	42.8997	3.31287	11.3123	16.7158	3.09495	1.62121e-07	6.18811e-05
ENSSSCG00000038627	ADAMTS18	chr6:10488573-10650626	390.842	1630.03	1564.71	102.699	38.785	265.065	3.14242	0.000623167	0.0357624
ENSSSCG00000009856	NOS1	chr14:35112898-35295758	655.884	1867.97	999.112	76.1959	174.532	134.92	3.18878	2.14188e-14	4.39433e-11
ENSSSCG00000010800	B3GALT2	chr10:613586-621439	420.611	2483.57	818.482	128.097	131.707	138.502	3.22485	3.69425e-10	2.5264e-07
ENSSSCG00000030058	ANXA10	chr14:21249054-21315131	1925.4	1340.43	576.889	37.5458	199.581	134.92	3.3656	4.44977e-10	2.809e-07
novel.360	-	chr5:60800377-60843487	435.976	99.9187	256.269	14.3558	35.5529	19.1038	3.50395	6.99309e-11	5.26776e-08
ENSSSCG00000010691	PLPP4	chr14:130277211-130424630	10.5633	202.378	37.255	14.3558	1.61604	3.58196	3.69891	0.000148612	0.0125086
ENSSSCG00000017548	NGFR	chr12:25699417-25720445	46.0943	78.7495	95.9599	1.10429	4.0401	11.9399	3.73305	3.53207e-09	1.75672e-06
ENSSSCG00000023441	KLHDC8A	chr9:66019469-66025919	147.886	11.8548	21.4499	1.10429	5.65614	4.77594	3.95376	3.68621e-05	0.00432156
ENSSSCG00000035724	-	chr17:47797771-47807768	26492.7	23522.4	4572.21	311.409	906.599	2164.7	4.0124	3.97874e-05	0.00450366
ENSSSCG00000016204	IHH	chr15:121080072-121090469	337.065	964.47	571.244	34.233	47.6732	23.8797	4.13358	7.86982e-23	6.45837e-19
ENSSSCG00000009855	KSR2	chr14:34675194-35086541	190.139	1238.82	871.542	32.0244	61.4096	33.4316	4.17324	5.29103e-14	9.64908e-11
ENSSSCG00000012536	PLP1	chrX:84666733-84685154	18.2457	48.2658	19.192	2.20858	0.808021	1.19399	4.39905	5.01134e-06	0.000950285
ENSSSCG00000011799	AHSG	chr13:124426308-124438843	17.2854	66.048	34.9972	1.10429	0.808021	3.58196	4.51605	5.91993e-07	0.000183328
ENSSSCG00000007338	VSTM2L	chr17:40977866-41020284	490.713	555.48	584.791	4.41715	8.08021	9.55189	6.20451	4.71419e-60	7.7374e-56
ENSSSCG00000023415	-	chr1:82251239-82279682	12.4839	74.5156	33.8682	0	0	0	7.74801	3.13378e-08	1.31884e-05
