# Supplementary material for: Integrated Analysis of miRNA-mRNA Network Reveals Different Regulatory Patterns in the Endometrium of Meishan and Duroc Sows during Mid-Late Gestation
Source: Animals (Basel). 2020 Mar 3;10(3):420. doi: 10.3390/ani10030420 (PMC7143271; doi:10.3390/ani10030420)
Supplement: Supplementary file 1 [file animals-10-00420-s001.zip › Supplementary Materials/Table S9 Differentially expressed miRNAs in Meishan and Duroc sows' endometrium at GD49 and GD72.xlsx]

## Sheet: DU49 vs. DU72
Table S9A. Differential expression miRNAs in Endometrium Tissues Between GD49 and GD72 in Duroc sows
	DU49_1.readcount	DU49_2.readcount	DU49_3.readcount	DU72_1.readcount	DU72_2.readcount	DU72_3.readcount	log2FoldChange	pvalue	padj
ssc-miR-187	3	11	28	35	17	49	-1.37168	0.0487432	0.994812
ssc-miR-323	28	23	36	72	26	125	-1.26432	0.0382247	0.994812
ssc-miR-375	3341	6955	9952	23295	10522	7555	-0.877565	0.00588621	0.474821
ssc-miR-204	353	517	721	1628	922	636	-0.850957	0.00306197	0.358143
ssc-miR-30e-5p	3254	4026	6706	6160	2567	2309	0.54444	0.0364812	0.994812
ssc-miR-455-5p	2862	3905	4934	3403	2377	1711	0.764627	0.00814236	0.562986
ssc-miR-7-5p	14319	24569	19911	15862	6211	15615	0.794321	0.0432849	0.994812
ssc-miR-142-3p	311	358	665	416	220	145	0.934114	0.00369982	0.358143
ssc-miR-32	1101	1061	3171	1154	620	830	1.06941	0.00310793	0.358143
ssc-miR-146b	1479	4913	2812	3566	694	1227	1.08248	0.0173118	0.966006
ssc-miR-425-5p	1848	2901	3874	2650	759	1326	1.08388	0.00018628	0.0450797
ssc-miR-19a	39	84	97	38	16	48	1.15515	0.0195878	0.966006
ssc-miR-19b	565	1026	1181	556	305	413	1.21688	1.66548e-05	0.00806094
ssc-miR-190a	53	59	95	58	5	36	1.33905	0.0199588	0.966006

## Sheet: DU49 vs. MS49
Table S9B. Differential expression miRNAs in Endometrium Tissues Between Meishan and Duroc sows at GD49.
	DU49_1.readcount	DU49_2.readcount	DU49_3.readcount	MS49_1.readcount	MS49_2.readcount	MS49_3.readcount	log2FoldChange	pvalue	pajd
ssc-miR-122-5p	71	25	28	983	102	49	-2.90333	0.0230823	0.428015
ssc-miR-192	70	98	148	500	360	236	-1.88681	1.04276e-08	3.86862e-06
ssc-miR-217	9	14	22	38	36	66	-1.77056	0.000324963	0.0150702
ssc-miR-30a-3p	4708	5067	10779	7728	14327	17242	-1.09955	0.00624766	0.193157
ssc-miR-95	487	954	852	1184	1662	1272	-0.947097	0.00295882	0.0997928
ssc-miR-30a-5p	181889	178127	481299	364871	531827	382880	-0.781666	0.0319643	0.479574
ssc-miR-490-3p	62	108	144	165	183	129	-0.729226	0.017702	0.410466
ssc-miR-30c-3p	1487	3414	4532	3697	5123	4285	-0.653047	0.045173	0.490757
ssc-miR-99a-5p	39045	69648	84116	75511	77941	114472	-0.60164	0.0433982	0.490757
ssc-miR-140-5p	821	1174	1560	948	798	632	0.491019	0.0385227	0.490757
ssc-miR-374a-5p	2328	3627	4044	2001	2352	2208	0.512443	0.0423249	0.490757
ssc-miR-34c	5123	7140	15868	6260	4470	5826	0.596488	0.0479785	0.493006
ssc-miR-451	13613	22145	44774	16305	16902	12940	0.61831	0.0449112	0.490757
ssc-miR-195	598	1291	1343	615	677	591	0.654617	0.0194819	0.416125
ssc-miR-20a-5p	1239	1164	2076	1306	721	655	0.692274	0.0332397	0.479574
ssc-miR-500-5p	571	500	557	466	261	286	0.717592	0.0448957	0.490757
ssc-miR-17-5p	925	861	1644	979	456	534	0.747362	0.0270792	0.456654
ssc-miR-19b	565	1026	1181	745	511	253	0.795018	0.0378522	0.490757
ssc-miR-454	63	68	92	42	35	39	0.882423	0.0107855	0.285816
ssc-miR-98	1265	2105	3794	1256	1150	944	0.933278	0.000851463	0.0315893
ssc-miR-664-3p	66	115	120	69	30	45	1.00087	0.00712513	0.20334
ssc-miR-135	195	501	346	53	142	245	1.11312	0.0462978	0.490757
ssc-miR-2411	12	20	34	11	8	7	1.2114	0.033609	0.479574
ssc-miR-551a	17	17	47	10	12	6	1.37627	0.0201893	0.416125
ssc-miR-138	29	24	37	19	2	12	1.45455	0.029012	0.467976
ssc-miR-503	894	474	1966	664	76	417	1.45842	0.0230492	0.428015
ssc-miR-9843-3p	272	388	728	141	197	84	1.55486	7.09807e-05	0.00445871
ssc-miR-335	357	221	924	187	229	17	1.63816	0.0242273	0.428015
ssc-miR-10383	2339	1537	7870	1328	981	541	1.85774	0.000202338	0.0107239
ssc-miR-10384	171	220	527	107	52	69	1.86092	6.58349e-07	6.78738e-05
ssc-miR-190b	62	85	95	14	14	34	1.88329	7.21086e-05	0.00445871
ssc-miR-9	1184	1151	2227	610	197	329	1.95441	7.31793e-07	6.78738e-05
ssc-miR-9-1	1184	1151	2227	610	197	329	1.95441	7.31793e-07	6.78738e-05
ssc-miR-7136-5p	34	19	48	9	8	6	2.08423	0.000440124	0.0181429
ssc-miR-4331-5p	18	10	27	8	0	4	2.18568	0.0122251	0.302368
ssc-miR-7141-5p	3	2	8	0	1	0	3.44159	0.0446418	0.490757

## Sheet: DU72 vs. MS72
Table S9C. Differential expression miRNAs in Endometrium Tissues Between Meishan and Duroc sows at GD72.
	DU72_1.readcount	DU72_2.readcount	DU72_3.readcount	MS72_1.readcount	MS72_2.readcount	MS72_3.readcount	log2FoldChange	pvalue	pajd
ssc-miR-1388	8	0	4	11	13	28	-2.21414	0.00811419	0.112391
ssc-miR-452	6617	1837	885	6248	15147	15835	-2.17097	8.74334e-06	0.00125467
ssc-miR-4332	7	2	4	12	16	9	-1.52823	0.0409414	NA
ssc-miR-190a	58	5	36	53	166	45	-1.49075	0.0250123	0.193261
ssc-miR-542-5p	14	5	6	18	25	25	-1.46446	0.00822374	0.112391
ssc-miR-217	22	19	7	56	23	56	-1.44556	0.0124209	0.142592
ssc-miR-130a	576	154	157	415	1132	524	-1.34223	0.0014127	0.0579208
novel_424	37	11	23	34	71	68	-1.28236	0.00390906	0.0934916
ssc-miR-224	4510	1361	1387	4594	4298	6303	-1.17953	7.01399e-05	0.00402603
ssc-miR-218-5p	1221	1017	570	1292	2320	3268	-1.17184	0.00345508	0.0901461
ssc-miR-194a-5p	98	74	63	127	140	271	-1.08896	0.00545483	0.097846
ssc-miR-142-3p	416	220	145	327	626	624	-1.00074	0.00282523	0.0900936
ssc-miR-542-3p	1615	452	1592	1506	3137	2747	-0.95194	0.0302619	0.201981
ssc-miR-136-5p	36	26	28	36	76	70	-0.906396	0.0325343	0.212212
ssc-miR-381-3p	23129	12296	23034	23385	39113	53513	-0.86834	0.0203295	0.193261
ssc-miR-143-5p	951	603	409	1273	1148	1253	-0.867561	0.00197148	0.0707268
ssc-miR-425-5p	2650	759	1326	1928	3992	2452	-0.864889	0.00895292	0.116795
ssc-miR-126-3p	219931	203279	103610	222857	336808	475135	-0.836966	0.0346807	0.221186
ssc-miR-32	1154	620	830	1084	2165	1620	-0.820246	0.00622628	0.105114
ssc-miR-671-5p	90	53	48	81	102	165	-0.812157	0.0242832	0.193261
ssc-miR-490-3p	201	74	69	156	213	203	-0.787987	0.00527987	0.097846
ssc-miR-152	8037	4641	3787	6291	11376	11627	-0.778056	0.00753275	0.112391
ssc-miR-30e-5p	6160	2567	2309	4229	8313	6006	-0.773388	0.00727168	0.112391
ssc-miR-192	119	115	93	193	170	231	-0.718405	0.0452212	0.255416
ssc-miR-660	461	157	203	331	609	361	-0.703444	0.0214758	0.193261
ssc-miR-27a	7578	5553	3156	7127	8740	11952	-0.694319	0.0388687	0.236682
ssc-miR-455-5p	3403	2377	1711	3265	4096	5142	-0.657396	0.023792	0.193261
ssc-miR-330	361	141	186	236	452	393	-0.649762	0.0249583	0.193261
ssc-miR-24-3p	23226	16857	11560	20425	34753	30068	-0.629382	0.0395844	0.236682
ssc-miR-29b	435	261	197	382	502	432	-0.519038	0.047169	0.255416
ssc-miR-23a	28225	9743	10297	22330	22557	19165	-0.488873	0.0457391	0.255416
ssc-miR-128	3714	1807	1883	1720	1856	1933	0.44055	0.0196573	0.193261
ssc-miR-374b-5p	3493	1387	1643	1566	1290	1758	0.469167	0.0480574	0.255416
ssc-miR-214-3p	10067	3109	3429	3182	3632	4139	0.504572	0.0478504	0.255416
ssc-miR-181d-5p	2030	785	812	774	742	940	0.515222	0.0263317	0.193261
ssc-miR-2320-5p	1063	332	385	341	406	427	0.516664	0.0421681	0.246985
ssc-miR-574-5p	1254	472	561	461	499	565	0.549125	0.0106338	0.132692
ssc-miR-296-3p	438	154	199	177	145	185	0.592192	0.0276087	0.193261
ssc-miR-30c-5p	30695	11749	20788	13170	13726	14753	0.617171	0.015109	0.160603
ssc-miR-423-3p	28972	8726	9445	7571	10055	11003	0.619714	0.0221315	0.193261
ssc-miR-125a	44867	13108	13845	10835	15580	16527	0.633586	0.027493	0.193261
ssc-miR-7134-5p	1174	357	353	304	387	431	0.641724	0.0271508	0.193261
ssc-miR-30c-3p	9058	2863	3815	2120	3563	3708	0.690009	0.0133555	0.147424
ssc-miR-375	23295	10522	7555	6447	5096	11601	0.800091	0.0291974	0.199516
ssc-miR-30b-3p	320	119	115	90	103	111	0.809795	0.00343293	0.0901461
ssc-miR-92a	50542	12750	15115	7076	16348	16684	0.847497	0.024615	0.193261
ssc-miR-7142-3p	259	95	71	39	77	78	1.06138	0.0053674	0.097846
ssc-miR-146b	3566	694	1227	407	778	1067	1.14865	0.00523779	0.097846
ssc-miR-503	2108	367	1115	153	810	526	1.20903	0.0267479	0.193261
ssc-miR-190b	58	28	79	42	10	18	1.31658	0.039135	0.236682
ssc-miR-10384	471	217	283	82	115	122	1.63766	2.81958e-10	8.0922e-08
ssc-miR-9	1709	637	1435	369	258	588	1.67846	2.58389e-05	0.00185394
ssc-miR-9-1	1709	637	1435	369	258	588	1.67846	2.58389e-05	0.00185394
ssc-miR-204	1628	922	636	94	242	631	1.77094	0.00125236	0.0579208
ssc-miR-206	14	32	26	14	3	3	2.0882	0.0120721	0.142592
ssc-miR-10390	5	21	8	4	0	3	2.59502	0.0192936	NA
ssc-miR-7141-5p	2	8	1	1	0	0	3.67684	0.0439013	NA

## Sheet: MS49 vs. MS72
Table S9D. Differential expression miRNAs in Endometrium Tissues Between GD49 and GD72 in Meishan sows
	MS49_1.readcount	MS49_2.readcount	MS49_3.readcount	MS72_1.readcount	MS72_2.readcount	MS72_3.readcount	log2FoldChange	pvalue	padj
ssc-miR-7136-5p	9	8	6	13	74	20	-1.88457	0.00956618	0.19515
ssc-miR-10383	1328	981	541	2368	7293	1396	-1.65537	0.00283637	0.0964367
ssc-miR-452	5998	4364	1924	6248	15147	15835	-1.28092	0.003452	0.0970422
ssc-miR-187	16	24	19	67	55	52	-1.24837	0.0025714	0.0964367
ssc-miR-660	289	139	120	331	609	361	-0.962171	0.0111551	0.200791
ssc-miR-224	2427	2006	1978	4594	4298	6303	-0.932437	2.16129e-05	0.00330677
ssc-miR-345-5p	64	27	55	126	104	105	-0.915614	0.0139255	0.220102
ssc-miR-9843-3p	141	197	84	211	481	309	-0.90727	0.0277921	0.301973
ssc-miR-6529	626	315	599	1583	1043	758	-0.871287	0.0274006	0.301973
ssc-miR-98	1256	1150	944	1950	3486	2169	-0.86551	0.00203883	0.0891258
ssc-miR-129a-5p	155	310	306	291	793	731	-0.860381	0.0496997	0.344813
ssc-miR-345-3p	27	25	28	47	48	77	-0.7808	0.0388751	0.321507
ssc-miR-671-5p	52	60	50	81	102	165	-0.765693	0.0286183	0.301973
ssc-miR-378	9151	5838	6110	11723	18458	13010	-0.732591	0.00453965	0.0992237
ssc-miR-330	224	190	131	236	452	393	-0.667172	0.0323536	0.307571
ssc-miR-378b-3p	585	409	377	732	1077	777	-0.61393	0.0163305	0.237959
ssc-miR-24-3p	15624	16424	13071	20425	34753	30068	-0.588085	0.0183463	0.25518
ssc-miR-27a	5249	4821	4997	7127	8740	11952	-0.556904	0.0143857	0.220102
ssc-miR-23b	7800	6189	6701	11694	12851	10516	-0.45942	0.0238127	0.291467
ssc-miR-22-3p	3824	3746	3306	5595	6872	5920	-0.442897	0.0236748	0.291467
ssc-miR-23a	14772	12396	11538	22330	22557	19165	-0.427942	0.0435387	0.344813
ssc-miR-532-5p	9451	7548	6998	12158	13067	13402	-0.382332	0.0338534	0.307571
ssc-miR-574-5p	561	506	553	461	499	565	0.40364	0.0374754	0.318541
ssc-miR-423-3p	11437	8294	11433	7571	10055	11003	0.440736	0.045644	0.344813
ssc-miR-2320-5p	467	355	464	341	406	427	0.445123	0.0364723	0.318541
ssc-miR-199b-5p	6121	3925	4374	4350	3831	4775	0.448229	0.0468557	0.344813
ssc-miR-96-5p	4244	3424	4807	3364	3871	4092	0.456112	0.0341745	0.307571
ssc-miR-1343	452	490	463	366	405	442	0.534207	0.0120594	0.20501
ssc-miR-7134-5p	447	320	535	304	387	431	0.535037	0.0478702	0.344813
ssc-miR-214-3p	4573	4711	4230	3182	3632	4139	0.625418	0.00118009	0.061353
ssc-miR-296-3p	204	213	227	177	145	185	0.659537	0.0111223	0.200791
ssc-miR-92a	19040	12681	18582	7076	16348	16684	0.66001	0.0483433	0.344813
ssc-miR-30c-5p	15607	16650	21186	13170	13726	14753	0.683591	0.0042393	0.0992237
ssc-miR-30b-3p	122	152	153	90	103	111	0.818914	0.00348845	0.0970422
ssc-miR-30c-3p	3697	5123	4285	2120	3563	3708	0.82831	0.00436358	0.0992237
ssc-miR-30a-5p	364871	531827	382880	281370	294413	310083	0.859775	0.001203	0.061353
ssc-miR-671-3p	100	120	134	86	50	108	0.860292	0.0217108	0.288849
ssc-miR-192	500	360	236	193	170	231	1.1774	0.000148275	0.011343
ssc-miR-2483	13	20	16	6	10	9	1.30652	0.0260199	0.301973
ssc-miR-30a-3p	7728	14327	17242	5296	6057	6876	1.45814	4.68674e-05	0.00478048
ssc-miR-146b	2346	1546	1372	407	778	1067	1.54844	7.15053e-06	0.00218806
novel_191	9	72	8	0	14	10	2.32146	0.031128	0.307571
ssc-miR-122-5p	983	102	49	121	41	28	2.71146	0.0324595	0.307571
